# Supplementary material for: System-Wide Profiling by Proteome Integral Solubility Alteration Assay of Drug Residence Times for Target Characterization
Source: Anal Chem. 2022 Nov 3;94(45):15772–80. doi: 10.1021/acs.analchem.2c03506 (PMC9670035; doi:10.1021/acs.analchem.2c03506)
Supplement: Supplementary file 2 — ac2c03506_si_002.xlsx [file ac2c03506_si_002.xlsx]

## Sheet: Lysate_Staurosporine
Protein	Protein ID	Gene	Combined Total Peptides	Combined Spectral Count	replicate	TMT channel	log2 normalized intensity	Time	Treatment	sampling.time	log2 mean value DMSO at corresponding time point	log2 time normalized intensity
sp|A0A0B4J2D5|GAL3B_HUMAN	A0A0B4J2D5	GATD3B	12	90	repA	sample-01	0.184592	T0	Staurosporine	0	0.27879	-0.0941977
sp|A0AV96|RBM47_HUMAN	A0AV96	RBM47	4	11	repA	sample-01	-0.0294664	T0	Staurosporine	0	-0.122888	0.0934221
sp|A0AVT1|UBA6_HUMAN	A0AVT1	UBA6	62	293	repA	sample-01	0.018665	T0	Staurosporine	0	0.0893546	-0.0706896
sp|A0FGR8|ESYT2_HUMAN	A0FGR8	ESYT2	8	27	repA	sample-01	0.285625	T0	Staurosporine	0	0.24074	0.0448852
sp|A0JNW5|UH1BL_HUMAN	A0JNW5	UHRF1BP1L	12	25	repA	sample-01	-0.794342	T0	Staurosporine	0	-0.335102	-0.45924
sp|A0MZ66|SHOT1_HUMAN	A0MZ66	SHTN1	47	275	repA	sample-01	-0.12314	T0	Staurosporine	0	-0.108925	-0.0142151
sp|A2RRP1|NBAS_HUMAN	A2RRP1	NBAS	9	27	repA	sample-01	0.0852501	T0	Staurosporine	0	0.240196	-0.154946
sp|A2RTX5|SYTC2_HUMAN	A2RTX5	TARS3	7	14	repA	sample-01	0.12587	T0	Staurosporine	0	0.0171178	0.108752
sp|A2RU49|HYKK_HUMAN	A2RU49	HYKK	2	5	repA	sample-01	-0.123162	T0	Staurosporine	0	0.0083624	-0.131525
sp|A2RUC4|TYW5_HUMAN	A2RUC4	TYW5	4	9	repA	sample-01	-0.102854	T0	Staurosporine	0	0.000579	-0.103433
sp|A2VDF0|FUCM_HUMAN	A2VDF0	FUOM	4	16	repA	sample-01	0.173585	T0	Staurosporine	0	0.0612874	0.112297
sp|A4D126|ISPD_HUMAN	A4D126	CRPPA	13	37	repA	sample-01	0.161731	T0	Staurosporine	0	0.102633	0.0590979
sp|A4D1P6|WDR91_HUMAN	A4D1P6	WDR91	14	37	repA	sample-01	0.107161	T0	Staurosporine	0	0.0257959	0.081365
sp|A4D2B0|MBLC1_HUMAN	A4D2B0	MBLAC1	2	11	repA	sample-01	0.299374	T0	Staurosporine	0	0.0182436	0.281131
sp|A5D8V6|VP37C_HUMAN	A5D8V6	VPS37C	5	18	repA	sample-01	-0.0333943	T0	Staurosporine	0	0.12641	-0.159804
sp|A5PLN9|TPC13_HUMAN	A5PLN9	TRAPPC13	7	23	repA	sample-01	0.135131	T0	Staurosporine	0	0.165137	-0.0300055
sp|A5YKK6|CNOT1_HUMAN	A5YKK6	CNOT1	36	141	repA	sample-01	-0.0281232	T0	Staurosporine	0	0.00955962	-0.0376829
sp|A6NDB9|PALM3_HUMAN	A6NDB9	PALM3	12	26	repA	sample-01	-0.0923719	T0	Staurosporine	0	0.0665422	-0.158914
sp|A6NDG6|PGP_HUMAN	A6NDG6	PGP	19	117	repA	sample-01	0.109153	T0	Staurosporine	0	0.12227	-0.0131169
sp|A6NDU8|CE051_HUMAN	A6NDU8	C5orf51	12	57	repA	sample-01	-0.0546908	T0	Staurosporine	0	0.0784052	-0.133096
sp|A6NED2|RCCD1_HUMAN	A6NED2	RCCD1	14	42	repA	sample-01	0.0627035	T0	Staurosporine	0	0.0299949	0.0327085
sp|A6NFQ2|TCAF2_HUMAN	A6NFQ2	TCAF2	5	10	repA	sample-01	0.2947	T0	Staurosporine	0	0.134097	0.160603
sp|A6NGB9|WIPF3_HUMAN	A6NGB9	WIPF3	5	12	repA	sample-01	0.142938	T0	Staurosporine	0	0.208501	-0.0655624
sp|A6NGK3|GAG10_HUMAN	A6NGK3	GAGE10	3	21	repA	sample-01	0.145063	T0	Staurosporine	0	-0.127633	0.272696
sp|A6NHR9|SMHD1_HUMAN	A6NHR9	SMCHD1	17	43	repA	sample-01	0.0293782	T0	Staurosporine	0	-0.0145766	0.0439547
sp|A6NHX0|CAST2_HUMAN	A6NHX0	CASTOR2	5	14	repA	sample-01	-0.32692	T0	Staurosporine	0	-0.114366	-0.212553
sp|A6NIH7|U119B_HUMAN	A6NIH7	UNC119B	9	28	repA	sample-01	0.0660748	T0	Staurosporine	0	0.12094	-0.054865
sp|A6NKD9|CC85C_HUMAN	A6NKD9	CCDC85C	5	13	repA	sample-01	-0.140149	T0	Staurosporine	0	-0.109424	-0.0307246
sp|A8MPS7|YDJC_HUMAN	A8MPS7	YDJC	7	27	repA	sample-01	0.169591	T0	Staurosporine	0	-0.025521	0.195112
sp|A8MT69|CENPX_HUMAN	A8MT69	CENPX	2	5	repA	sample-01	-0.0624383	T0	Staurosporine	0	-0.0224591	-0.0399791
sp|A8MXV4|NUD19_HUMAN	A8MXV4	NUDT19	6	14	repA	sample-01	0.109045	T0	Staurosporine	0	0.081406	0.027639
sp|A9UHW6|MI4GD_HUMAN	A9UHW6	MIF4GD	8	34	repA	sample-01	0.0603067	T0	Staurosporine	0	0.00351887	0.0567878
sp|B2RBV5|MRUPP_HUMAN	B2RBV5	NA	3	12	repA	sample-01	-0.119962	T0	Staurosporine	0	-0.141695	0.0217336
sp|B7ZAP0|RBG10_HUMAN	B7ZAP0	RABGAP1L	8	15	repA	sample-01	-0.0599952	T0	Staurosporine	0	0.0802339	-0.140229
sp|C9J7I0|UMAD1_HUMAN	C9J7I0	UMAD1	3	22	repA	sample-01	0.21563	T0	Staurosporine	0	0.188579	0.0270502
sp|C9JLW8|MCRI1_HUMAN	C9JLW8	MCRIP1	6	26	repA	sample-01	0.0127284	T0	Staurosporine	0	0.0733805	-0.0606521
sp|E9PAV3|NACAM_HUMAN	E9PAV3	NACA	10	195	repA	sample-01	0.341359	T0	Staurosporine	0	0.267739	0.0736199
sp|E9PRG8|CK098_HUMAN	E9PRG8	C11orf98	10	69	repA	sample-01	0.176953	T0	Staurosporine	0	0.161157	0.015796
sp|L0R6Q1|S35U4_HUMAN	L0R6Q1	SLC35A4	2	8	repA	sample-01	0.109672	T0	Staurosporine	0	0.022342	0.0873299
sp|L0R819|ASURF_HUMAN	L0R819	ASDURF	7	16	repA	sample-01	-0.0263075	T0	Staurosporine	0	-0.0264382	0.000131
sp|L0R8F8|MIDUO_HUMAN	L0R8F8	MIEF1	4	10	repA	sample-01	-0.15546	T0	Staurosporine	0	-0.000466	-0.154994
sp|O00115|DNS2A_HUMAN	O00115	DNASE2	7	31	repA	sample-01	0.00190117	T0	Staurosporine	0	0.0586271	-0.056726
sp|O00116|ADAS_HUMAN	O00116	AGPS	4	17	repA	sample-01	-0.0650638	T0	Staurosporine	0	-0.166987	0.101923
sp|O00139|KIF2A_HUMAN	O00139	KIF2A	20	55	repA	sample-01	-0.295258	T0	Staurosporine	0	-0.179387	-0.115871
sp|O00148|DX39A_HUMAN	O00148	DDX39A	30	201	repA	sample-01	-0.248415	T0	Staurosporine	0	-0.108158	-0.140257
sp|O00151|PDLI1_HUMAN	O00151	PDLIM1	27	266	repA	sample-01	-0.115585	T0	Staurosporine	0	-0.189783	0.0741984
sp|O00161|SNP23_HUMAN	O00161	SNAP23	20	162	repA	sample-01	0.112074	T0	Staurosporine	0	-0.0798708	0.191945
sp|O00170|AIP_HUMAN	O00170	AIP	24	87	repA	sample-01	0.0118323	T0	Staurosporine	0	-0.0492226	0.0610549
sp|O00178|GTPB1_HUMAN	O00178	GTPBP1	9	34	repA	sample-01	-0.172362	T0	Staurosporine	0	-0.00297419	-0.169388
sp|O00186|STXB3_HUMAN	O00186	STXBP3	10	24	repA	sample-01	0.0208326	T0	Staurosporine	0	-0.0632837	0.0841163
sp|O00193|SMAP_HUMAN	O00193	SMAP	14	236	repA	sample-01	0.0299863	T0	Staurosporine	0	-0.0138223	0.0438086
sp|O00214|LEG8_HUMAN	O00214	LGALS8	6	21	repA	sample-01	0.300365	T0	Staurosporine	0	0.162327	0.138039
sp|O00221|IKBE_HUMAN	O00221	NFKBIE	4	14	repA	sample-01	-0.286142	T0	Staurosporine	0	-0.0933321	-0.19281
sp|O00231|PSD11_HUMAN	O00231	PSMD11	33	242	repA	sample-01	-0.0875137	T0	Staurosporine	0	-0.0356161	-0.0518975
sp|O00232|PSD12_HUMAN	O00232	PSMD12	44	359	repA	sample-01	-0.0461892	T0	Staurosporine	0	0.0603007	-0.10649
sp|O00233|PSMD9_HUMAN	O00233	PSMD9	15	201	repA	sample-01	0.00521104	T0	Staurosporine	0	0.0810438	-0.0758327
sp|O00244|ATOX1_HUMAN	O00244	ATOX1	11	133	repA	sample-01	0.186931	T0	Staurosporine	0	0.0597492	0.127182
sp|O00255|MEN1_HUMAN	O00255	MEN1	6	20	repA	sample-01	-0.012713	T0	Staurosporine	0	-0.22961	0.216897
sp|O00257|CBX4_HUMAN	O00257	CBX4	3	4	repA	sample-01	-0.0460465	T0	Staurosporine	0	-0.59564	0.549594
sp|O00264|PGRC1_HUMAN	O00264	PGRMC1	5	21	repA	sample-01	0.301442	T0	Staurosporine	0	0.343107	-0.0416657
sp|O00268|TAF4_HUMAN	O00268	TAF4	9	25	repA	sample-01	-0.195932	T0	Staurosporine	0	0.150885	-0.346818
sp|O00273|DFFA_HUMAN	O00273	DFFA	27	215	repA	sample-01	0.0402803	T0	Staurosporine	0	0.0127403	0.02754
sp|O00287|RFXAP_HUMAN	O00287	RFXAP	2	9	repA	sample-01	-0.00896978	T0	Staurosporine	0	-0.0528646	0.0438949
sp|O00291|HIP1_HUMAN	O00291	HIP1	16	44	repA	sample-01	0.0927021	T0	Staurosporine	0	-0.0504608	0.143163
sp|O00299|CLIC1_HUMAN	O00299	CLIC1	26	851	repA	sample-01	0.0738657	T0	Staurosporine	0	0.179769	-0.105903
sp|O00303|EIF3F_HUMAN	O00303	EIF3F	17	162	repA	sample-01	0.0281857	T0	Staurosporine	0	0.0990947	-0.070909
sp|O00308|WWP2_HUMAN	O00308	WWP2	5	13	repA	sample-01	-0.359092	T0	Staurosporine	0	-0.48759	0.128498
sp|O00311|CDC7_HUMAN	O00311	CDC7	4	7	repA	sample-01	0.0472965	T0	Staurosporine	0	-0.433363	0.480659
sp|O00329|PK3CD_HUMAN	O00329	PIK3CD	6	11	repA	sample-01	0.12109	T0	Staurosporine	0	0.0243029	0.0967871
sp|O00330|ODPX_HUMAN	O00330	PDHX	9	31	repA	sample-01	0.301722	T0	Staurosporine	0	0.0823113	0.219411
sp|O00399|DCTN6_HUMAN	O00399	DCTN6	6	33	repA	sample-01	-0.00230019	T0	Staurosporine	0	-0.00480607	0.00250588
sp|O00401|WASL_HUMAN	O00401	WASL	6	21	repA	sample-01	0.0283738	T0	Staurosporine	0	-0.0650668	0.0934405
sp|O00410|IPO5_HUMAN	O00410	IPO5	62	708	repA	sample-01	0.0618691	T0	Staurosporine	0	0.151364	-0.0894949
sp|O00411|RPOM_HUMAN	O00411	POLRMT	4	10	repA	sample-01	-0.323167	T0	Staurosporine	0	-0.21354	-0.109627
sp|O00418|EF2K_HUMAN	O00418	EEF2K	27	119	repA	sample-01	-0.0439838	T0	Staurosporine	0	0.00136495	-0.0453488
sp|O00422|SAP18_HUMAN	O00422	SAP18	7	32	repA	sample-01	0.0311308	T0	Staurosporine	0	-0.131435	0.162565
sp|O00425|IF2B3_HUMAN	O00425	IGF2BP3	26	85	repA	sample-01	-0.0372556	T0	Staurosporine	0	0.0186937	-0.0559493
sp|O00429|DNM1L_HUMAN	O00429	DNM1L	37	207	repA	sample-01	0.123758	T0	Staurosporine	0	0.0186246	0.105133
sp|O00442|RTCA_HUMAN	O00442	RTCA	20	114	repA	sample-01	-0.0368072	T0	Staurosporine	0	0.0604344	-0.0972416
sp|O00459|P85B_HUMAN	O00459	PIK3R2	18	56	repA	sample-01	0.102395	T0	Staurosporine	0	-0.0526619	0.155056
sp|O00461|GOLI4_HUMAN	O00461	GOLIM4	6	17	repA	sample-01	0.0853863	T0	Staurosporine	0	-0.094907	0.180293
sp|O00462|MANBA_HUMAN	O00462	MANBA	19	45	repA	sample-01	0.12141	T0	Staurosporine	0	0.0783759	0.0430343
sp|O00468|AGRIN_HUMAN	O00468	AGRN	20	63	repA	sample-01	0.518981	T0	Staurosporine	0	0.192834	0.326147
sp|O00471|EXOC5_HUMAN	O00471	EXOC5	12	28	repA	sample-01	0.115497	T0	Staurosporine	0	-0.011189	0.126686
sp|O00479|HMGN4_HUMAN	O00479	HMGN4	7	18	repA	sample-01	0.284275	T0	Staurosporine	0	-0.00886505	0.29314
sp|O00487|PSDE_HUMAN	O00487	PSMD14	19	168	repA	sample-01	0.00618974	T0	Staurosporine	0	0.00773427	-0.00154453
sp|O00488|ZN593_HUMAN	O00488	ZNF593	4	33	repA	sample-01	-0.0884034	T0	Staurosporine	0	-0.0363633	-0.0520401
sp|O00505|IMA4_HUMAN	O00505	KPNA3	12	30	repA	sample-01	0.133532	T0	Staurosporine	0	0.111695	0.0218375
sp|O00512|BCL9_HUMAN	O00512	BCL9	7	16	repA	sample-01	-0.381002	T0	Staurosporine	0	-0.184689	-0.196313
sp|O00534|VMA5A_HUMAN	O00534	VWA5A	10	19	repA	sample-01	-0.0736492	T0	Staurosporine	0	-0.0799103	0.00626103
sp|O00541|PESC_HUMAN	O00541	PES1	17	60	repA	sample-01	0.0438215	T0	Staurosporine	0	0.0622424	-0.0184209
sp|O00560|SDCB1_HUMAN	O00560	SDCBP	10	42	repA	sample-01	-0.0671961	T0	Staurosporine	0	-0.201877	0.134681
sp|O00566|MPP10_HUMAN	O00566	MPHOSPH10	3	6	repA	sample-01	0.00904279	T0	Staurosporine	0	0.0262373	-0.0171945
sp|O00567|NOP56_HUMAN	O00567	NOP56	7	18	repA	sample-01	-0.0525952	T0	Staurosporine	0	-0.234646	0.18205
sp|O00584|RNT2_HUMAN	O00584	RNASET2	15	70	repA	sample-01	-0.00825638	T0	Staurosporine	0	0.0416572	-0.0499136
sp|O00625|PIR_HUMAN	O00625	PIR	8	22	repA	sample-01	0.0123891	T0	Staurosporine	0	0.0671183	-0.0547291
sp|O00629|IMA3_HUMAN	O00629	KPNA4	15	105	repA	sample-01	0.0514627	T0	Staurosporine	0	0.120858	-0.069395
sp|O00635|TRI38_HUMAN	O00635	TRIM38	3	5	repA	sample-01	0.460255	T0	Staurosporine	0	-0.211829	0.672084
sp|O00743|PPP6_HUMAN	O00743	PPP6C	19	132	repA	sample-01	-0.223569	T0	Staurosporine	0	-0.104176	-0.119393
sp|O00748|EST2_HUMAN	O00748	CES2	4	16	repA	sample-01	0.0570445	T0	Staurosporine	0	0.0690263	-0.0119818
sp|O00754|MA2B1_HUMAN	O00754	MAN2B1	21	61	repA	sample-01	0.0902732	T0	Staurosporine	0	0.0210621	0.069211
sp|O00764|PDXK_HUMAN	O00764	PDXK	22	220	repA	sample-01	0.0789301	T0	Staurosporine	0	0.0608588	0.0180712
sp|O14497|ARI1A_HUMAN	O14497	ARID1A	46	209	repA	sample-01	0.062001	T0	Staurosporine	0	0.0318292	0.0301718
sp|O14508|SOCS2_HUMAN	O14508	SOCS2	14	47	repA	sample-01	0.00233607	T0	Staurosporine	0	0.195699	-0.193363
sp|O14519|CDKA1_HUMAN	O14519	CDK2AP1	4	16	repA	sample-01	0.0505034	T0	Staurosporine	0	-0.0918993	0.142403
sp|O14526|FCHO1_HUMAN	O14526	FCHO1	8	24	repA	sample-01	-0.114786	T0	Staurosporine	0	0.387149	-0.501935
sp|O14530|TXND9_HUMAN	O14530	TXNDC9	19	115	repA	sample-01	-0.0744145	T0	Staurosporine	0	-0.105687	0.0312722
sp|O14545|TRAD1_HUMAN	O14545	TRAFD1	17	93	repA	sample-01	0.0549858	T0	Staurosporine	0	0.0830169	-0.0280311
sp|O14561|ACPM_HUMAN	O14561	NDUFAB1	5	38	repA	sample-01	-0.0515009	T0	Staurosporine	0	-0.00387197	-0.0476289
sp|O14562|UBFD1_HUMAN	O14562	UBFD1	16	125	repA	sample-01	-0.0200255	T0	Staurosporine	0	0.0370548	-0.0570803
sp|O14578|CTRO_HUMAN	O14578	CIT	5	10	repA	sample-01	0.0484117	T0	Staurosporine	0	0.252154	-0.203742
sp|O14579|COPE_HUMAN	O14579	COPE	17	116	repA	sample-01	0.0396694	T0	Staurosporine	0	0.0487753	-0.00910596
sp|O14617|AP3D1_HUMAN	O14617	AP3D1	28	93	repA	sample-01	-0.0731096	T0	Staurosporine	0	-0.0567751	-0.0163345
sp|O14618|CCS_HUMAN	O14618	CCS	13	81	repA	sample-01	-0.0201253	T0	Staurosporine	0	0.0554721	-0.0755974
sp|O14646|CHD1_HUMAN	O14646	CHD1	5	11	repA	sample-01	-0.15302	T0	Staurosporine	0	-0.00280838	-0.150212
sp|O14672|ADA10_HUMAN	O14672	ADAM10	3	8	repA	sample-01	-0.0170067	T0	Staurosporine	0	-0.00930664	-0.00770009
sp|O14686|KMT2D_HUMAN	O14686	KMT2D	47	168	repA	sample-01	-0.0148038	T0	Staurosporine	0	-0.072091	0.0572871
sp|O14713|ITBP1_HUMAN	O14713	ITGB1BP1	2	5	repA	sample-01	-0.0663611	T0	Staurosporine	0	-0.199063	0.132701
sp|O14717|TRDMT_HUMAN	O14717	TRDMT1	7	26	repA	sample-01	-0.255188	T0	Staurosporine	0	-0.201263	-0.053925
sp|O14727|APAF_HUMAN	O14727	APAF1	9	16	repA	sample-01	-0.0117984	T0	Staurosporine	0	-0.00620615	-0.00559229
sp|O14730|RIOK3_HUMAN	O14730	RIOK3	7	17	repA	sample-01	-0.232108	T0	Staurosporine	0	-0.0348508	-0.197257
sp|O14732|IMPA2_HUMAN	O14732	IMPA2	3	11	repA	sample-01	0.0744814	T0	Staurosporine	0	0.139128	-0.064647
sp|O14733|MP2K7_HUMAN	O14733	MAP2K7	5	12	repA	sample-01	-0.00983056	T0	Staurosporine	0	-0.16668	0.156849
sp|O14744|ANM5_HUMAN	O14744	PRMT5	36	339	repA	sample-01	0.165715	T0	Staurosporine	0	0.161312	0.00440335
sp|O14745|NHRF1_HUMAN	O14745	SLC9A3R1	34	288	repA	sample-01	0.0213617	T0	Staurosporine	0	-0.0375078	0.0588696
sp|O14757|CHK1_HUMAN	O14757	CHEK1	18	48	repA	sample-01	0.194611	T0	Staurosporine	0	-0.402153	0.596764
sp|O14772|FPGT_HUMAN	O14772	FPGT	11	35	repA	sample-01	0.0933318	T0	Staurosporine	0	0.0884617	0.00487015
sp|O14773|TPP1_HUMAN	O14773	TPP1	11	43	repA	sample-01	-0.0539963	T0	Staurosporine	0	-0.0288553	-0.025141
sp|O14777|NDC80_HUMAN	O14777	NDC80	37	159	repA	sample-01	0.0353994	T0	Staurosporine	0	-0.00271553	0.038115
sp|O14787|TNPO2_HUMAN	O14787	TNPO2	19	38	repA	sample-01	-0.0248722	T0	Staurosporine	0	0.145632	-0.170504
sp|O14795|UN13B_HUMAN	O14795	UNC13B	4	11	repA	sample-01	-0.30798	T0	Staurosporine	0	0.486039	-0.794019
sp|O14802|RPC1_HUMAN	O14802	POLR3A	42	142	repA	sample-01	-0.0235761	T0	Staurosporine	0	-0.00415039	-0.0194257
sp|O14828|SCAM3_HUMAN	O14828	SCAMP3	7	23	repA	sample-01	0.0458033	T0	Staurosporine	0	-0.0217556	0.067559
sp|O14832|PAHX_HUMAN	O14832	PHYH	3	7	repA	sample-01	0.0247554	T0	Staurosporine	0	0.00899364	0.0157617
sp|O14841|OPLA_HUMAN	O14841	OPLAH	34	114	repA	sample-01	-0.000462	T0	Staurosporine	0	0.0485478	-0.0490097
sp|O14867|BACH1_HUMAN	O14867	BACH1	27	124	repA	sample-01	-1.15e-06	T0	Staurosporine	0	0.0637468	-0.0637479
sp|O14879|IFIT3_HUMAN	O14879	IFIT3	9	32	repA	sample-01	-0.0575427	T0	Staurosporine	0	-0.154529	0.096986
sp|O14893|GEMI2_HUMAN	O14893	GEMIN2	6	14	repA	sample-01	-0.221412	T0	Staurosporine	0	-0.218072	-0.00333942
sp|O14908|GIPC1_HUMAN	O14908	GIPC1	14	52	repA	sample-01	0.107585	T0	Staurosporine	0	0.0299634	0.0776214
sp|O14920|IKKB_HUMAN	O14920	IKBKB	8	24	repA	sample-01	0.0307535	T0	Staurosporine	0	-0.0574366	0.0881901
sp|O14929|HAT1_HUMAN	O14929	HAT1	23	288	repA	sample-01	0.127057	T0	Staurosporine	0	0.114209	0.0128483
sp|O14964|HGS_HUMAN	O14964	HGS	33	176	repA	sample-01	0.0524213	T0	Staurosporine	0	0.0979727	-0.0455514
sp|O14965|AURKA_HUMAN	O14965	AURKA	6	13	repA	sample-01	0.0746776	T0	Staurosporine	0	-0.319099	0.393777
sp|O14972|VP26C_HUMAN	O14972	VPS26C	6	20	repA	sample-01	-0.1543	T0	Staurosporine	0	-0.105682	-0.0486184
sp|O14974|MYPT1_HUMAN	O14974	PPP1R12A	55	191	repA	sample-01	-0.0151934	T0	Staurosporine	0	0.0867758	-0.101969
sp|O14976|GAK_HUMAN	O14976	GAK	11	34	repA	sample-01	-0.0219104	T0	Staurosporine	0	-0.0991317	0.0772213
sp|O14979|HNRDL_HUMAN	O14979	HNRNPDL	23	181	repA	sample-01	-0.0273417	T0	Staurosporine	0	0.053749	-0.0810907
sp|O14980|XPO1_HUMAN	O14980	XPO1	52	444	repA	sample-01	0.123598	T0	Staurosporine	0	0.169548	-0.0459507
sp|O14981|BTAF1_HUMAN	O14981	BTAF1	14	51	repA	sample-01	0.0280387	T0	Staurosporine	0	-0.0671186	0.0951573
sp|O15013|ARHGA_HUMAN	O15013	ARHGEF10	5	13	repA	sample-01	-0.153172	T0	Staurosporine	0	-0.0106371	-0.142535
sp|O15014|ZN609_HUMAN	O15014	ZNF609	15	38	repA	sample-01	-0.0372089	T0	Staurosporine	0	-0.131777	0.094568
sp|O15015|ZN646_HUMAN	O15015	ZNF646	4	7	repA	sample-01	0.312753	T0	Staurosporine	0	0.252952	0.0598017
sp|O15020|SPTN2_HUMAN	O15020	SPTBN2	26	20	repA	sample-01	-0.207819	T0	Staurosporine	0	-0.237961	0.0301421
sp|O15027|SC16A_HUMAN	O15027	SEC16A	34	96	repA	sample-01	-0.0417784	T0	Staurosporine	0	-0.0425409	0.000762
sp|O15031|PLXB2_HUMAN	O15031	PLXNB2	10	23	repA	sample-01	-0.147319	T0	Staurosporine	0	-0.168487	0.0211686
sp|O15042|SR140_HUMAN	O15042	U2SURP	34	114	repA	sample-01	-0.0219598	T0	Staurosporine	0	0.0990499	-0.12101
sp|O15047|SET1A_HUMAN	O15047	SETD1A	21	65	repA	sample-01	0.0888745	T0	Staurosporine	0	-0.0716512	0.160526
sp|O15056|SYNJ2_HUMAN	O15056	SYNJ2	10	29	repA	sample-01	-0.164928	T0	Staurosporine	0	-0.157653	-0.00727489
sp|O15067|PUR4_HUMAN	O15067	PFAS	61	448	repA	sample-01	-0.110009	T0	Staurosporine	0	-0.101296	-0.00871288
sp|O15084|ANR28_HUMAN	O15084	ANKRD28	25	77	repA	sample-01	0.0138539	T0	Staurosporine	0	0.0350947	-0.0212409
sp|O15085|ARHGB_HUMAN	O15085	ARHGEF11	8	18	repA	sample-01	-0.0534916	T0	Staurosporine	0	-0.0355582	-0.0179334
sp|O15116|LSM1_HUMAN	O15116	LSM1	10	60	repA	sample-01	0.221376	T0	Staurosporine	0	0.136129	0.0852471
sp|O15117|FYB1_HUMAN	O15117	FYB1	3	8	repA	sample-01	-0.0427945	T0	Staurosporine	0	0.0519489	-0.0947434
sp|O15118|NPC1_HUMAN	O15118	NPC1	9	24	repA	sample-01	0.0350212	T0	Staurosporine	0	0.0245417	0.0104795
sp|O15143|ARC1B_HUMAN	O15143	ARPC1B	24	165	repA	sample-01	0.0435158	T0	Staurosporine	0	0.0448613	-0.0013455
sp|O15144|ARPC2_HUMAN	O15144	ARPC2	31	183	repA	sample-01	0.133562	T0	Staurosporine	0	0.158115	-0.0245533
sp|O15145|ARPC3_HUMAN	O15145	ARPC3	15	125	repA	sample-01	0.0246759	T0	Staurosporine	0	0.0125481	0.0121278
sp|O15151|MDM4_HUMAN	O15151	MDM4	3	8	repA	sample-01	-0.478509	T0	Staurosporine	0	-0.227064	-0.251444
sp|O15160|RPAC1_HUMAN	O15160	POLR1C	15	83	repA	sample-01	-0.0130805	T0	Staurosporine	0	-0.0752295	0.062149
sp|O15164|TIF1A_HUMAN	O15164	TRIM24	16	45	repA	sample-01	-0.139518	T0	Staurosporine	0	-0.0925218	-0.0469958
sp|O15173|PGRC2_HUMAN	O15173	PGRMC2	2	4	repA	sample-01	-0.0949533	T0	Staurosporine	0	0.188349	-0.283302
sp|O15182|CETN3_HUMAN	O15182	CETN3	9	25	repA	sample-01	0.156072	T0	Staurosporine	0	0.0871038	0.0689678
sp|O15212|PFD6_HUMAN	O15212	PFDN6	13	143	repA	sample-01	-0.00487182	T0	Staurosporine	0	-0.192385	0.187513
sp|O15226|NKRF_HUMAN	O15226	NKRF	19	77	repA	sample-01	-0.14735	T0	Staurosporine	0	-0.138316	-0.00903358
sp|O15231|ZN185_HUMAN	O15231	ZNF185	5	6	repA	sample-01	-0.532732	T0	Staurosporine	0	-0.171276	-0.361456
sp|O15234|CASC3_HUMAN	O15234	CASC3	9	28	repA	sample-01	0.176198	T0	Staurosporine	0	0.203235	-0.0270375
sp|O15247|CLIC2_HUMAN	O15247	CLIC2	24	208	repA	sample-01	-0.144844	T0	Staurosporine	0	-0.0797969	-0.065047
sp|O15269|SPTC1_HUMAN	O15269	SPTLC1	4	10	repA	sample-01	0.118537	T0	Staurosporine	0	-0.112229	0.230766
sp|O15294|OGT1_HUMAN	O15294	OGT	25	86	repA	sample-01	-0.149616	T0	Staurosporine	0	-0.124163	-0.0254525
sp|O15305|PMM2_HUMAN	O15305	PMM2	15	74	repA	sample-01	0.0172177	T0	Staurosporine	0	-0.0233631	0.0405808
sp|O15318|RPC7_HUMAN	O15318	POLR3G	12	36	repA	sample-01	-0.0900851	T0	Staurosporine	0	0.0244678	-0.114553
sp|O15347|HMGB3_HUMAN	O15347	HMGB3	18	93	repA	sample-01	0.00712199	T0	Staurosporine	0	-0.0059662	0.0130882
sp|O15355|PPM1G_HUMAN	O15355	PPM1G	35	528	repA	sample-01	0.0469014	T0	Staurosporine	0	0.0441883	0.00271303
sp|O15371|EIF3D_HUMAN	O15371	EIF3D	32	298	repA	sample-01	0.000624	T0	Staurosporine	0	0.0102824	-0.00965809
sp|O15372|EIF3H_HUMAN	O15372	EIF3H	25	186	repA	sample-01	0.0142218	T0	Staurosporine	0	0.0576359	-0.0434141
sp|O15379|HDAC3_HUMAN	O15379	HDAC3	6	13	repA	sample-01	-0.0723177	T0	Staurosporine	0	-0.105866	0.0335479
sp|O15382|BCAT2_HUMAN	O15382	BCAT2	15	47	repA	sample-01	0.134035	T0	Staurosporine	0	0.134485	-0.00045
sp|O15392|BIRC5_HUMAN	O15392	BIRC5	3	11	repA	sample-01	-0.154877	T0	Staurosporine	0	-0.092743	-0.062134
sp|O15397|IPO8_HUMAN	O15397	IPO8	17	51	repA	sample-01	-0.00989885	T0	Staurosporine	0	-0.0136752	0.00377634
sp|O15400|STX7_HUMAN	O15400	STX7	9	46	repA	sample-01	0.0526751	T0	Staurosporine	0	0.0588878	-0.00621269
sp|O15439|MRP4_HUMAN	O15439	ABCC4	6	11	repA	sample-01	0.24635	T0	Staurosporine	0	-0.0163811	0.262731
sp|O15446|RPA34_HUMAN	O15446	POLR1G	10	51	repA	sample-01	0.103158	T0	Staurosporine	0	-0.01511	0.118268
sp|O15460|P4HA2_HUMAN	O15460	P4HA2	9	35	repA	sample-01	-0.112198	T0	Staurosporine	0	0.111588	-0.223786
sp|O15498|YKT6_HUMAN	O15498	YKT6	10	51	repA	sample-01	0.0488323	T0	Staurosporine	0	0.00317188	0.0456604
sp|O15511|ARPC5_HUMAN	O15511	ARPC5	10	66	repA	sample-01	0.00794902	T0	Staurosporine	0	0.0177246	-0.00977554
sp|O15514|RPB4_HUMAN	O15514	POLR2D	13	165	repA	sample-01	0.155871	T0	Staurosporine	0	0.124379	0.0314927
sp|O15534|PER1_HUMAN	O15534	PER1	9	22	repA	sample-01	-0.294992	T0	Staurosporine	0	0.143915	-0.438908
sp|O15541|R113A_HUMAN	O15541	RNF113A	21	121	repA	sample-01	-0.0942792	T0	Staurosporine	0	-0.0933219	-0.000957
sp|O43143|DHX15_HUMAN	O43143	DHX15	45	230	repA	sample-01	0.0674227	T0	Staurosporine	0	0.127949	-0.0605267
sp|O43148|MCES_HUMAN	O43148	RNMT	34	224	repA	sample-01	-0.0529183	T0	Staurosporine	0	0.0736767	-0.126595
sp|O43149|ZZEF1_HUMAN	O43149	ZZEF1	28	72	repA	sample-01	0.0918797	T0	Staurosporine	0	0.0908366	0.00104313
sp|O43156|TTI1_HUMAN	O43156	TTI1	9	25	repA	sample-01	-0.124533	T0	Staurosporine	0	-0.00715861	-0.117375
sp|O43159|RRP8_HUMAN	O43159	RRP8	4	11	repA	sample-01	-0.0343094	T0	Staurosporine	0	0.0865742	-0.120884
sp|O43164|PJA2_HUMAN	O43164	PJA2	13	72	repA	sample-01	-0.0111738	T0	Staurosporine	0	-0.0031041	-0.00806974
sp|O43172|PRP4_HUMAN	O43172	PRPF4	22	79	repA	sample-01	0.0788681	T0	Staurosporine	0	0.0496853	0.0291828
sp|O43175|SERA_HUMAN	O43175	PHGDH	14	70	repA	sample-01	-0.130055	T0	Staurosporine	0	-0.0679458	-0.0621092
sp|O43182|RHG06_HUMAN	O43182	ARHGAP6	14	32	repA	sample-01	-0.116012	T0	Staurosporine	0	-0.10652	-0.00949184
sp|O43237|DC1L2_HUMAN	O43237	DYNC1LI2	12	51	repA	sample-01	0.011806	T0	Staurosporine	0	-0.0749649	0.086771
sp|O43242|PSMD3_HUMAN	O43242	PSMD3	51	543	repA	sample-01	0.0503641	T0	Staurosporine	0	0.119824	-0.0694601
sp|O43257|ZNHI1_HUMAN	O43257	ZNHIT1	2	6	repA	sample-01	0.162678	T0	Staurosporine	0	0.475863	-0.313185
sp|O43264|ZW10_HUMAN	O43264	ZW10	22	78	repA	sample-01	0.03669	T0	Staurosporine	0	0.0576021	-0.0209121
sp|O43278|SPIT1_HUMAN	O43278	SPINT1	6	14	repA	sample-01	-0.00118247	T0	Staurosporine	0	-0.441215	0.440032
sp|O43290|SNUT1_HUMAN	O43290	SART1	32	135	repA	sample-01	-0.11786	T0	Staurosporine	0	-0.0249311	-0.0929286
sp|O43299|AP5Z1_HUMAN	O43299	AP5Z1	6	12	repA	sample-01	0.156327	T0	Staurosporine	0	0.0119795	0.144348
sp|O43310|CTIF_HUMAN	O43310	CTIF	10	27	repA	sample-01	0.217036	T0	Staurosporine	0	0.024541	0.192495
sp|O43314|VIP2_HUMAN	O43314	PPIP5K2	20	95	repA	sample-01	-0.0185961	T0	Staurosporine	0	0.063143	-0.0817391
sp|O43318|M3K7_HUMAN	O43318	MAP3K7	19	107	repA	sample-01	-0.0570713	T0	Staurosporine	0	0.0464621	-0.103533
sp|O43324|MCA3_HUMAN	O43324	EEF1E1	8	34	repA	sample-01	0.0589555	T0	Staurosporine	0	0.114179	-0.055223
sp|O43379|WDR62_HUMAN	O43379	WDR62	22	69	repA	sample-01	-0.0821487	T0	Staurosporine	0	0.0645951	-0.146744
sp|O43390|HNRPR_HUMAN	O43390	HNRNPR	37	231	repA	sample-01	-0.0358085	T0	Staurosporine	0	0.042874	-0.0786826
sp|O43395|PRPF3_HUMAN	O43395	PRPF3	22	77	repA	sample-01	-0.129714	T0	Staurosporine	0	-0.1392	0.00948609
sp|O43396|TXNL1_HUMAN	O43396	TXNL1	24	342	repA	sample-01	0.0957364	T0	Staurosporine	0	0.0593736	0.0363628
sp|O43399|TPD54_HUMAN	O43399	TPD52L2	17	199	repA	sample-01	0.037986	T0	Staurosporine	0	0.0155961	0.0223899
sp|O43402|EMC8_HUMAN	O43402	EMC8	3	9	repA	sample-01	-1.22023	T0	Staurosporine	0	-0.140806	-1.07942
sp|O43414|ERI3_HUMAN	O43414	ERI3	5	28	repA	sample-01	-0.0556076	T0	Staurosporine	0	0.144345	-0.199952
sp|O43422|P52K_HUMAN	O43422	THAP12	13	37	repA	sample-01	0.00326026	T0	Staurosporine	0	-0.0342955	0.0375558
sp|O43426|SYNJ1_HUMAN	O43426	SYNJ1	11	31	repA	sample-01	-0.24281	T0	Staurosporine	0	-0.203241	-0.0395689
sp|O43432|IF4G3_HUMAN	O43432	EIF4G3	33	85	repA	sample-01	-0.0164061	T0	Staurosporine	0	0.0340269	-0.050433
sp|O43439|MTG8R_HUMAN	O43439	CBFA2T2	3	4	repA	sample-01	-0.0627029	T0	Staurosporine	0	0.10493	-0.167632
sp|O43447|PPIH_HUMAN	O43447	PPIH	19	129	repA	sample-01	0.0621961	T0	Staurosporine	0	0.1804	-0.118203
sp|O43482|MS18B_HUMAN	O43482	OIP5	7	30	repA	sample-01	-0.0107836	T0	Staurosporine	0	0.0406251	-0.0514086
sp|O43491|E41L2_HUMAN	O43491	EPB41L2	56	276	repA	sample-01	0.03754	T0	Staurosporine	0	-0.0290962	0.0666362
sp|O43493|TGON2_HUMAN	O43493	TGOLN2	3	6	repA	sample-01	0.162549	T0	Staurosporine	0	0.0433341	0.119215
sp|O43504|LTOR5_HUMAN	O43504	LAMTOR5	4	36	repA	sample-01	-0.216005	T0	Staurosporine	0	-0.15866	-0.057345
sp|O43516|WIPF1_HUMAN	O43516	WIPF1	4	6	repA	sample-01	0.283839	T0	Staurosporine	0	0.0803944	0.203444
sp|O43543|XRCC2_HUMAN	O43543	XRCC2	2	6	repA	sample-01	-0.164749	T0	Staurosporine	0	0.1431	-0.30785
sp|O43567|RNF13_HUMAN	O43567	RNF13	2	10	repA	sample-01	0.152634	T0	Staurosporine	0	-0.204552	0.357187
sp|O43583|DENR_HUMAN	O43583	DENR	16	99	repA	sample-01	0.187313	T0	Staurosporine	0	0.235581	-0.0482676
sp|O43592|XPOT_HUMAN	O43592	XPOT	40	171	repA	sample-01	0.0879199	T0	Staurosporine	0	0.250742	-0.162822
sp|O43598|DNPH1_HUMAN	O43598	DNPH1	10	64	repA	sample-01	-0.0650043	T0	Staurosporine	0	0.0810475	-0.146052
sp|O43615|TIM44_HUMAN	O43615	TIMM44	12	33	repA	sample-01	-0.0461036	T0	Staurosporine	0	-0.0553924	0.00928881
sp|O43617|TPPC3_HUMAN	O43617	TRAPPC3	16	80	repA	sample-01	0.0334538	T0	Staurosporine	0	0.123635	-0.0901812
sp|O43633|CHM2A_HUMAN	O43633	CHMP2A	14	67	repA	sample-01	-0.159229	T0	Staurosporine	0	-0.153935	-0.00529444
sp|O43639|NCK2_HUMAN	O43639	NCK2	10	22	repA	sample-01	0.166935	T0	Staurosporine	0	0.141858	0.025077
sp|O43660|PLRG1_HUMAN	O43660	PLRG1	8	35	repA	sample-01	0.0405259	T0	Staurosporine	0	0.100206	-0.0596797
sp|O43663|PRC1_HUMAN	O43663	PRC1	8	18	repA	sample-01	0.0759224	T0	Staurosporine	0	-0.049431	0.125353
sp|O43665|RGS10_HUMAN	O43665	RGS10	16	78	repA	sample-01	-0.0160267	T0	Staurosporine	0	-0.0356288	0.0196021
sp|O43670|ZN207_HUMAN	O43670	ZNF207	10	75	repA	sample-01	-0.0133086	T0	Staurosporine	0	0.105227	-0.118536
sp|O43681|GET3_HUMAN	O43681	GET3	12	58	repA	sample-01	-0.037089	T0	Staurosporine	0	0.114241	-0.15133
sp|O43683|BUB1_HUMAN	O43683	BUB1	15	43	repA	sample-01	-0.0138967	T0	Staurosporine	0	0.0789623	-0.092859
sp|O43684|BUB3_HUMAN	O43684	BUB3	15	88	repA	sample-01	0.0930972	T0	Staurosporine	0	0.0450571	0.0480401
sp|O43709|BUD23_HUMAN	O43709	BUD23	8	22	repA	sample-01	0.154729	T0	Staurosporine	0	0.109015	0.0457137
sp|O43715|TRIA1_HUMAN	O43715	TRIAP1	3	7	repA	sample-01	1.47269	T0	Staurosporine	0	0.629773	0.842921
sp|O43716|GATC_HUMAN	O43716	GATC	5	36	repA	sample-01	-0.0204792	T0	Staurosporine	0	-0.217797	0.197317
sp|O43719|HTSF1_HUMAN	O43719	HTATSF1	62	348	repA	sample-01	-0.0214398	T0	Staurosporine	0	0.151042	-0.172482
sp|O43747|AP1G1_HUMAN	O43747	AP1G1	21	121	repA	sample-01	0.077106	T0	Staurosporine	0	0.112468	-0.0353616
sp|O43752|STX6_HUMAN	O43752	STX6	6	16	repA	sample-01	0.00821293	T0	Staurosporine	0	-0.117047	0.125259
sp|O43760|SNG2_HUMAN	O43760	SYNGR2	4	7	repA	sample-01	0.537912	T0	Staurosporine	0	0.234359	0.303553
sp|O43765|SGTA_HUMAN	O43765	SGTA	19	165	repA	sample-01	0.0491347	T0	Staurosporine	0	0.083548	-0.0344133
sp|O43766|LIAS_HUMAN	O43766	LIAS	6	22	repA	sample-01	0.496411	T0	Staurosporine	0	-0.753309	1.24972
sp|O43768|ENSA_HUMAN	O43768	ENSA	15	149	repA	sample-01	0.126935	T0	Staurosporine	0	0.135612	-0.00867718
sp|O43776|SYNC_HUMAN	O43776	NARS1	42	277	repA	sample-01	-0.0446473	T0	Staurosporine	0	-0.0746864	0.0300391
sp|O43805|SSNA1_HUMAN	O43805	SSNA1	11	46	repA	sample-01	-0.0166212	T0	Staurosporine	0	-0.133886	0.117265
sp|O43809|CPSF5_HUMAN	O43809	NUDT21	16	65	repA	sample-01	-0.0132599	T0	Staurosporine	0	0.0875953	-0.100855
sp|O43813|LANC1_HUMAN	O43813	LANCL1	18	64	repA	sample-01	-0.0775617	T0	Staurosporine	0	0.111143	-0.188705
sp|O43815|STRN_HUMAN	O43815	STRN	30	139	repA	sample-01	-0.0685325	T0	Staurosporine	0	-0.0511205	-0.0174121
sp|O43818|U3IP2_HUMAN	O43818	RRP9	16	49	repA	sample-01	-0.0548812	T0	Staurosporine	0	-0.101857	0.0469757
sp|O43822|CF410_HUMAN	O43822	CFAP410	5	15	repA	sample-01	0.178693	T0	Staurosporine	0	-0.296806	0.475499
sp|O43823|AKAP8_HUMAN	O43823	AKAP8	21	74	repA	sample-01	-0.0013258	T0	Staurosporine	0	0.0447234	-0.0460492
sp|O43837|IDH3B_HUMAN	O43837	IDH3B	5	16	repA	sample-01	-0.0685047	T0	Staurosporine	0	-0.0390869	-0.0294178
sp|O43847|NRDC_HUMAN	O43847	NRDC	63	437	repA	sample-01	0.144735	T0	Staurosporine	0	0.179013	-0.0342779
sp|O43852|CALU_HUMAN	O43852	CALU	38	423	repA	sample-01	-0.0611034	T0	Staurosporine	0	0.0926807	-0.153784
sp|O43865|SAHH2_HUMAN	O43865	AHCYL1	21	88	repA	sample-01	-0.0820256	T0	Staurosporine	0	-0.000609	-0.0814171
sp|O43900|PRIC3_HUMAN	O43900	PRICKLE3	3	6	repA	sample-01	-0.281	T0	Staurosporine	0	0.0695698	-0.350569
sp|O43913|ORC5_HUMAN	O43913	ORC5	3	8	repA	sample-01	-0.192964	T0	Staurosporine	0	0.0480305	-0.240994
sp|O43924|PDE6D_HUMAN	O43924	PDE6D	2	13	repA	sample-01	0.633564	T0	Staurosporine	0	0.281101	0.352463
sp|O43929|ORC4_HUMAN	O43929	ORC4	7	19	repA	sample-01	-0.0790139	T0	Staurosporine	0	-0.039064	-0.0399498
sp|O60216|RAD21_HUMAN	O60216	RAD21	19	87	repA	sample-01	-0.0147139	T0	Staurosporine	0	-0.110892	0.0961782
sp|O60220|TIM8A_HUMAN	O60220	TIMM8A	9	49	repA	sample-01	0.327789	T0	Staurosporine	0	0.311772	0.0160168
sp|O60231|DHX16_HUMAN	O60231	DHX16	22	58	repA	sample-01	-0.0387898	T0	Staurosporine	0	0.012702	-0.0514918
sp|O60232|ZNRD2_HUMAN	O60232	ZNRD2	11	126	repA	sample-01	0.0404709	T0	Staurosporine	0	0.0362723	0.00419868
sp|O60234|GMFG_HUMAN	O60234	GMFG	10	100	repA	sample-01	0.0965816	T0	Staurosporine	0	0.0795674	0.0170142
sp|O60239|3BP5_HUMAN	O60239	SH3BP5	12	43	repA	sample-01	0.0175478	T0	Staurosporine	0	-0.0144558	0.0320036
sp|O60256|KPRB_HUMAN	O60256	PRPSAP2	21	129	repA	sample-01	0.00484937	T0	Staurosporine	0	0.073387	-0.0685376
sp|O60268|K0513_HUMAN	O60268	KIAA0513	8	31	repA	sample-01	-0.00739049	T0	Staurosporine	0	-0.126022	0.118631
sp|O60271|JIP4_HUMAN	O60271	SPAG9	82	493	repA	sample-01	0.0120811	T0	Staurosporine	0	0.0848311	-0.07275
sp|O60293|ZC3H1_HUMAN	O60293	ZFC3H1	14	30	repA	sample-01	-0.006412	T0	Staurosporine	0	-0.161785	0.155373
sp|O60294|TYW4_HUMAN	O60294	LCMT2	11	19	repA	sample-01	-0.136305	T0	Staurosporine	0	-0.0500456	-0.0862597
sp|O60306|AQR_HUMAN	O60306	AQR	20	50	repA	sample-01	-0.215462	T0	Staurosporine	0	-0.0551952	-0.160267
sp|O60313|OPA1_HUMAN	O60313	OPA1	15	43	repA	sample-01	-0.00570078	T0	Staurosporine	0	-0.0373766	0.0316758
sp|O60315|ZEB2_HUMAN	O60315	ZEB2	5	8	repA	sample-01	0.101032	T0	Staurosporine	0	0.0449827	0.0560492
sp|O60318|GANP_HUMAN	O60318	MCM3AP	8	12	repA	sample-01	0.0244454	T0	Staurosporine	0	-0.182216	0.206662
sp|O60341|KDM1A_HUMAN	O60341	KDM1A	32	141	repA	sample-01	-0.0982918	T0	Staurosporine	0	-0.0140993	-0.0841925
sp|O60343|TBCD4_HUMAN	O60343	TBC1D4	17	47	repA	sample-01	0.163303	T0	Staurosporine	0	0.141879	0.0214245
sp|O60346|PHLP1_HUMAN	O60346	PHLPP1	6	14	repA	sample-01	-0.0410672	T0	Staurosporine	0	0.0596995	-0.100767
sp|O60447|EVI5_HUMAN	O60447	EVI5	12	29	repA	sample-01	0.187122	T0	Staurosporine	0	0.0828215	0.1043
sp|O60493|SNX3_HUMAN	O60493	SNX3	18	79	repA	sample-01	-0.0146258	T0	Staurosporine	0	-0.131498	0.116872
sp|O60502|OGA_HUMAN	O60502	OGA	38	252	repA	sample-01	-0.0426373	T0	Staurosporine	0	0.0109429	-0.0535802
sp|O60504|VINEX_HUMAN	O60504	SORBS3	5	10	repA	sample-01	-0.306574	T0	Staurosporine	0	-0.0443524	-0.262222
sp|O60506|HNRPQ_HUMAN	O60506	SYNCRIP	46	611	repA	sample-01	-0.0422816	T0	Staurosporine	0	0.0490826	-0.0913642
sp|O60508|PRP17_HUMAN	O60508	CDC40	9	24	repA	sample-01	0.165592	T0	Staurosporine	0	-0.162003	0.327595
sp|O60518|RNBP6_HUMAN	O60518	RANBP6	12	29	repA	sample-01	-0.0947337	T0	Staurosporine	0	-0.137309	0.0425754
sp|O60524|NEMF_HUMAN	O60524	NEMF	21	60	repA	sample-01	-0.0827906	T0	Staurosporine	0	0.00592858	-0.0887192
sp|O60547|GMDS_HUMAN	O60547	GMDS	16	64	repA	sample-01	0.0473248	T0	Staurosporine	0	0.0567841	-0.00945934
sp|O60551|NMT2_HUMAN	O60551	NMT2	10	13	repA	sample-01	0.0780363	T0	Staurosporine	0	0.133672	-0.0556359
sp|O60563|CCNT1_HUMAN	O60563	CCNT1	13	37	repA	sample-01	-0.0453772	T0	Staurosporine	0	-0.140736	0.095359
sp|O60566|BUB1B_HUMAN	O60566	BUB1B	41	177	repA	sample-01	-0.0102237	T0	Staurosporine	0	-0.0247245	0.0145009
sp|O60568|PLOD3_HUMAN	O60568	PLOD3	20	64	repA	sample-01	-0.0354822	T0	Staurosporine	0	-0.0497103	0.014228
sp|O60573|IF4E2_HUMAN	O60573	EIF4E2	4	8	repA	sample-01	0.0181648	T0	Staurosporine	0	-0.098316	0.116481
sp|O60610|DIAP1_HUMAN	O60610	DIAPH1	91	740	repA	sample-01	0.0487041	T0	Staurosporine	0	0.0484784	0.000226
sp|O60613|SEP15_HUMAN	O60613	SELENOF	4	13	repA	sample-01	-0.139869	T0	Staurosporine	0	-0.264805	0.124936
sp|O60637|TSN3_HUMAN	O60637	TSPAN3	3	11	repA	sample-01	0.170462	T0	Staurosporine	0	0.0018176	0.168644
sp|O60645|EXOC3_HUMAN	O60645	EXOC3	6	23	repA	sample-01	-0.512475	T0	Staurosporine	0	-0.190461	-0.322014
sp|O60664|PLIN3_HUMAN	O60664	PLIN3	33	262	repA	sample-01	0.0922893	T0	Staurosporine	0	0.0412117	0.0510777
sp|O60671|RAD1_HUMAN	O60671	RAD1	10	53	repA	sample-01	0.155761	T0	Staurosporine	0	0.202344	-0.046583
sp|O60678|ANM3_HUMAN	O60678	PRMT3	26	84	repA	sample-01	0.0103507	T0	Staurosporine	0	0.0610949	-0.0507443
sp|O60701|UGDH_HUMAN	O60701	UGDH	20	54	repA	sample-01	-0.102786	T0	Staurosporine	0	-0.0938428	-0.00894356
sp|O60716|CTND1_HUMAN	O60716	CTNND1	24	141	repA	sample-01	-0.0582559	T0	Staurosporine	0	-0.116472	0.0582157
sp|O60732|MAGC1_HUMAN	O60732	MAGEC1	15	54	repA	sample-01	0.0238629	T0	Staurosporine	0	0.0285645	-0.00470156
sp|O60739|EIF1B_HUMAN	O60739	EIF1B	10	14	repA	sample-01	0.272128	T0	Staurosporine	0	0.27975	-0.00762166
sp|O60749|SNX2_HUMAN	O60749	SNX2	33	205	repA	sample-01	-0.00915228	T0	Staurosporine	0	-0.00101538	-0.0081369
sp|O60763|USO1_HUMAN	O60763	USO1	43	348	repA	sample-01	-0.0275872	T0	Staurosporine	0	-0.0385431	0.0109559
sp|O60784|TOM1_HUMAN	O60784	TOM1	16	101	repA	sample-01	-0.351054	T0	Staurosporine	0	-0.280052	-0.0710018
sp|O60826|CCD22_HUMAN	O60826	CCDC22	13	37	repA	sample-01	-0.117062	T0	Staurosporine	0	-0.179948	0.0628867
sp|O60828|PQBP1_HUMAN	O60828	PQBP1	14	96	repA	sample-01	-0.180591	T0	Staurosporine	0	-0.11978	-0.060811
sp|O60829|PAGE4_HUMAN	O60829	PAGE4	4	22	repA	sample-01	0.304081	T0	Staurosporine	0	0.092855	0.211226
sp|O60832|DKC1_HUMAN	O60832	DKC1	26	97	repA	sample-01	-0.11012	T0	Staurosporine	0	0.0197121	-0.129832
sp|O60869|EDF1_HUMAN	O60869	EDF1	19	103	repA	sample-01	0.0906962	T0	Staurosporine	0	0.0808818	0.00981445
sp|O60870|KIN17_HUMAN	O60870	KIN	8	20	repA	sample-01	-0.0723965	T0	Staurosporine	0	0.0073716	-0.0797681
sp|O60884|DNJA2_HUMAN	O60884	DNAJA2	27	181	repA	sample-01	-0.101784	T0	Staurosporine	0	0.025161	-0.126945
sp|O60885|BRD4_HUMAN	O60885	BRD4	19	80	repA	sample-01	-0.0535997	T0	Staurosporine	0	-0.045384	-0.00821578
sp|O60888|CUTA_HUMAN	O60888	CUTA	7	248	repA	sample-01	-0.103769	T0	Staurosporine	0	-0.11305	0.00928137
sp|O60907|TBL1X_HUMAN	O60907	TBL1X	17	20	repA	sample-01	-0.00877781	T0	Staurosporine	0	-0.27487	0.266092
sp|O60921|HUS1_HUMAN	O60921	HUS1	4	10	repA	sample-01	0.0458468	T0	Staurosporine	0	0.0926392	-0.0467923
sp|O60925|PFD1_HUMAN	O60925	PFDN1	9	144	repA	sample-01	0.000372	T0	Staurosporine	0	-0.0445329	0.0449052
sp|O60927|PP1RB_HUMAN	O60927	PPP1R11	8	51	repA	sample-01	0.0683357	T0	Staurosporine	0	0.152413	-0.0840769
sp|O60934|NBN_HUMAN	O60934	NBN	27	115	repA	sample-01	0.00647738	T0	Staurosporine	0	0.0289007	-0.0224233
sp|O60936|NOL3_HUMAN	O60936	NOL3	3	10	repA	sample-01	0.135486	T0	Staurosporine	0	-0.030031	0.165517
sp|O60942|MCE1_HUMAN	O60942	RNGTT	15	42	repA	sample-01	0.047629	T0	Staurosporine	0	0.0470058	0.000623
sp|O75061|AUXI_HUMAN	O75061	DNAJC6	12	30	repA	sample-01	0.0482433	T0	Staurosporine	0	0.0136923	0.034551
sp|O75083|WDR1_HUMAN	O75083	WDR1	41	435	repA	sample-01	-0.0336977	T0	Staurosporine	0	0.0225475	-0.0562453
sp|O75113|N4BP1_HUMAN	O75113	N4BP1	24	91	repA	sample-01	0.230911	T0	Staurosporine	0	0.00617762	0.224733
sp|O75116|ROCK2_HUMAN	O75116	ROCK2	79	337	repA	sample-01	0.276912	T0	Staurosporine	0	-0.0133499	0.290262
sp|O75122|CLAP2_HUMAN	O75122	CLASP2	26	78	repA	sample-01	0.132144	T0	Staurosporine	0	0.198289	-0.0661448
sp|O75143|ATG13_HUMAN	O75143	ATG13	10	36	repA	sample-01	-0.158995	T0	Staurosporine	0	-0.12751	-0.031485
sp|O75146|HIP1R_HUMAN	O75146	HIP1R	26	74	repA	sample-01	0.0456997	T0	Staurosporine	0	-0.00760625	0.0533059
sp|O75147|OBSL1_HUMAN	O75147	OBSL1	17	45	repA	sample-01	-0.00756595	T0	Staurosporine	0	0.0528504	-0.0604164
sp|O75150|BRE1B_HUMAN	O75150	RNF40	52	178	repA	sample-01	-0.226206	T0	Staurosporine	0	-0.22211	-0.00409692
sp|O75153|CLU_HUMAN	O75153	CLUH	61	450	repA	sample-01	0.100488	T0	Staurosporine	0	0.0422967	0.0581917
sp|O75154|RFIP3_HUMAN	O75154	RAB11FIP3	4	11	repA	sample-01	-0.550831	T0	Staurosporine	0	0.153696	-0.704527
sp|O75155|CAND2_HUMAN	O75155	CAND2	18	24	repA	sample-01	0.0917299	T0	Staurosporine	0	-0.00316901	0.094899
sp|O75157|T22D2_HUMAN	O75157	TSC22D2	14	144	repA	sample-01	0.197559	T0	Staurosporine	0	0.228247	-0.0306875
sp|O75164|KDM4A_HUMAN	O75164	KDM4A	10	22	repA	sample-01	-0.0343319	T0	Staurosporine	0	0.0497438	-0.0840757
sp|O75170|PP6R2_HUMAN	O75170	PPP6R2	22	71	repA	sample-01	-0.161138	T0	Staurosporine	0	-0.0895372	-0.0716004
sp|O75175|CNOT3_HUMAN	O75175	CNOT3	16	61	repA	sample-01	0.00520537	T0	Staurosporine	0	0.00516952	3.59e-05
sp|O75177|CREST_HUMAN	O75177	SS18L1	4	15	repA	sample-01	-0.114875	T0	Staurosporine	0	-0.129253	0.0143783
sp|O75179|ANR17_HUMAN	O75179	ANKRD17	51	116	repA	sample-01	-0.171758	T0	Staurosporine	0	-0.0237037	-0.148055
sp|O75191|XYLB_HUMAN	O75191	XYLB	4	20	repA	sample-01	0.0597891	T0	Staurosporine	0	0.000196	0.0595931
sp|O75208|COQ9_HUMAN	O75208	COQ9	3	9	repA	sample-01	-0.295578	T0	Staurosporine	0	0.0527516	-0.348329
sp|O75223|GGCT_HUMAN	O75223	GGCT	20	186	repA	sample-01	0.217143	T0	Staurosporine	0	0.265235	-0.0480914
sp|O75312|ZPR1_HUMAN	O75312	ZPR1	31	355	repA	sample-01	0.0274305	T0	Staurosporine	0	0.0755	-0.0480695
sp|O75326|SEM7A_HUMAN	O75326	SEMA7A	5	13	repA	sample-01	0.020981	T0	Staurosporine	0	-0.160583	0.181564
sp|O75330|HMMR_HUMAN	O75330	HMMR	37	92	repA	sample-01	0.0054371	T0	Staurosporine	0	-0.109763	0.1152
sp|O75340|PDCD6_HUMAN	O75340	PDCD6	9	51	repA	sample-01	-0.00108987	T0	Staurosporine	0	-0.0660288	0.064939
sp|O75347|TBCA_HUMAN	O75347	TBCA	19	395	repA	sample-01	-0.000705	T0	Staurosporine	0	0.0520892	-0.0527945
sp|O75348|VATG1_HUMAN	O75348	ATP6V1G1	10	64	repA	sample-01	0.361693	T0	Staurosporine	0	0.263031	0.0986621
sp|O75351|VPS4B_HUMAN	O75351	VPS4B	14	31	repA	sample-01	-0.157386	T0	Staurosporine	0	-0.0542423	-0.103143
sp|O75356|ENTP5_HUMAN	O75356	ENTPD5	5	12	repA	sample-01	-0.0511046	T0	Staurosporine	0	-0.184803	0.133699
sp|O75362|ZN217_HUMAN	O75362	ZNF217	13	22	repA	sample-01	-0.0110218	T0	Staurosporine	0	0.100545	-0.111566
sp|O75363|BCAS1_HUMAN	O75363	BCAS1	4	7	repA	sample-01	0.117465	T0	Staurosporine	0	0.0907317	0.0267333
sp|O75368|SH3L1_HUMAN	O75368	SH3BGRL	15	150	repA	sample-01	0.0581525	T0	Staurosporine	0	0.0484435	0.00970895
sp|O75369|FLNB_HUMAN	O75369	FLNB	182	1174	repA	sample-01	0.0327769	T0	Staurosporine	0	0.0439873	-0.0112104
sp|O75376|NCOR1_HUMAN	O75376	NCOR1	29	82	repA	sample-01	0.00219615	T0	Staurosporine	0	-0.0654916	0.0676878
sp|O75379|VAMP4_HUMAN	O75379	VAMP4	3	5	repA	sample-01	-0.351509	T0	Staurosporine	0	-0.349196	-0.00231309
sp|O75380|NDUS6_HUMAN	O75380	NDUFS6	4	14	repA	sample-01	-0.0129425	T0	Staurosporine	0	0.00654122	-0.0194837
sp|O75390|CISY_HUMAN	O75390	CS	21	140	repA	sample-01	-0.00409268	T0	Staurosporine	0	-0.0245323	0.0204396
sp|O75391|SPAG7_HUMAN	O75391	SPAG7	18	78	repA	sample-01	0.0689952	T0	Staurosporine	0	0.0424583	0.0265369
sp|O75396|SC22B_HUMAN	O75396	SEC22B	7	26	repA	sample-01	-0.0793329	T0	Staurosporine	0	0.0674018	-0.146735
sp|O75400|PR40A_HUMAN	O75400	PRPF40A	29	98	repA	sample-01	0.0432658	T0	Staurosporine	0	0.0704178	-0.027152
sp|O75414|NDK6_HUMAN	O75414	NME6	2	7	repA	sample-01	-0.0725162	T0	Staurosporine	0	-0.0531331	-0.0193831
sp|O75419|CDC45_HUMAN	O75419	CDC45	21	75	repA	sample-01	-0.0542226	T0	Staurosporine	0	-0.0235369	-0.0306857
sp|O75420|GGYF1_HUMAN	O75420	GIGYF1	7	18	repA	sample-01	-0.0891816	T0	Staurosporine	0	-0.197694	0.108512
sp|O75427|LRCH4_HUMAN	O75427	LRCH4	4	6	repA	sample-01	0.546048	T0	Staurosporine	0	0.12229	0.423758
sp|O75436|VP26A_HUMAN	O75436	VPS26A	26	226	repA	sample-01	0.110473	T0	Staurosporine	0	0.0701593	0.0403134
sp|O75439|MPPB_HUMAN	O75439	PMPCB	16	74	repA	sample-01	0.424352	T0	Staurosporine	0	0.0462373	0.378115
sp|O75446|SAP30_HUMAN	O75446	SAP30	4	6	repA	sample-01	-0.328649	T0	Staurosporine	0	-0.255936	-0.0727131
sp|O75449|KTNA1_HUMAN	O75449	KATNA1	11	39	repA	sample-01	0.0391537	T0	Staurosporine	0	0.0631377	-0.0239841
sp|O75459|PAGE1_HUMAN	O75459	PAGE1	8	80	repA	sample-01	0.323849	T0	Staurosporine	0	0.255352	0.0684972
sp|O75475|PSIP1_HUMAN	O75475	PSIP1	14	42	repA	sample-01	0.0320794	T0	Staurosporine	0	0.0554539	-0.0233745
sp|O75489|NDUS3_HUMAN	O75489	NDUFS3	3	7	repA	sample-01	-0.776549	T0	Staurosporine	0	-0.16103	-0.615518
sp|O75496|GEMI_HUMAN	O75496	GMNN	11	125	repA	sample-01	0.0539301	T0	Staurosporine	0	0.00112359	0.0528065
sp|O75503|CLN5_HUMAN	O75503	CLN5	4	14	repA	sample-01	-0.0386732	T0	Staurosporine	0	-0.164787	0.126113
sp|O75506|HSBP1_HUMAN	O75506	HSBP1	9	118	repA	sample-01	-0.142723	T0	Staurosporine	0	-0.0524649	-0.090258
sp|O75521|ECI2_HUMAN	O75521	ECI2	3	6	repA	sample-01	0.18296	T0	Staurosporine	0	-0.0847158	0.267676
sp|O75528|TADA3_HUMAN	O75528	TADA3	6	16	repA	sample-01	-0.0720492	T0	Staurosporine	0	-0.168224	0.0961748
sp|O75529|TAF5L_HUMAN	O75529	TAF5L	4	9	repA	sample-01	-0.0542415	T0	Staurosporine	0	0.289972	-0.344213
sp|O75530|EED_HUMAN	O75530	EED	13	36	repA	sample-01	-0.0396227	T0	Staurosporine	0	0.0159026	-0.0555253
sp|O75531|BAF_HUMAN	O75531	BANF1	11	81	repA	sample-01	0.204983	T0	Staurosporine	0	0.172272	0.0327107
sp|O75533|SF3B1_HUMAN	O75533	SF3B1	68	340	repA	sample-01	0.00360347	T0	Staurosporine	0	0.0324346	-0.0288312
sp|O75534|CSDE1_HUMAN	O75534	CSDE1	47	284	repA	sample-01	-0.133749	T0	Staurosporine	0	-0.094162	-0.0395866
sp|O75554|WBP4_HUMAN	O75554	WBP4	13	42	repA	sample-01	0.0814103	T0	Staurosporine	0	0.0831488	-0.00173857
sp|O75569|PRKRA_HUMAN	O75569	PRKRA	3	10	repA	sample-01	0.153055	T0	Staurosporine	0	0.173126	-0.0200712
sp|O75575|RPC9_HUMAN	O75575	CRCP	4	28	repA	sample-01	-0.393008	T0	Staurosporine	0	-0.182402	-0.210606
sp|O75581|LRP6_HUMAN	O75581	LRP6	4	7	repA	sample-01	0.307419	T0	Staurosporine	0	0.0267451	0.280673
sp|O75600|KBL_HUMAN	O75600	GCAT	4	16	repA	sample-01	0.178841	T0	Staurosporine	0	0.23421	-0.0553692
sp|O75607|NPM3_HUMAN	O75607	NPM3	6	31	repA	sample-01	-0.0563444	T0	Staurosporine	0	-0.0569867	0.000642
sp|O75608|LYPA1_HUMAN	O75608	LYPLA1	10	174	repA	sample-01	0.111762	T0	Staurosporine	0	0.126597	-0.0148348
sp|O75629|CREG1_HUMAN	O75629	CREG1	6	58	repA	sample-01	0.0532037	T0	Staurosporine	0	0.0286137	0.0245899
sp|O75643|U520_HUMAN	O75643	SNRNP200	69	241	repA	sample-01	-0.048417	T0	Staurosporine	0	0.0076936	-0.0561106
sp|O75663|TIPRL_HUMAN	O75663	TIPRL	16	112	repA	sample-01	0.0552003	T0	Staurosporine	0	0.088452	-0.0332517
sp|O75665|OFD1_HUMAN	O75665	OFD1	8	15	repA	sample-01	0.169103	T0	Staurosporine	0	-0.0729452	0.242048
sp|O75674|TM1L1_HUMAN	O75674	TOM1L1	4	13	repA	sample-01	-0.82783	T0	Staurosporine	0	-0.465938	-0.361893
sp|O75683|SURF6_HUMAN	O75683	SURF6	13	42	repA	sample-01	0.0857015	T0	Staurosporine	0	0.218985	-0.133283
sp|O75688|PPM1B_HUMAN	O75688	PPM1B	26	97	repA	sample-01	0.0448756	T0	Staurosporine	0	0.0260227	0.0188529
sp|O75691|UTP20_HUMAN	O75691	UTP20	9	19	repA	sample-01	-0.0901919	T0	Staurosporine	0	0.309167	-0.399359
sp|O75694|NU155_HUMAN	O75694	NUP155	6	15	repA	sample-01	-0.0681808	T0	Staurosporine	0	-0.366533	0.298352
sp|O75695|XRP2_HUMAN	O75695	RP2	3	6	repA	sample-01	-0.0688468	T0	Staurosporine	0	-0.112897	0.0440506
sp|O75718|CRTAP_HUMAN	O75718	CRTAP	6	17	repA	sample-01	-0.140595	T0	Staurosporine	0	-0.1526	0.0120057
sp|O75791|GRAP2_HUMAN	O75791	GRAP2	16	76	repA	sample-01	0.123956	T0	Staurosporine	0	0.087783	0.0361733
sp|O75792|RNH2A_HUMAN	O75792	RNASEH2A	15	64	repA	sample-01	-0.136559	T0	Staurosporine	0	-0.0487367	-0.0878219
sp|O75794|CD123_HUMAN	O75794	CDC123	16	67	repA	sample-01	-0.08279	T0	Staurosporine	0	-0.0357224	-0.0470675
sp|O75808|CAN15_HUMAN	O75808	CAPN15	13	30	repA	sample-01	0.0154564	T0	Staurosporine	0	-0.0447921	0.0602484
sp|O75817|POP7_HUMAN	O75817	POP7	3	10	repA	sample-01	-0.0127254	T0	Staurosporine	0	0.0370884	-0.0498138
sp|O75818|RPP40_HUMAN	O75818	RPP40	12	48	repA	sample-01	0.107277	T0	Staurosporine	0	0.144244	-0.0369675
sp|O75821|EIF3G_HUMAN	O75821	EIF3G	36	263	repA	sample-01	0.189644	T0	Staurosporine	0	0.221878	-0.0322342
sp|O75822|EIF3J_HUMAN	O75822	EIF3J	25	476	repA	sample-01	-0.0816348	T0	Staurosporine	0	-0.0105035	-0.0711313
sp|O75832|PSD10_HUMAN	O75832	PSMD10	8	65	repA	sample-01	0.0449367	T0	Staurosporine	0	0.0747473	-0.0298106
sp|O75865|TPC6A_HUMAN	O75865	TRAPPC6A	5	15	repA	sample-01	0.0604822	T0	Staurosporine	0	-0.00243678	0.062919
sp|O75874|IDHC_HUMAN	O75874	IDH1	31	228	repA	sample-01	-0.0209076	T0	Staurosporine	0	0.0142717	-0.0351793
sp|O75879|GATB_HUMAN	O75879	GATB	6	18	repA	sample-01	-0.135965	T0	Staurosporine	0	0.0194439	-0.155409
sp|O75882|ATRN_HUMAN	O75882	ATRN	5	14	repA	sample-01	0.215525	T0	Staurosporine	0	0.0252209	0.190304
sp|O75884|RBBP9_HUMAN	O75884	RBBP9	5	17	repA	sample-01	-0.154262	T0	Staurosporine	0	0.00349763	-0.157759
sp|O75886|STAM2_HUMAN	O75886	STAM2	18	58	repA	sample-01	-0.082733	T0	Staurosporine	0	-0.0287173	-0.0540157
sp|O75909|CCNK_HUMAN	O75909	CCNK	9	25	repA	sample-01	-0.172224	T0	Staurosporine	0	0.0388188	-0.211043
sp|O75934|SPF27_HUMAN	O75934	BCAS2	13	39	repA	sample-01	-0.0442845	T0	Staurosporine	0	0.00636875	-0.0506533
sp|O75935|DCTN3_HUMAN	O75935	DCTN3	10	37	repA	sample-01	-0.00519648	T0	Staurosporine	0	0.011671	-0.0168675
sp|O75937|DNJC8_HUMAN	O75937	DNAJC8	25	200	repA	sample-01	-0.043931	T0	Staurosporine	0	-0.0716375	0.0277064
sp|O75940|SPF30_HUMAN	O75940	SMNDC1	10	80	repA	sample-01	0.0753777	T0	Staurosporine	0	0.055905	0.0194727
sp|O75943|RAD17_HUMAN	O75943	RAD17	3	7	repA	sample-01	-0.152278	T0	Staurosporine	0	-0.0838412	-0.0684365
sp|O75947|ATP5H_HUMAN	O75947	ATP5PD	3	4	repA	sample-01	-0.067298	T0	Staurosporine	0	-0.0550888	-0.0122093
sp|O75955|FLOT1_HUMAN	O75955	FLOT1	18	52	repA	sample-01	-0.0652327	T0	Staurosporine	0	0.0152382	-0.0804708
sp|O75956|CDKA2_HUMAN	O75956	CDK2AP2	4	4	repA	sample-01	-0.138536	T0	Staurosporine	0	-0.66492	0.526384
sp|O75971|SNPC5_HUMAN	O75971	SNAPC5	5	12	repA	sample-01	0.0998915	T0	Staurosporine	0	-0.12054	0.220432
sp|O75976|CBPD_HUMAN	O75976	CPD	2	8	repA	sample-01	-0.218982	T0	Staurosporine	0	-0.113986	-0.104997
sp|O76003|GLRX3_HUMAN	O76003	GLRX3	29	216	repA	sample-01	0.114286	T0	Staurosporine	0	0.125337	-0.0110507
sp|O76021|RL1D1_HUMAN	O76021	RSL1D1	27	103	repA	sample-01	-0.0116968	T0	Staurosporine	0	0.130905	-0.142602
sp|O76031|CLPX_HUMAN	O76031	CLPX	5	18	repA	sample-01	-0.124339	T0	Staurosporine	0	-0.156926	0.032587
sp|O76064|RNF8_HUMAN	O76064	RNF8	3	6	repA	sample-01	0.199001	T0	Staurosporine	0	0.0626856	0.136315
sp|O76071|CIAO1_HUMAN	O76071	CIAO1	14	58	repA	sample-01	-0.212515	T0	Staurosporine	0	-0.131088	-0.0814268
sp|O76075|DFFB_HUMAN	O76075	DFFB	9	27	repA	sample-01	0.0480973	T0	Staurosporine	0	0.208557	-0.16046
sp|O76080|ZFAN5_HUMAN	O76080	ZFAND5	8	33	repA	sample-01	0.146795	T0	Staurosporine	0	0.135489	0.0113059
sp|O76094|SRP72_HUMAN	O76094	SRP72	19	65	repA	sample-01	0.000561	T0	Staurosporine	0	0.0497956	-0.0492348
sp|O77932|DXO_HUMAN	O77932	DXO	5	14	repA	sample-01	0.180578	T0	Staurosporine	0	0.0526793	0.127899
sp|O94761|RECQ4_HUMAN	O94761	RECQL4	9	22	repA	sample-01	-0.163985	T0	Staurosporine	0	-0.276119	0.112134
sp|O94762|RECQ5_HUMAN	O94762	RECQL5	5	6	repA	sample-01	0.293848	T0	Staurosporine	0	0.357243	-0.0633953
sp|O94763|RMP_HUMAN	O94763	URI1	19	64	repA	sample-01	-0.0424791	T0	Staurosporine	0	-0.0466679	0.00418881
sp|O94776|MTA2_HUMAN	O94776	MTA2	38	202	repA	sample-01	-0.0323268	T0	Staurosporine	0	-0.0653245	0.0329977
sp|O94782|UBP1_HUMAN	O94782	USP1	17	39	repA	sample-01	0.121742	T0	Staurosporine	0	0.0594595	0.0622821
sp|O94788|AL1A2_HUMAN	O94788	ALDH1A2	53	773	repA	sample-01	0.0275229	T0	Staurosporine	0	0.037868	-0.0103451
sp|O94804|STK10_HUMAN	O94804	STK10	10	22	repA	sample-01	0.121255	T0	Staurosporine	0	-0.21172	0.332975
sp|O94817|ATG12_HUMAN	O94817	ATG12	3	6	repA	sample-01	-0.195156	T0	Staurosporine	0	-0.0437441	-0.151412
sp|O94822|LTN1_HUMAN	O94822	LTN1	13	29	repA	sample-01	0.22292	T0	Staurosporine	0	0.167038	0.055882
sp|O94826|TOM70_HUMAN	O94826	TOMM70	7	11	repA	sample-01	-0.00710101	T0	Staurosporine	0	-0.103552	0.0964509
sp|O94829|IPO13_HUMAN	O94829	IPO13	8	27	repA	sample-01	0.531565	T0	Staurosporine	0	0.223597	0.307968
sp|O94830|DDHD2_HUMAN	O94830	DDHD2	17	49	repA	sample-01	-0.0194496	T0	Staurosporine	0	-0.0198516	0.000402
sp|O94854|K0754_HUMAN	O94854	KIAA0754	8	22	repA	sample-01	0.0501815	T0	Staurosporine	0	-0.0916558	0.141837
sp|O94855|SC24D_HUMAN	O94855	SEC24D	21	62	repA	sample-01	0.0423751	T0	Staurosporine	0	-0.00620031	0.0485754
sp|O94864|ST65G_HUMAN	O94864	SUPT7L	4	14	repA	sample-01	-0.169852	T0	Staurosporine	0	-0.0507727	-0.119079
sp|O94880|PHF14_HUMAN	O94880	PHF14	9	25	repA	sample-01	0.00899737	T0	Staurosporine	0	0.16873	-0.159733
sp|O94888|UBXN7_HUMAN	O94888	UBXN7	20	128	repA	sample-01	0.103362	T0	Staurosporine	0	0.0356848	0.0676774
sp|O94889|KLH18_HUMAN	O94889	KLHL18	9	36	repA	sample-01	-0.0311844	T0	Staurosporine	0	0.0323328	-0.0635171
sp|O94903|PLPHP_HUMAN	O94903	PLPBP	11	40	repA	sample-01	0.0587867	T0	Staurosporine	0	-0.0190205	0.0778072
sp|O94906|PRP6_HUMAN	O94906	PRPF6	11	27	repA	sample-01	0.122243	T0	Staurosporine	0	0.137348	-0.0151048
sp|O94913|PCF11_HUMAN	O94913	PCF11	13	50	repA	sample-01	-0.127249	T0	Staurosporine	0	0.0302454	-0.157494
sp|O94915|FRYL_HUMAN	O94915	FRYL	14	34	repA	sample-01	-0.422934	T0	Staurosporine	0	-0.194273	-0.228661
sp|O94916|NFAT5_HUMAN	O94916	NFAT5	6	12	repA	sample-01	0.067733	T0	Staurosporine	0	0.00792044	0.0598126
sp|O94919|ENDD1_HUMAN	O94919	ENDOD1	4	13	repA	sample-01	0.101721	T0	Staurosporine	0	-0.0483247	0.150046
sp|O94925|GLSK_HUMAN	O94925	GLS	8	22	repA	sample-01	-0.104206	T0	Staurosporine	0	-0.0431045	-0.0611013
sp|O94927|HAUS5_HUMAN	O94927	HAUS5	4	6	repA	sample-01	-0.183382	T0	Staurosporine	0	0.0136077	-0.19699
sp|O94955|RHBT3_HUMAN	O94955	RHOBTB3	4	6	repA	sample-01	0.205788	T0	Staurosporine	0	-0.153418	0.359206
sp|O94966|UBP19_HUMAN	O94966	USP19	25	98	repA	sample-01	-0.0902944	T0	Staurosporine	0	-0.0648368	-0.0254576
sp|O94967|WDR47_HUMAN	O94967	WDR47	8	25	repA	sample-01	0.16506	T0	Staurosporine	0	0.137813	0.0272473
sp|O94973|AP2A2_HUMAN	O94973	AP2A2	12	15	repA	sample-01	-0.0593014	T0	Staurosporine	0	-0.143761	0.0844596
sp|O94979|SC31A_HUMAN	O94979	SEC31A	50	251	repA	sample-01	0.0634683	T0	Staurosporine	0	0.0646734	-0.00120514
sp|O94992|HEXI1_HUMAN	O94992	HEXIM1	21	169	repA	sample-01	0.0972112	T0	Staurosporine	0	0.120981	-0.02377
sp|O95059|RPP14_HUMAN	O95059	RPP14	2	6	repA	sample-01	0.233155	T0	Staurosporine	0	0.426048	-0.192893
sp|O95067|CCNB2_HUMAN	O95067	CCNB2	3	13	repA	sample-01	-0.275405	T0	Staurosporine	0	-0.97137	0.695965
sp|O95071|UBR5_HUMAN	O95071	UBR5	70	254	repA	sample-01	-0.0355473	T0	Staurosporine	0	-0.0044262	-0.0311211
sp|O95104|SCAF4_HUMAN	O95104	SCAF4	13	59	repA	sample-01	0.120055	T0	Staurosporine	0	0.197134	-0.077079
sp|O95149|SPN1_HUMAN	O95149	SNUPN	7	21	repA	sample-01	0.140558	T0	Staurosporine	0	-0.143711	0.284268
sp|O95155|UBE4B_HUMAN	O95155	UBE4B	49	268	repA	sample-01	0.0743309	T0	Staurosporine	0	0.0963096	-0.0219786
sp|O95163|ELP1_HUMAN	O95163	ELP1	50	219	repA	sample-01	0.129001	T0	Staurosporine	0	0.146482	-0.0174815
sp|O95166|GBRAP_HUMAN	O95166	GABARAP	5	10	repA	sample-01	0.0137713	T0	Staurosporine	0	0.0641539	-0.0503826
sp|O95197|RTN3_HUMAN	O95197	RTN3	14	50	repA	sample-01	0.112763	T0	Staurosporine	0	0.19618	-0.0834164
sp|O95202|LETM1_HUMAN	O95202	LETM1	5	9	repA	sample-01	-0.339279	T0	Staurosporine	0	-0.475716	0.136437
sp|O95218|ZRAB2_HUMAN	O95218	ZRANB2	23	189	repA	sample-01	0.11584	T0	Staurosporine	0	0.136137	-0.020297
sp|O95219|SNX4_HUMAN	O95219	SNX4	6	14	repA	sample-01	-0.0123464	T0	Staurosporine	0	-0.0203682	0.00802178
sp|O95229|ZWINT_HUMAN	O95229	ZWINT	11	52	repA	sample-01	-0.109283	T0	Staurosporine	0	-0.0847841	-0.0244993
sp|O95232|LC7L3_HUMAN	O95232	LUC7L3	20	99	repA	sample-01	0.0508211	T0	Staurosporine	0	0.411127	-0.360305
sp|O95248|MTMR5_HUMAN	O95248	SBF1	3	5	repA	sample-01	-0.951497	T0	Staurosporine	0	-0.793256	-0.158241
sp|O95251|KAT7_HUMAN	O95251	KAT7	3	10	repA	sample-01	0.300631	T0	Staurosporine	0	-0.0315411	0.332172
sp|O95260|ATE1_HUMAN	O95260	ATE1	11	29	repA	sample-01	0.13608	T0	Staurosporine	0	0.0176497	0.118431
sp|O95271|TNKS1_HUMAN	O95271	TNKS	4	7	repA	sample-01	-0.0342538	T0	Staurosporine	0	-0.0934021	0.0591483
sp|O95273|CCDB1_HUMAN	O95273	CCNDBP1	10	36	repA	sample-01	0.0024849	T0	Staurosporine	0	-0.00278308	0.00526799
sp|O95292|VAPB_HUMAN	O95292	VAPB	10	31	repA	sample-01	0.181228	T0	Staurosporine	0	0.17566	0.00556825
sp|O95295|SNAPN_HUMAN	O95295	SNAPIN	7	29	repA	sample-01	-0.0130577	T0	Staurosporine	0	-0.079834	0.0667763
sp|O95297|MPZL1_HUMAN	O95297	MPZL1	4	13	repA	sample-01	0.220463	T0	Staurosporine	0	0.259913	-0.03945
sp|O95336|6PGL_HUMAN	O95336	PGLS	13	74	repA	sample-01	0.0864614	T0	Staurosporine	0	0.0614804	0.024981
sp|O95347|SMC2_HUMAN	O95347	SMC2	66	298	repA	sample-01	0.024335	T0	Staurosporine	0	0.00571321	0.0186218
sp|O95352|ATG7_HUMAN	O95352	ATG7	14	36	repA	sample-01	-0.0322088	T0	Staurosporine	0	-0.00736691	-0.0248419
sp|O95365|ZBT7A_HUMAN	O95365	ZBTB7A	4	13	repA	sample-01	0.368286	T0	Staurosporine	0	0.0313829	0.336903
sp|O95372|LYPA2_HUMAN	O95372	LYPLA2	12	118	repA	sample-01	0.0712886	T0	Staurosporine	0	0.0232086	0.04808
sp|O95373|IPO7_HUMAN	O95373	IPO7	62	338	repA	sample-01	0.207994	T0	Staurosporine	0	0.25879	-0.0507969
sp|O95376|ARI2_HUMAN	O95376	ARIH2	29	177	repA	sample-01	0.177563	T0	Staurosporine	0	0.224369	-0.0468056
sp|O95379|TFIP8_HUMAN	O95379	TNFAIP8	7	44	repA	sample-01	0.108335	T0	Staurosporine	0	0.3034	-0.195065
sp|O95394|AGM1_HUMAN	O95394	PGM3	36	210	repA	sample-01	-0.0564151	T0	Staurosporine	0	-0.0135201	-0.042895
sp|O95396|MOCS3_HUMAN	O95396	MOCS3	7	22	repA	sample-01	-0.116951	T0	Staurosporine	0	-0.232041	0.11509
sp|O95400|CD2B2_HUMAN	O95400	CD2BP2	16	67	repA	sample-01	-0.106603	T0	Staurosporine	0	0.0276108	-0.134214
sp|O95405|ZFYV9_HUMAN	O95405	ZFYVE9	12	29	repA	sample-01	0.139674	T0	Staurosporine	0	0.0959641	0.04371
sp|O95429|BAG4_HUMAN	O95429	BAG4	15	87	repA	sample-01	-0.216468	T0	Staurosporine	0	-0.0397905	-0.176678
sp|O95433|AHSA1_HUMAN	O95433	AHSA1	38	327	repA	sample-01	0.117575	T0	Staurosporine	0	0.0924822	0.0250926
sp|O95453|PARN_HUMAN	O95453	PARN	33	130	repA	sample-01	0.131975	T0	Staurosporine	0	0.186337	-0.054361
sp|O95456|PSMG1_HUMAN	O95456	PSMG1	19	105	repA	sample-01	0.322589	T0	Staurosporine	0	0.35289	-0.0303015
sp|O95486|SC24A_HUMAN	O95486	SEC24A	13	39	repA	sample-01	0.0440354	T0	Staurosporine	0	0.00791398	0.0361214
sp|O95487|SC24B_HUMAN	O95487	SEC24B	10	31	repA	sample-01	-0.0332192	T0	Staurosporine	0	-0.00734365	-0.0258755
sp|O95544|NADK_HUMAN	O95544	NADK	11	59	repA	sample-01	0.252406	T0	Staurosporine	0	0.21908	0.0333252
sp|O95551|TYDP2_HUMAN	O95551	TDP2	13	77	repA	sample-01	-0.0263639	T0	Staurosporine	0	0.0132735	-0.0396374
sp|O95568|MET18_HUMAN	O95568	METTL18	4	14	repA	sample-01	-0.0459989	T0	Staurosporine	0	-0.0210569	-0.0249421
sp|O95571|ETHE1_HUMAN	O95571	ETHE1	4	11	repA	sample-01	0.0274139	T0	Staurosporine	0	-0.0912397	0.118654
sp|O95573|ACSL3_HUMAN	O95573	ACSL3	4	12	repA	sample-01	-0.0763728	T0	Staurosporine	0	-0.064263	-0.0121098
sp|O95602|RPA1_HUMAN	O95602	POLR1A	22	58	repA	sample-01	-0.0559688	T0	Staurosporine	0	0.034618	-0.0905868
sp|O95613|PCNT_HUMAN	O95613	PCNT	47	148	repA	sample-01	-0.0577958	T0	Staurosporine	0	0.0571785	-0.114974
sp|O95619|YETS4_HUMAN	O95619	YEATS4	5	11	repA	sample-01	0.0847513	T0	Staurosporine	0	0.107395	-0.022644
sp|O95620|DUS4L_HUMAN	O95620	DUS4L	6	13	repA	sample-01	0.0217829	T0	Staurosporine	0	-0.0550119	0.0767948
sp|O95625|ZBT11_HUMAN	O95625	ZBTB11	7	23	repA	sample-01	0.0265729	T0	Staurosporine	0	0.038372	-0.011799
sp|O95628|CNOT4_HUMAN	O95628	CNOT4	13	39	repA	sample-01	-0.117092	T0	Staurosporine	0	-0.0732462	-0.0438459
sp|O95630|STABP_HUMAN	O95630	STAMBP	21	123	repA	sample-01	0.00936797	T0	Staurosporine	0	-0.0798237	0.0891917
sp|O95639|CPSF4_HUMAN	O95639	CPSF4	3	9	repA	sample-01	-0.035268	T0	Staurosporine	0	0.0960325	-0.1313
sp|O95684|CEP43_HUMAN	O95684	CEP43	14	76	repA	sample-01	0.0799657	T0	Staurosporine	0	0.0702931	0.00967265
sp|O95685|PPR3D_HUMAN	O95685	PPP1R3D	5	16	repA	sample-01	0.0900791	T0	Staurosporine	0	0.00850058	0.0815785
sp|O95707|RPP29_HUMAN	O95707	POP4	4	13	repA	sample-01	0.14744	T0	Staurosporine	0	0.0415038	0.105937
sp|O95721|SNP29_HUMAN	O95721	SNAP29	22	307	repA	sample-01	-0.0878517	T0	Staurosporine	0	-0.213958	0.126106
sp|O95747|OXSR1_HUMAN	O95747	OXSR1	20	84	repA	sample-01	0.0329531	T0	Staurosporine	0	-0.0286575	0.0616106
sp|O95749|GGPPS_HUMAN	O95749	GGPS1	13	67	repA	sample-01	-0.0600989	T0	Staurosporine	0	-0.137912	0.0778134
sp|O95757|HS74L_HUMAN	O95757	HSPA4L	76	512	repA	sample-01	-0.0640745	T0	Staurosporine	0	-0.0589736	-0.00510094
sp|O95758|PTBP3_HUMAN	O95758	PTBP3	13	23	repA	sample-01	-0.158382	T0	Staurosporine	0	-0.0055177	-0.152864
sp|O95777|LSM8_HUMAN	O95777	LSM8	8	383	repA	sample-01	0.283834	T0	Staurosporine	0	0.160365	0.123469
sp|O95782|AP2A1_HUMAN	O95782	AP2A1	24	95	repA	sample-01	-0.119044	T0	Staurosporine	0	0.0107712	-0.129815
sp|O95785|WIZ_HUMAN	O95785	WIZ	7	17	repA	sample-01	0.0501848	T0	Staurosporine	0	-0.0333135	0.0834984
sp|O95793|STAU1_HUMAN	O95793	STAU1	14	63	repA	sample-01	-0.137925	T0	Staurosporine	0	-0.0397949	-0.0981296
sp|O95801|TTC4_HUMAN	O95801	TTC4	22	118	repA	sample-01	-0.146009	T0	Staurosporine	0	-0.095974	-0.0500351
sp|O95810|CAVN2_HUMAN	O95810	CAVIN2	25	231	repA	sample-01	0.05792	T0	Staurosporine	0	0.0910683	-0.0331483
sp|O95816|BAG2_HUMAN	O95816	BAG2	17	123	repA	sample-01	0.129924	T0	Staurosporine	0	0.0584728	0.0714517
sp|O95817|BAG3_HUMAN	O95817	BAG3	27	171	repA	sample-01	0.134466	T0	Staurosporine	0	0.0553436	0.0791225
sp|O95819|M4K4_HUMAN	O95819	MAP4K4	16	38	repA	sample-01	0.0355871	T0	Staurosporine	0	-0.0387609	0.0743481
sp|O95825|QORL1_HUMAN	O95825	CRYZL1	19	97	repA	sample-01	0.092156	T0	Staurosporine	0	0.0736857	0.0184703
sp|O95831|AIFM1_HUMAN	O95831	AIFM1	28	99	repA	sample-01	0.0351484	T0	Staurosporine	0	0.0010967	0.0340517
sp|O95834|EMAL2_HUMAN	O95834	EML2	22	102	repA	sample-01	-0.0447116	T0	Staurosporine	0	-0.0652503	0.0205386
sp|O95848|NUD14_HUMAN	O95848	NUDT14	3	8	repA	sample-01	0.0260624	T0	Staurosporine	0	0.113946	-0.0878839
sp|O95861|BPNT1_HUMAN	O95861	BPNT1	18	89	repA	sample-01	0.0265142	T0	Staurosporine	0	0.0607391	-0.0342249
sp|O95881|TXD12_HUMAN	O95881	TXNDC12	12	116	repA	sample-01	0.0800867	T0	Staurosporine	0	0.122414	-0.0423268
sp|O95905|ECD_HUMAN	O95905	ECD	8	26	repA	sample-01	-0.0884821	T0	Staurosporine	0	-0.0370411	-0.051441
sp|O95926|SYF2_HUMAN	O95926	SYF2	6	13	repA	sample-01	-0.192063	T0	Staurosporine	0	-0.125475	-0.0665881
sp|O95983|MBD3_HUMAN	O95983	MBD3	14	113	repA	sample-01	-0.0705236	T0	Staurosporine	0	-0.0442233	-0.0263003
sp|O95985|TOP3B_HUMAN	O95985	TOP3B	11	41	repA	sample-01	-0.106741	T0	Staurosporine	0	0.0554046	-0.162145
sp|O95989|NUDT3_HUMAN	O95989	NUDT3	17	124	repA	sample-01	0.0511051	T0	Staurosporine	0	0.104726	-0.053621
sp|O95999|BCL10_HUMAN	O95999	BCL10	7	33	repA	sample-01	0.0702491	T0	Staurosporine	0	0.0123979	0.0578512
sp|O96006|ZBED1_HUMAN	O96006	ZBED1	4	15	repA	sample-01	-0.163033	T0	Staurosporine	0	0.0522931	-0.215326
sp|O96007|MOC2B_HUMAN	O96007	MOCS2	13	41	repA	sample-01	-0.149008	T0	Staurosporine	0	-0.0380972	-0.110911
sp|O96013|PAK4_HUMAN	O96013	PAK4	10	30	repA	sample-01	0.53403	T0	Staurosporine	0	-0.555264	1.08929
sp|O96017|CHK2_HUMAN	O96017	CHEK2	22	86	repA	sample-01	0.185521	T0	Staurosporine	0	-0.0437925	0.229313
sp|O96033|MOC2A_HUMAN	O96033	MOCS2	8	34	repA	sample-01	0.245876	T0	Staurosporine	0	0.259537	-0.0136612
sp|P00352|AL1A1_HUMAN	P00352	ALDH1A1	38	287	repA	sample-01	0.0175847	T0	Staurosporine	0	0.0307565	-0.0131718
sp|P00367|DHE3_HUMAN	P00367	GLUD1	32	138	repA	sample-01	-0.0301206	T0	Staurosporine	0	-0.0316843	0.00156365
sp|P00390|GSHR_HUMAN	P00390	GSR	33	551	repA	sample-01	0.155549	T0	Staurosporine	0	0.145118	0.0104312
sp|P00491|PNPH_HUMAN	P00491	PNP	21	576	repA	sample-01	0.110227	T0	Staurosporine	0	0.198506	-0.0882793
sp|P00492|HPRT_HUMAN	P00492	HPRT1	20	317	repA	sample-01	0.131455	T0	Staurosporine	0	0.150971	-0.0195164
sp|P00505|AATM_HUMAN	P00505	GOT2	32	205	repA	sample-01	0.159327	T0	Staurosporine	0	0.165309	-0.00598255
sp|P00519|ABL1_HUMAN	P00519	ABL1	6	25	repA	sample-01	0.196318	T0	Staurosporine	0	-0.039135	0.235453
sp|P00558|PGK1_HUMAN	P00558	PGK1	51	831	repA	sample-01	0.0851516	T0	Staurosporine	0	0.0680192	0.0171324
sp|P00813|ADA_HUMAN	P00813	ADA	19	73	repA	sample-01	-0.0142328	T0	Staurosporine	0	-0.0808516	0.0666187
sp|P01033|TIMP1_HUMAN	P01033	TIMP1	2	7	repA	sample-01	0.0125766	T0	Staurosporine	0	-0.0786781	0.0912547
sp|P01034|CYTC_HUMAN	P01034	CST3	5	22	repA	sample-01	0.278006	T0	Staurosporine	0	0.181668	0.0963382
sp|P01040|CYTA_HUMAN	P01040	CSTA	3	8	repA	sample-01	0.377188	T0	Staurosporine	0	0.529103	-0.151916
sp|P01111|RASN_HUMAN	P01111	NRAS	8	31	repA	sample-01	-0.363283	T0	Staurosporine	0	-0.17447	-0.188813
sp|P01130|LDLR_HUMAN	P01130	LDLR	8	19	repA	sample-01	0.0750839	T0	Staurosporine	0	0.0743349	0.000749
sp|P01137|TGFB1_HUMAN	P01137	TGFB1	16	70	repA	sample-01	-0.11156	T0	Staurosporine	0	-0.00356706	-0.107993
sp|P02008|HBAZ_HUMAN	P02008	HBZ	18	464	repA	sample-01	0.151894	T0	Staurosporine	0	0.183761	-0.0318677
sp|P02042|HBD_HUMAN	P02042	HBD	12	76	repA	sample-01	0.0428868	T0	Staurosporine	0	0.0391336	0.00375325
sp|P02100|HBE_HUMAN	P02100	HBE1	19	392	repA	sample-01	0.0576281	T0	Staurosporine	0	0.149033	-0.0914045
sp|P02545|LMNA_HUMAN	P02545	LMNA	55	337	repA	sample-01	0.0806486	T0	Staurosporine	0	0.111557	-0.0309088
sp|P02549|SPTA1_HUMAN	P02549	SPTA1	149	675	repA	sample-01	-0.0857902	T0	Staurosporine	0	-0.0123969	-0.0733933
sp|P02649|APOE_HUMAN	P02649	APOE	21	67	repA	sample-01	-0.0818653	T0	Staurosporine	0	-0.0550131	-0.0268522
sp|P02654|APOC1_HUMAN	P02654	APOC1	2	7	repA	sample-01	-0.0653234	T0	Staurosporine	0	-0.0126954	-0.052628
sp|P02724|GLPA_HUMAN	P02724	GYPA	2	15	repA	sample-01	0.158246	T0	Staurosporine	0	0.0193483	0.138897
sp|P02751|FINC_HUMAN	P02751	FN1	4	7	repA	sample-01	0.215536	T0	Staurosporine	0	0.0163653	0.199171
sp|P02765|FETUA_HUMAN	P02765	AHSG	2	13	repA	sample-01	0.467202	T0	Staurosporine	0	0.358322	0.10888
sp|P02786|TFR1_HUMAN	P02786	TFRC	42	189	repA	sample-01	0.0376771	T0	Staurosporine	0	0.100329	-0.0626524
sp|P02792|FRIL_HUMAN	P02792	FTL	12	115	repA	sample-01	0.111096	T0	Staurosporine	0	0.130739	-0.0196426
sp|P02794|FRIH_HUMAN	P02794	FTH1	14	189	repA	sample-01	-0.14069	T0	Staurosporine	0	-0.0206235	-0.120067
sp|P02795|MT2_HUMAN	P02795	MT2A	2	5	repA	sample-01	-0.199897	T0	Staurosporine	0	0.152795	-0.352692
sp|P04049|RAF1_HUMAN	P04049	RAF1	7	17	repA	sample-01	-0.0933548	T0	Staurosporine	0	-0.173562	0.0802077
sp|P04062|GLCM_HUMAN	P04062	GBA	8	14	repA	sample-01	-0.130128	T0	Staurosporine	0	-0.0365241	-0.0936041
sp|P04066|FUCO_HUMAN	P04066	FUCA1	16	44	repA	sample-01	0.0154298	T0	Staurosporine	0	0.0206004	-0.00517065
sp|P04075|ALDOA_HUMAN	P04075	ALDOA	60	2837	repA	sample-01	0.0684191	T0	Staurosporine	0	0.113442	-0.0450225
sp|P04080|CYTB_HUMAN	P04080	CSTB	9	251	repA	sample-01	-0.0890848	T0	Staurosporine	0	0.188611	-0.277696
sp|P04083|ANXA1_HUMAN	P04083	ANXA1	45	722	repA	sample-01	0.0240189	T0	Staurosporine	0	0.0564519	-0.032433
sp|P04114|APOB_HUMAN	P04114	APOB	13	48	repA	sample-01	0.0608621	T0	Staurosporine	0	0.19341	-0.132548
sp|P04150|GCR_HUMAN	P04150	NR3C1	7	17	repA	sample-01	-0.215832	T0	Staurosporine	0	-0.146073	-0.0697592
sp|P04179|SODM_HUMAN	P04179	SOD2	12	64	repA	sample-01	0.176381	T0	Staurosporine	0	0.280255	-0.103873
sp|P04181|OAT_HUMAN	P04181	OAT	24	119	repA	sample-01	0.100957	T0	Staurosporine	0	0.115974	-0.0150169
sp|P04183|KITH_HUMAN	P04183	TK1	20	107	repA	sample-01	0.340851	T0	Staurosporine	0	0.276641	0.0642106
sp|P04406|G3P_HUMAN	P04406	GAPDH	54	1954	repA	sample-01	-0.0963305	T0	Staurosporine	0	-0.0159234	-0.0804072
sp|P04424|ARLY_HUMAN	P04424	ASL	24	98	repA	sample-01	0.105129	T0	Staurosporine	0	0.128142	-0.0230134
sp|P04792|HSPB1_HUMAN	P04792	HSPB1	20	252	repA	sample-01	-0.0395801	T0	Staurosporine	0	0.0606341	-0.100214
sp|P04818|TYSY_HUMAN	P04818	TYMS	23	182	repA	sample-01	-0.02237	T0	Staurosporine	0	-0.0551356	0.0327656
sp|P04920|B3A2_HUMAN	P04920	SLC4A2	11	31	repA	sample-01	0.061153	T0	Staurosporine	0	-0.120871	0.182024
sp|P05062|ALDOB_HUMAN	P05062	ALDOB	4	25	repA	sample-01	-0.580246	T0	Staurosporine	0	-0.123891	-0.456355
sp|P05089|ARGI1_HUMAN	P05089	ARG1	4	8	repA	sample-01	-0.00722626	T0	Staurosporine	0	0.0188771	-0.0261034
sp|P05091|ALDH2_HUMAN	P05091	ALDH2	15	42	repA	sample-01	-0.00364196	T0	Staurosporine	0	-0.0364093	0.0327673
sp|P05114|HMGN1_HUMAN	P05114	HMGN1	11	96	repA	sample-01	0.377098	T0	Staurosporine	0	0.348076	0.029022
sp|P05161|ISG15_HUMAN	P05161	ISG15	8	27	repA	sample-01	-0.0242873	T0	Staurosporine	0	-0.0510003	0.026713
sp|P05165|PCCA_HUMAN	P05165	PCCA	12	34	repA	sample-01	-0.0221308	T0	Staurosporine	0	-0.0113428	-0.010788
sp|P05166|PCCB_HUMAN	P05166	PCCB	3	10	repA	sample-01	0.459532	T0	Staurosporine	0	0.0852499	0.374282
sp|P05198|IF2A_HUMAN	P05198	EIF2S1	37	311	repA	sample-01	0.0218587	T0	Staurosporine	0	0.11108	-0.0892213
sp|P05204|HMGN2_HUMAN	P05204	HMGN2	13	180	repA	sample-01	-0.252353	T0	Staurosporine	0	-0.090745	-0.161608
sp|P05362|ICAM1_HUMAN	P05362	ICAM1	8	32	repA	sample-01	0.0624516	T0	Staurosporine	0	-0.0891722	0.151624
sp|P05386|RLA1_HUMAN	P05386	RPLP1	4	20	repA	sample-01	-0.33092	T0	Staurosporine	0	-0.00591765	-0.325003
sp|P05387|RLA2_HUMAN	P05387	RPLP2	10	146	repA	sample-01	-0.180847	T0	Staurosporine	0	-0.116959	-0.0638879
sp|P05423|RPC4_HUMAN	P05423	POLR3D	8	26	repA	sample-01	-0.148727	T0	Staurosporine	0	-0.16461	0.0158826
sp|P05455|LA_HUMAN	P05455	SSB	61	970	repA	sample-01	0.141543	T0	Staurosporine	0	0.108707	0.0328368
sp|P05556|ITB1_HUMAN	P05556	ITGB1	8	18	repA	sample-01	-0.00677696	T0	Staurosporine	0	0.160277	-0.167054
sp|P06132|DCUP_HUMAN	P06132	UROD	19	323	repA	sample-01	0.0943187	T0	Staurosporine	0	0.0828529	0.0114658
sp|P06280|AGAL_HUMAN	P06280	GLA	13	74	repA	sample-01	-0.198746	T0	Staurosporine	0	-0.0783333	-0.120412
sp|P06400|RB_HUMAN	P06400	RB1	16	48	repA	sample-01	-0.486642	T0	Staurosporine	0	-0.246017	-0.240625
sp|P06454|PTMA_HUMAN	P06454	PTMA	11	661	repA	sample-01	0.178008	T0	Staurosporine	0	0.281875	-0.103867
sp|P06576|ATPB_HUMAN	P06576	ATP5F1B	26	164	repA	sample-01	0.0375544	T0	Staurosporine	0	-0.00601277	0.0435672
sp|P06702|S10A9_HUMAN	P06702	S100A9	3	11	repA	sample-01	-0.651232	T0	Staurosporine	0	-0.338944	-0.312289
sp|P06703|S10A6_HUMAN	P06703	S100A6	6	15	repA	sample-01	0.284722	T0	Staurosporine	0	-0.00684215	0.291564
sp|P06730|IF4E_HUMAN	P06730	EIF4E	7	50	repA	sample-01	0.11508	T0	Staurosporine	0	0.0400651	0.0750148
sp|P06733|ENOA_HUMAN	P06733	ENO1	73	2878	repA	sample-01	0.0480184	T0	Staurosporine	0	0.0742487	-0.0262303
sp|P06737|PYGL_HUMAN	P06737	PYGL	34	94	repA	sample-01	-0.0874931	T0	Staurosporine	0	-0.0618723	-0.0256208
sp|P06744|G6PI_HUMAN	P06744	GPI	51	716	repA	sample-01	0.167335	T0	Staurosporine	0	0.15115	0.0161846
sp|P06748|NPM_HUMAN	P06748	NPM1	31	505	repA	sample-01	-0.397162	T0	Staurosporine	0	-0.395204	-0.0019576
sp|P06753|TPM3_HUMAN	P06753	TPM3	41	550	repA	sample-01	0.154321	T0	Staurosporine	0	0.0719137	0.0824071
sp|P06756|ITAV_HUMAN	P06756	ITGAV	4	8	repA	sample-01	0.282731	T0	Staurosporine	0	0.196542	0.0861896
sp|P06865|HEXA_HUMAN	P06865	HEXA	25	162	repA	sample-01	0.0475758	T0	Staurosporine	0	0.0183832	0.0291926
sp|P07108|ACBP_HUMAN	P07108	DBI	7	41	repA	sample-01	0.308745	T0	Staurosporine	0	0.389075	-0.0803293
sp|P07205|PGK2_HUMAN	P07205	PGK2	8	14	repA	sample-01	-0.0378657	T0	Staurosporine	0	-0.196516	0.15865
sp|P07225|PROS_HUMAN	P07225	PROS1	5	20	repA	sample-01	0.21645	T0	Staurosporine	0	-0.0345051	0.250955
sp|P07237|PDIA1_HUMAN	P07237	P4HB	58	881	repA	sample-01	0.084365	T0	Staurosporine	0	0.0713964	0.0129686
sp|P07311|ACYP1_HUMAN	P07311	ACYP1	10	50	repA	sample-01	0.0173859	T0	Staurosporine	0	-0.0226264	0.0400123
sp|P07355|ANXA2_HUMAN	P07355	ANXA2	50	735	repA	sample-01	-0.00326724	T0	Staurosporine	0	0.0163638	-0.0196311
sp|P07384|CAN1_HUMAN	P07384	CAPN1	48	358	repA	sample-01	-0.09129	T0	Staurosporine	0	-0.104581	0.013291
sp|P07602|SAP_HUMAN	P07602	PSAP	24	103	repA	sample-01	0.178365	T0	Staurosporine	0	0.237225	-0.0588604
sp|P07686|HEXB_HUMAN	P07686	HEXB	25	191	repA	sample-01	0.115814	T0	Staurosporine	0	0.106631	0.00918305
sp|P07737|PROF1_HUMAN	P07737	PFN1	25	895	repA	sample-01	-0.0952596	T0	Staurosporine	0	0.000647	-0.0959062
sp|P07738|PMGE_HUMAN	P07738	BPGM	10	39	repA	sample-01	-0.0819727	T0	Staurosporine	0	-0.125421	0.0434487
sp|P07741|APT_HUMAN	P07741	APRT	18	97	repA	sample-01	0.169293	T0	Staurosporine	0	0.144427	0.0248657
sp|P07814|SYEP_HUMAN	P07814	EPRS1	104	612	repA	sample-01	-0.0863421	T0	Staurosporine	0	-0.0377443	-0.0485978
sp|P07858|CATB_HUMAN	P07858	CTSB	15	91	repA	sample-01	-0.0199744	T0	Staurosporine	0	0.0339613	-0.0539357
sp|P07900|HS90A_HUMAN	P07900	HSP90AA1	106	2788	repA	sample-01	0.0309079	T0	Staurosporine	0	0.13718	-0.106272
sp|P07902|GALT_HUMAN	P07902	GALT	12	43	repA	sample-01	-0.089651	T0	Staurosporine	0	-0.0627304	-0.0269206
sp|P07942|LAMB1_HUMAN	P07942	LAMB1	11	30	repA	sample-01	-0.0839072	T0	Staurosporine	0	-0.0844569	0.00055
sp|P07951|TPM2_HUMAN	P07951	TPM2	27	6	repA	sample-01	-0.37505	T0	Staurosporine	0	-0.162863	-0.212187
sp|P07954|FUMH_HUMAN	P07954	FH	30	327	repA	sample-01	0.0502724	T0	Staurosporine	0	0.00740197	0.0428704
sp|P08047|SP1_HUMAN	P08047	SP1	9	93	repA	sample-01	-0.317635	T0	Staurosporine	0	-0.184771	-0.132863
sp|P08133|ANXA6_HUMAN	P08133	ANXA6	39	156	repA	sample-01	-0.00302418	T0	Staurosporine	0	0.0411685	-0.0441927
sp|P08195|4F2_HUMAN	P08195	SLC3A2	15	37	repA	sample-01	0.00199334	T0	Staurosporine	0	-0.0772832	0.0792765
sp|P08236|BGLR_HUMAN	P08236	GUSB	23	78	repA	sample-01	0.0412736	T0	Staurosporine	0	0.0472461	-0.00597247
sp|P08237|PFKAM_HUMAN	P08237	PFKM	15	25	repA	sample-01	-0.107791	T0	Staurosporine	0	-0.14699	0.039199
sp|P08238|HS90B_HUMAN	P08238	HSP90AB1	108	6972	repA	sample-01	0.0136709	T0	Staurosporine	0	0.0190927	-0.00542184
sp|P08240|SRPRA_HUMAN	P08240	SRPRA	9	22	repA	sample-01	0.0721189	T0	Staurosporine	0	0.0687935	0.00332537
sp|P08243|ASNS_HUMAN	P08243	ASNS	39	306	repA	sample-01	-0.0573467	T0	Staurosporine	0	-0.0519231	-0.00542361
sp|P08397|HEM3_HUMAN	P08397	HMBS	22	243	repA	sample-01	0.130368	T0	Staurosporine	0	0.081024	0.0493435
sp|P08575|PTPRC_HUMAN	P08575	PTPRC	13	34	repA	sample-01	0.1995	T0	Staurosporine	0	0.187957	0.0115428
sp|P08579|RU2B_HUMAN	P08579	SNRPB2	11	47	repA	sample-01	0.0997909	T0	Staurosporine	0	0.0896883	0.0101026
sp|P08621|RU17_HUMAN	P08621	SNRNP70	22	321	repA	sample-01	0.0154008	T0	Staurosporine	0	0.0679738	-0.052573
sp|P08648|ITA5_HUMAN	P08648	ITGA5	5	16	repA	sample-01	0.161147	T0	Staurosporine	0	0.0825613	0.0785862
sp|P08708|RS17_HUMAN	P08708	RPS17	10	146	repA	sample-01	-0.1193	T0	Staurosporine	0	-0.072638	-0.0466616
sp|P08865|RSSA_HUMAN	P08865	RPSA	19	222	repA	sample-01	0.103164	T0	Staurosporine	0	0.12552	-0.0223562
sp|P08962|CD63_HUMAN	P08962	CD63	2	18	repA	sample-01	0.281969	T0	Staurosporine	0	0.138502	0.143467
sp|P09012|SNRPA_HUMAN	P09012	SNRPA	17	93	repA	sample-01	0.20462	T0	Staurosporine	0	0.355147	-0.150527
sp|P09104|ENOG_HUMAN	P09104	ENO2	30	190	repA	sample-01	-0.121745	T0	Staurosporine	0	-0.00938796	-0.112357
sp|P09105|HBAT_HUMAN	P09105	HBQ1	8	47	repA	sample-01	0.172358	T0	Staurosporine	0	0.0991246	0.0732331
sp|P09110|THIK_HUMAN	P09110	ACAA1	10	32	repA	sample-01	-0.00107339	T0	Staurosporine	0	0.156885	-0.157958
sp|P09132|SRP19_HUMAN	P09132	SRP19	6	24	repA	sample-01	0.0704361	T0	Staurosporine	0	0.0843881	-0.013952
sp|P09234|RU1C_HUMAN	P09234	SNRPC	5	39	repA	sample-01	0.10716	T0	Staurosporine	0	0.160191	-0.0530313
sp|P09327|VILI_HUMAN	P09327	VIL1	5	10	repA	sample-01	-0.0251606	T0	Staurosporine	0	-0.364205	0.339045
sp|P09382|LEG1_HUMAN	P09382	LGALS1	13	134	repA	sample-01	-0.129366	T0	Staurosporine	0	-0.0189337	-0.110432
sp|P09417|DHPR_HUMAN	P09417	QDPR	13	81	repA	sample-01	-0.0409204	T0	Staurosporine	0	-0.00671509	-0.0342053
sp|P09486|SPRC_HUMAN	P09486	SPARC	4	19	repA	sample-01	0.215656	T0	Staurosporine	0	0.0716294	0.144027
sp|P09493|TPM1_HUMAN	P09493	TPM1	29	47	repA	sample-01	-0.0429818	T0	Staurosporine	0	-0.18334	0.140358
sp|P09496|CLCA_HUMAN	P09496	CLTA	13	150	repA	sample-01	0.224664	T0	Staurosporine	0	0.184783	0.0398803
sp|P09497|CLCB_HUMAN	P09497	CLTB	11	44	repA	sample-01	0.28433	T0	Staurosporine	0	0.291129	-0.0067983
sp|P09525|ANXA4_HUMAN	P09525	ANXA4	23	115	repA	sample-01	0.0596052	T0	Staurosporine	0	0.0105128	0.0490924
sp|P09622|DLDH_HUMAN	P09622	DLD	28	316	repA	sample-01	0.115243	T0	Staurosporine	0	0.0552449	0.0599978
sp|P09651|ROA1_HUMAN	P09651	HNRNPA1	35	340	repA	sample-01	0.091214	T0	Staurosporine	0	0.13253	-0.0413163
sp|P09661|RU2A_HUMAN	P09661	SNRPA1	20	120	repA	sample-01	-0.0551373	T0	Staurosporine	0	-0.0159312	-0.0392061
sp|P09668|CATH_HUMAN	P09668	CTSH	7	28	repA	sample-01	0.0752511	T0	Staurosporine	0	0.0900086	-0.0147575
sp|P09874|PARP1_HUMAN	P09874	PARP1	51	144	repA	sample-01	-0.0724093	T0	Staurosporine	0	0.0586711	-0.13108
sp|P09884|DPOLA_HUMAN	P09884	POLA1	47	162	repA	sample-01	-0.0477647	T0	Staurosporine	0	0.0333823	-0.0811471
sp|P09960|LKHA4_HUMAN	P09960	LTA4H	39	285	repA	sample-01	0.105531	T0	Staurosporine	0	0.106271	-0.00074
sp|P09972|ALDOC_HUMAN	P09972	ALDOC	48	725	repA	sample-01	-0.00177766	T0	Staurosporine	0	0.0422058	-0.0439835
sp|P0C0S5|H2AZ_HUMAN	P0C0S5	H2AZ1	4	9	repA	sample-01	-0.0901172	T0	Staurosporine	0	-0.0451531	-0.044964
sp|P0C2W1|FBSP1_HUMAN	P0C2W1	FBXO45	3	5	repA	sample-01	0.0663269	T0	Staurosporine	0	0.0986385	-0.0323116
sp|P0C7T5|ATX1L_HUMAN	P0C7T5	ATXN1L	2	6	repA	sample-01	-0.0466252	T0	Staurosporine	0	-0.249632	0.203007
sp|P0C870|JMJD7_HUMAN	P0C870	JMJD7	3	15	repA	sample-01	0.291351	T0	Staurosporine	0	0.0687193	0.222632
sp|P0CAP2|GRL1A_HUMAN	P0CAP2	POLR2M	12	64	repA	sample-01	0.118263	T0	Staurosporine	0	0.0904828	0.0277803
sp|P0CG12|DERPC_HUMAN	P0CG12	DERPC	4	8	repA	sample-01	-0.00484135	T0	Staurosporine	0	-0.287696	0.282855
sp|P0DI81|TPC2A_HUMAN	P0DI81	TRAPPC2	4	8	repA	sample-01	0.239787	T0	Staurosporine	0	-0.126716	0.366503
sp|P0DMM9|ST1A3_HUMAN	P0DMM9	SULT1A3	6	7	repA	sample-01	-0.0647711	T0	Staurosporine	0	-0.0655428	0.000772
sp|P0DPB5|RPC22_HUMAN	P0DPB5	POLR1D	3	6	repA	sample-01	0.11759	T0	Staurosporine	0	0.0227336	0.0948562
sp|P0DPB6|RPAC2_HUMAN	P0DPB6	POLR1D	7	34	repA	sample-01	0.0804597	T0	Staurosporine	0	0.0994291	-0.0189694
sp|P10109|ADX_HUMAN	P10109	FDX1	8	67	repA	sample-01	-0.00411085	T0	Staurosporine	0	0.00991679	-0.0140276
sp|P10155|RO60_HUMAN	P10155	RO60	34	327	repA	sample-01	-0.0204169	T0	Staurosporine	0	-0.0422309	0.021814
sp|P10244|MYBB_HUMAN	P10244	MYBL2	3	4	repA	sample-01	1.11974	T0	Staurosporine	0	0.0696045	1.05013
sp|P10398|ARAF_HUMAN	P10398	ARAF	10	32	repA	sample-01	-0.179247	T0	Staurosporine	0	-0.0822079	-0.0970392
sp|P10515|ODP2_HUMAN	P10515	DLAT	26	105	repA	sample-01	0.0336047	T0	Staurosporine	0	0.0455136	-0.0119089
sp|P10606|COX5B_HUMAN	P10606	COX5B	7	17	repA	sample-01	-0.105417	T0	Staurosporine	0	-0.0611437	-0.0442735
sp|P10619|PPGB_HUMAN	P10619	CTSA	11	47	repA	sample-01	0.0779539	T0	Staurosporine	0	0.155141	-0.0771869
sp|P10644|KAP0_HUMAN	P10644	PRKAR1A	13	54	repA	sample-01	0.130003	T0	Staurosporine	0	0.20124	-0.071237
sp|P10746|HEM4_HUMAN	P10746	UROS	13	69	repA	sample-01	-0.0426442	T0	Staurosporine	0	0.00762645	-0.0502706
sp|P10768|ESTD_HUMAN	P10768	ESD	23	291	repA	sample-01	0.154968	T0	Staurosporine	0	0.12418	0.0307881
sp|P10809|CH60_HUMAN	P10809	HSPD1	67	968	repA	sample-01	0.024359	T0	Staurosporine	0	-0.0371305	0.0614895
sp|P11021|BIP_HUMAN	P11021	HSPA5	71	827	repA	sample-01	0.097652	T0	Staurosporine	0	0.0815957	0.0160563
sp|P11117|PPAL_HUMAN	P11117	ACP2	4	10	repA	sample-01	0.200536	T0	Staurosporine	0	-0.0891822	0.289718
sp|P11142|HSP7C_HUMAN	P11142	HSPA8	78	2707	repA	sample-01	0.145509	T0	Staurosporine	0	0.157561	-0.0120522
sp|P11166|GTR1_HUMAN	P11166	SLC2A1	6	24	repA	sample-01	-0.083992	T0	Staurosporine	0	-0.0964689	0.0124769
sp|P11171|EPB41_HUMAN	P11171	EPB41	41	272	repA	sample-01	0.123547	T0	Staurosporine	0	0.082544	0.0410035
sp|P11172|UMPS_HUMAN	P11172	UMPS	20	62	repA	sample-01	0.0355705	T0	Staurosporine	0	0.0174201	0.0181503
sp|P11177|ODPB_HUMAN	P11177	PDHB	5	38	repA	sample-01	-0.21191	T0	Staurosporine	0	-0.232313	0.0204024
sp|P11216|PYGB_HUMAN	P11216	PYGB	34	124	repA	sample-01	-0.0336684	T0	Staurosporine	0	0.00156245	-0.0352308
sp|P11233|RALA_HUMAN	P11233	RALA	12	37	repA	sample-01	0.108453	T0	Staurosporine	0	0.0188407	0.0896126
sp|P11234|RALB_HUMAN	P11234	RALB	9	13	repA	sample-01	-0.249865	T0	Staurosporine	0	-0.164742	-0.0851235
sp|P11274|BCR_HUMAN	P11274	BCR	13	36	repA	sample-01	0.0408554	T0	Staurosporine	0	0.000284	0.0405713
sp|P11277|SPTB1_HUMAN	P11277	SPTB	81	258	repA	sample-01	0.0610559	T0	Staurosporine	0	0.0181099	0.042946
sp|P11279|LAMP1_HUMAN	P11279	LAMP1	9	36	repA	sample-01	0.146583	T0	Staurosporine	0	0.176536	-0.0299526
sp|P11310|ACADM_HUMAN	P11310	ACADM	20	103	repA	sample-01	-0.0476789	T0	Staurosporine	0	0.0127647	-0.0604436
sp|P11387|TOP1_HUMAN	P11387	TOP1	18	50	repA	sample-01	0.00322703	T0	Staurosporine	0	0.176921	-0.173694
sp|P11388|TOP2A_HUMAN	P11388	TOP2A	10	12	repA	sample-01	0.142264	T0	Staurosporine	0	-0.268861	0.411125
sp|P11413|G6PD_HUMAN	P11413	G6PD	48	383	repA	sample-01	0.0292113	T0	Staurosporine	0	0.10622	-0.0770083
sp|P11441|UBL4A_HUMAN	P11441	UBL4A	11	54	repA	sample-01	0.0433286	T0	Staurosporine	0	0.0906597	-0.0473311
sp|P11498|PYC_HUMAN	P11498	PC	15	49	repA	sample-01	-0.00535924	T0	Staurosporine	0	-0.0707084	0.0653492
sp|P11586|C1TC_HUMAN	P11586	MTHFD1	57	233	repA	sample-01	-0.105645	T0	Staurosporine	0	-0.108558	0.00291282
sp|P11717|MPRI_HUMAN	P11717	IGF2R	33	86	repA	sample-01	-0.0651487	T0	Staurosporine	0	-0.0334325	-0.0317162
sp|P11766|ADHX_HUMAN	P11766	ADH5	31	385	repA	sample-01	0.147356	T0	Staurosporine	0	0.122891	0.0244645
sp|P11926|DCOR_HUMAN	P11926	ODC1	4	9	repA	sample-01	0.584674	T0	Staurosporine	0	0.14693	0.437744
sp|P12004|PCNA_HUMAN	P12004	PCNA	27	922	repA	sample-01	-0.12298	T0	Staurosporine	0	0.0266248	-0.149604
sp|P12268|IMDH2_HUMAN	P12268	IMPDH2	34	171	repA	sample-01	-0.00585913	T0	Staurosporine	0	0.140172	-0.146031
sp|P12270|TPR_HUMAN	P12270	TPR	184	1205	repA	sample-01	0.0231807	T0	Staurosporine	0	0.0192612	0.00391945
sp|P12277|KCRB_HUMAN	P12277	CKB	35	749	repA	sample-01	-0.201522	T0	Staurosporine	0	-0.063668	-0.137854
sp|P12429|ANXA3_HUMAN	P12429	ANXA3	11	37	repA	sample-01	0.0770992	T0	Staurosporine	0	0.0510521	0.0260471
sp|P12694|ODBA_HUMAN	P12694	BCKDHA	4	9	repA	sample-01	-0.18187	T0	Staurosporine	0	-0.0642472	-0.117623
sp|P12955|PEPD_HUMAN	P12955	PEPD	21	106	repA	sample-01	-0.0406809	T0	Staurosporine	0	0.0388077	-0.0794887
sp|P12956|XRCC6_HUMAN	P12956	XRCC6	45	294	repA	sample-01	-0.296946	T0	Staurosporine	0	0.0183943	-0.315341
sp|P13010|XRCC5_HUMAN	P13010	XRCC5	59	345	repA	sample-01	-0.284407	T0	Staurosporine	0	0.0680972	-0.352504
sp|P13051|UNG_HUMAN	P13051	UNG	3	13	repA	sample-01	-0.0215776	T0	Staurosporine	0	-0.330263	0.308686
sp|P13073|COX41_HUMAN	P13073	COX4I1	6	58	repA	sample-01	-0.152672	T0	Staurosporine	0	0.0230106	-0.175682
sp|P13284|GILT_HUMAN	P13284	IFI30	2	4	repA	sample-01	0.186758	T0	Staurosporine	0	-0.244132	0.430891
sp|P13473|LAMP2_HUMAN	P13473	LAMP2	8	32	repA	sample-01	0.0707461	T0	Staurosporine	0	0.168214	-0.0974677
sp|P13489|RINI_HUMAN	P13489	RNH1	39	305	repA	sample-01	-0.0295499	T0	Staurosporine	0	0.0527585	-0.0823084
sp|P13598|ICAM2_HUMAN	P13598	ICAM2	4	10	repA	sample-01	-0.0402701	T0	Staurosporine	0	-0.0123618	-0.0279083
sp|P13639|EF2_HUMAN	P13639	EEF2	99	2219	repA	sample-01	0.101393	T0	Staurosporine	0	0.0994277	0.00196509
sp|P13667|PDIA4_HUMAN	P13667	PDIA4	62	521	repA	sample-01	0.0229965	T0	Staurosporine	0	0.0308926	-0.00789612
sp|P13674|P4HA1_HUMAN	P13674	P4HA1	27	119	repA	sample-01	-0.242436	T0	Staurosporine	0	-0.2598	0.0173646
sp|P13716|HEM2_HUMAN	P13716	ALAD	16	67	repA	sample-01	0.0795933	T0	Staurosporine	0	0.0343447	0.0452486
sp|P13796|PLSL_HUMAN	P13796	LCP1	67	1572	repA	sample-01	0.145972	T0	Staurosporine	0	0.172351	-0.0263784
sp|P13797|PLST_HUMAN	P13797	PLS3	11	30	repA	sample-01	-0.161597	T0	Staurosporine	0	-0.434465	0.272868
sp|P13798|ACPH_HUMAN	P13798	APEH	41	386	repA	sample-01	0.135696	T0	Staurosporine	0	0.133563	0.00213208
sp|P13804|ETFA_HUMAN	P13804	ETFA	16	76	repA	sample-01	-0.300214	T0	Staurosporine	0	-0.0683272	-0.231887
sp|P13807|GYS1_HUMAN	P13807	GYS1	8	24	repA	sample-01	-0.234101	T0	Staurosporine	0	-0.159882	-0.074219
sp|P13861|KAP2_HUMAN	P13861	PRKAR2A	21	80	repA	sample-01	-0.117595	T0	Staurosporine	0	-0.0405969	-0.0769985
sp|P13929|ENOB_HUMAN	P13929	ENO3	18	72	repA	sample-01	-0.0366987	T0	Staurosporine	0	-0.124388	0.0876894
sp|P13984|T2FB_HUMAN	P13984	GTF2F2	17	66	repA	sample-01	0.00647289	T0	Staurosporine	0	0.0607954	-0.0543225
sp|P13995|MTDC_HUMAN	P13995	MTHFD2	14	54	repA	sample-01	-0.027411	T0	Staurosporine	0	-0.124521	0.0971098
sp|P14174|MIF_HUMAN	P14174	MIF	8	349	repA	sample-01	0.0404468	T0	Staurosporine	0	0.312441	-0.271994
sp|P14209|CD99_HUMAN	P14209	CD99	2	24	repA	sample-01	0.591676	T0	Staurosporine	0	0.324545	0.267131
sp|P14314|GLU2B_HUMAN	P14314	PRKCSH	37	427	repA	sample-01	0.134993	T0	Staurosporine	0	0.139814	-0.00482091
sp|P14317|HCLS1_HUMAN	P14317	HCLS1	23	131	repA	sample-01	0.0160571	T0	Staurosporine	0	0.0625831	-0.0465261
sp|P14324|FPPS_HUMAN	P14324	FDPS	19	118	repA	sample-01	-0.126247	T0	Staurosporine	0	-0.0505947	-0.0756523
sp|P14550|AK1A1_HUMAN	P14550	AKR1A1	28	124	repA	sample-01	0.0487988	T0	Staurosporine	0	0.00257157	0.0462273
sp|P14618|KPYM_HUMAN	P14618	PKM	51	887	repA	sample-01	0.0880338	T0	Staurosporine	0	0.0490496	0.0389842
sp|P14621|ACYP2_HUMAN	P14621	ACYP2	4	14	repA	sample-01	0.0867166	T0	Staurosporine	0	-0.0945071	0.181224
sp|P14635|CCNB1_HUMAN	P14635	CCNB1	10	25	repA	sample-01	0.172815	T0	Staurosporine	0	-0.252352	0.425166
sp|P14649|MYL6B_HUMAN	P14649	MYL6B	12	31	repA	sample-01	0.115915	T0	Staurosporine	0	0.170431	-0.0545164
sp|P14678|RSMB_HUMAN	P14678	SNRPB	17	106	repA	sample-01	0.0822304	T0	Staurosporine	0	0.193798	-0.111567
sp|P14735|IDE_HUMAN	P14735	IDE	66	434	repA	sample-01	-0.00857824	T0	Staurosporine	0	-0.0129037	0.0043255
sp|P14854|CX6B1_HUMAN	P14854	COX6B1	6	28	repA	sample-01	0.190027	T0	Staurosporine	0	0.0599498	0.130077
sp|P14866|HNRPL_HUMAN	P14866	HNRNPL	29	323	repA	sample-01	0.0276565	T0	Staurosporine	0	0.062748	-0.0350915
sp|P14868|SYDC_HUMAN	P14868	DARS1	37	213	repA	sample-01	0.168889	T0	Staurosporine	0	0.206444	-0.0375553
sp|P14923|PLAK_HUMAN	P14923	JUP	14	73	repA	sample-01	0.0091802	T0	Staurosporine	0	0.014116	-0.00493584
sp|P14927|QCR7_HUMAN	P14927	UQCRB	5	15	repA	sample-01	-0.07253	T0	Staurosporine	0	-0.151389	0.0788591
sp|P15056|BRAF_HUMAN	P15056	BRAF	8	7	repA	sample-01	-0.437217	T0	Staurosporine	0	-0.332995	-0.104223
sp|P15104|GLNA_HUMAN	P15104	GLUL	28	274	repA	sample-01	0.114462	T0	Staurosporine	0	0.100078	0.0143836
sp|P15121|ALDR_HUMAN	P15121	AKR1B1	9	21	repA	sample-01	0.0176577	T0	Staurosporine	0	0.0794593	-0.0618016
sp|P15170|ERF3A_HUMAN	P15170	GSPT1	41	531	repA	sample-01	0.0436777	T0	Staurosporine	0	0.0242393	0.0194384
sp|P15289|ARSA_HUMAN	P15289	ARSA	5	10	repA	sample-01	-0.0317743	T0	Staurosporine	0	0.0121536	-0.0439279
sp|P15336|ATF2_HUMAN	P15336	ATF2	12	48	repA	sample-01	0.0461848	T0	Staurosporine	0	-0.0587376	0.104922
sp|P15374|UCHL3_HUMAN	P15374	UCHL3	20	210	repA	sample-01	0.0721453	T0	Staurosporine	0	-0.0510577	0.123203
sp|P15531|NDKA_HUMAN	P15531	NME1	17	527	repA	sample-01	0.187916	T0	Staurosporine	0	0.221781	-0.0338652
sp|P15586|GNS_HUMAN	P15586	GNS	15	61	repA	sample-01	0.143573	T0	Staurosporine	0	0.114888	0.028685
sp|P15735|PHKG2_HUMAN	P15735	PHKG2	10	33	repA	sample-01	0.32819	T0	Staurosporine	0	-0.261468	0.589658
sp|P15880|RS2_HUMAN	P15880	RPS2	16	91	repA	sample-01	-0.0581988	T0	Staurosporine	0	0.0601442	-0.118343
sp|P15884|ITF2_HUMAN	P15884	TCF4	4	6	repA	sample-01	-0.243719	T0	Staurosporine	0	-0.050722	-0.192997
sp|P15923|TFE2_HUMAN	P15923	TCF3	8	24	repA	sample-01	-0.273574	T0	Staurosporine	0	-0.085894	-0.18768
sp|P15924|DESP_HUMAN	P15924	DSP	49	118	repA	sample-01	-0.0187465	T0	Staurosporine	0	0.242811	-0.261557
sp|P15927|RFA2_HUMAN	P15927	RPA2	13	204	repA	sample-01	-0.01782	T0	Staurosporine	0	0.0131562	-0.0309762
sp|P16150|LEUK_HUMAN	P16150	SPN	11	85	repA	sample-01	0.365289	T0	Staurosporine	0	0.274815	0.0904741
sp|P16152|CBR1_HUMAN	P16152	CBR1	18	99	repA	sample-01	0.0558662	T0	Staurosporine	0	0.0323997	0.0234666
sp|P16157|ANK1_HUMAN	P16157	ANK1	67	258	repA	sample-01	-0.0315551	T0	Staurosporine	0	-0.00352979	-0.0280253
sp|P16220|CREB1_HUMAN	P16220	CREB1	4	10	repA	sample-01	0.143182	T0	Staurosporine	0	-0.00158478	0.144767
sp|P16284|PECA1_HUMAN	P16284	PECAM1	3	4	repA	sample-01	0.0277204	T0	Staurosporine	0	0.046308	-0.0185876
sp|P16298|PP2BB_HUMAN	P16298	PPP3CB	12	30	repA	sample-01	-0.00352468	T0	Staurosporine	0	-0.146579	0.143054
sp|P16333|NCK1_HUMAN	P16333	NCK1	15	59	repA	sample-01	-0.00172057	T0	Staurosporine	0	-0.0200023	0.0182817
sp|P16383|GCFC2_HUMAN	P16383	GCFC2	14	44	repA	sample-01	0.134053	T0	Staurosporine	0	-0.152	0.286052
sp|P16422|EPCAM_HUMAN	P16422	EPCAM	5	14	repA	sample-01	0.085175	T0	Staurosporine	0	-0.0267606	0.111936
sp|P16435|NCPR_HUMAN	P16435	POR	3	10	repA	sample-01	-0.0554214	T0	Staurosporine	0	0.209281	-0.264703
sp|P16591|FER_HUMAN	P16591	FER	8	15	repA	sample-01	0.153395	T0	Staurosporine	0	-0.533663	0.687059
sp|P16885|PLCG2_HUMAN	P16885	PLCG2	5	14	repA	sample-01	0.139205	T0	Staurosporine	0	0.12458	0.0146244
sp|P16930|FAAA_HUMAN	P16930	FAH	34	392	repA	sample-01	0.119133	T0	Staurosporine	0	0.159519	-0.0403865
sp|P17028|ZNF24_HUMAN	P17028	ZNF24	3	17	repA	sample-01	0.0267141	T0	Staurosporine	0	-0.0966224	0.123336
sp|P17050|NAGAB_HUMAN	P17050	NAGA	12	53	repA	sample-01	0.200579	T0	Staurosporine	0	0.0680236	0.132556
sp|P17096|HMGA1_HUMAN	P17096	HMGA1	8	60	repA	sample-01	-0.26464	T0	Staurosporine	0	-0.00483816	-0.259802
sp|P17098|ZNF8_HUMAN	P17098	ZNF8	5	8	repA	sample-01	-0.52127	T0	Staurosporine	0	-0.19923	-0.322039
sp|P17174|AATC_HUMAN	P17174	GOT1	38	318	repA	sample-01	0.0800178	T0	Staurosporine	0	0.108408	-0.0283898
sp|P17275|JUNB_HUMAN	P17275	JUNB	4	9	repA	sample-01	-0.32485	T0	Staurosporine	0	-0.087386	-0.237464
sp|P17480|UBF1_HUMAN	P17480	UBTF	5	9	repA	sample-01	-0.12076	T0	Staurosporine	0	-0.0605339	-0.0602259
sp|P17482|HXB9_HUMAN	P17482	HOXB9	4	7	repA	sample-01	0.338912	T0	Staurosporine	0	0.109299	0.229613
sp|P17483|HXB4_HUMAN	P17483	HOXB4	3	11	repA	sample-01	0.120524	T0	Staurosporine	0	0.123604	-0.00307974
sp|P17535|JUND_HUMAN	P17535	JUND	6	28	repA	sample-01	0.0245604	T0	Staurosporine	0	-0.0909366	0.115497
sp|P17544|ATF7_HUMAN	P17544	ATF7	10	17	repA	sample-01	0.312667	T0	Staurosporine	0	0.129738	0.182929
sp|P17655|CAN2_HUMAN	P17655	CAPN2	37	185	repA	sample-01	-0.0598331	T0	Staurosporine	0	-0.0386197	-0.0212135
sp|P17706|PTN2_HUMAN	P17706	PTPN2	17	53	repA	sample-01	-0.162926	T0	Staurosporine	0	-0.0702294	-0.0926962
sp|P17707|DCAM_HUMAN	P17707	AMD1	6	15	repA	sample-01	-0.00270825	T0	Staurosporine	0	0.0991053	-0.101814
sp|P17812|PYRG1_HUMAN	P17812	CTPS1	37	219	repA	sample-01	-0.104318	T0	Staurosporine	0	-0.0944283	-0.00989005
sp|P17844|DDX5_HUMAN	P17844	DDX5	44	197	repA	sample-01	-0.0363061	T0	Staurosporine	0	0.060329	-0.0966351
sp|P17858|PFKAL_HUMAN	P17858	PFKL	22	45	repA	sample-01	-0.111995	T0	Staurosporine	0	-0.135868	0.0238735
sp|P17900|SAP3_HUMAN	P17900	GM2A	3	8	repA	sample-01	0.121392	T0	Staurosporine	0	-0.00831652	0.129708
sp|P17980|PRS6A_HUMAN	P17980	PSMC3	34	464	repA	sample-01	-0.165421	T0	Staurosporine	0	-0.0847261	-0.0806945
sp|P17987|TCPA_HUMAN	P17987	TCP1	64	1084	repA	sample-01	0.136793	T0	Staurosporine	0	0.128417	0.00837618
sp|P18031|PTN1_HUMAN	P18031	PTPN1	15	49	repA	sample-01	-0.0427504	T0	Staurosporine	0	0.021846	-0.0645964
sp|P18074|ERCC2_HUMAN	P18074	ERCC2	12	27	repA	sample-01	-0.0214128	T0	Staurosporine	0	-0.141924	0.120511
sp|P18077|RL35A_HUMAN	P18077	RPL35A	6	19	repA	sample-01	-0.202011	T0	Staurosporine	0	0.155713	-0.357724
sp|P18085|ARF4_HUMAN	P18085	ARF4	9	17	repA	sample-01	0.0122405	T0	Staurosporine	0	0.0425454	-0.0303049
sp|P18124|RL7_HUMAN	P18124	RPL7	23	85	repA	sample-01	-0.134516	T0	Staurosporine	0	0.0950465	-0.229562
sp|P18206|VINC_HUMAN	P18206	VCL	112	1484	repA	sample-01	0.0250186	T0	Staurosporine	0	0.0898952	-0.0648766
sp|P18433|PTPRA_HUMAN	P18433	PTPRA	4	7	repA	sample-01	0.181437	T0	Staurosporine	0	-0.172597	0.354034
sp|P18440|ARY1_HUMAN	P18440	NAT1	4	13	repA	sample-01	0.118154	T0	Staurosporine	0	0.225688	-0.107533
sp|P18583|SON_HUMAN	P18583	SON	28	101	repA	sample-01	0.0513875	T0	Staurosporine	0	0.0514228	-3.54e-05
sp|P18615|NELFE_HUMAN	P18615	NELFE	20	120	repA	sample-01	0.0715329	T0	Staurosporine	0	0.0539307	0.0176022
sp|P18621|RL17_HUMAN	P18621	RPL17	12	78	repA	sample-01	-0.0253092	T0	Staurosporine	0	0.0425189	-0.0678281
sp|P18669|PGAM1_HUMAN	P18669	PGAM1	28	607	repA	sample-01	0.0347656	T0	Staurosporine	0	0.0371763	-0.00241075
sp|P18754|RCC1_HUMAN	P18754	RCC1	18	185	repA	sample-01	-0.0162811	T0	Staurosporine	0	0.024364	-0.0406451
sp|P18846|ATF1_HUMAN	P18846	ATF1	5	17	repA	sample-01	0.468179	T0	Staurosporine	0	0.161074	0.307105
sp|P18858|DNLI1_HUMAN	P18858	LIG1	48	247	repA	sample-01	0.07632	T0	Staurosporine	0	0.0328272	0.0434928
sp|P18887|XRCC1_HUMAN	P18887	XRCC1	12	31	repA	sample-01	-0.0656074	T0	Staurosporine	0	-0.0275611	-0.0380463
sp|P19174|PLCG1_HUMAN	P19174	PLCG1	44	152	repA	sample-01	0.0765374	T0	Staurosporine	0	0.0297178	0.0468196
sp|P19338|NUCL_HUMAN	P19338	NCL	90	1127	repA	sample-01	0.0703782	T0	Staurosporine	0	0.0813761	-0.0109979
sp|P19387|RPB3_HUMAN	P19387	POLR2C	13	45	repA	sample-01	0.0903079	T0	Staurosporine	0	0.0500911	0.0402168
sp|P19388|RPAB1_HUMAN	P19388	POLR2E	8	47	repA	sample-01	-0.234162	T0	Staurosporine	0	-0.0727782	-0.161384
sp|P19404|NDUV2_HUMAN	P19404	NDUFV2	10	40	repA	sample-01	0.0631111	T0	Staurosporine	0	0.0208982	0.0422129
sp|P19419|ELK1_HUMAN	P19419	ELK1	2	3	repA	sample-01	0.204824	T0	Staurosporine	0	-0.0356408	0.240465
sp|P19447|ERCC3_HUMAN	P19447	ERCC3	3	7	repA	sample-01	0.0171784	T0	Staurosporine	0	-0.31328	0.330458
sp|P19474|RO52_HUMAN	P19474	TRIM21	10	30	repA	sample-01	-0.0381861	T0	Staurosporine	0	-0.154194	0.116008
sp|P19525|E2AK2_HUMAN	P19525	EIF2AK2	6	10	repA	sample-01	-0.315993	T0	Staurosporine	0	-0.0921243	-0.223868
sp|P19623|SPEE_HUMAN	P19623	SRM	24	315	repA	sample-01	0.0863465	T0	Staurosporine	0	0.00306383	0.0832827
sp|P19784|CSK22_HUMAN	P19784	CSNK2A2	20	94	repA	sample-01	0.209658	T0	Staurosporine	0	-0.0145907	0.224249
sp|P19838|NFKB1_HUMAN	P19838	NFKB1	21	73	repA	sample-01	-0.0684748	T0	Staurosporine	0	-0.0299239	-0.0385509
sp|P20042|IF2B_HUMAN	P20042	EIF2S2	31	265	repA	sample-01	0.0216659	T0	Staurosporine	0	0.221864	-0.200199
sp|P20073|ANXA7_HUMAN	P20073	ANXA7	24	173	repA	sample-01	0.105377	T0	Staurosporine	0	0.0971618	0.00821544
sp|P20248|CCNA2_HUMAN	P20248	CCNA2	11	32	repA	sample-01	0.108466	T0	Staurosporine	0	-0.110093	0.218559
sp|P20290|BTF3_HUMAN	P20290	BTF3	19	674	repA	sample-01	0.128487	T0	Staurosporine	0	-0.00580925	0.134296
sp|P20333|TNR1B_HUMAN	P20333	TNFRSF1B	5	16	repA	sample-01	0.697049	T0	Staurosporine	0	0.0286427	0.668406
sp|P20339|RAB5A_HUMAN	P20339	RAB5A	12	48	repA	sample-01	0.13721	T0	Staurosporine	0	0.131584	0.00562644
sp|P20585|MSH3_HUMAN	P20585	MSH3	9	22	repA	sample-01	-0.0717202	T0	Staurosporine	0	0.272964	-0.344685
sp|P20618|PSB1_HUMAN	P20618	PSMB1	21	309	repA	sample-01	0.109261	T0	Staurosporine	0	0.126009	-0.0167475
sp|P20645|MPRD_HUMAN	P20645	M6PR	3	9	repA	sample-01	0.027545	T0	Staurosporine	0	0.180102	-0.152557
sp|P20674|COX5A_HUMAN	P20674	COX5A	8	26	repA	sample-01	-0.0697577	T0	Staurosporine	0	-0.14797	0.0782126
sp|P20700|LMNB1_HUMAN	P20700	LMNB1	33	133	repA	sample-01	0.00642642	T0	Staurosporine	0	0.0217302	-0.0153038
sp|P20810|ICAL_HUMAN	P20810	CAST	58	456	repA	sample-01	0.0511655	T0	Staurosporine	0	-0.00264751	0.053813
sp|P20839|IMDH1_HUMAN	P20839	IMPDH1	12	26	repA	sample-01	0.082206	T0	Staurosporine	0	0.167657	-0.0854506
sp|P20930|FILA_HUMAN	P20930	FLG	9	18	repA	sample-01	-0.392813	T0	Staurosporine	0	-0.290455	-0.102358
sp|P20936|RASA1_HUMAN	P20936	RASA1	9	27	repA	sample-01	0.0855392	T0	Staurosporine	0	0.126243	-0.0407035
sp|P20962|PTMS_HUMAN	P20962	PTMS	7	104	repA	sample-01	-0.529929	T0	Staurosporine	0	-0.84982	0.319891
sp|P21127|CD11B_HUMAN	P21127	CDK11B	16	66	repA	sample-01	-0.0346295	T0	Staurosporine	0	-0.0802117	0.0455822
sp|P21266|GSTM3_HUMAN	P21266	GSTM3	7	19	repA	sample-01	-0.193536	T0	Staurosporine	0	-0.00415457	-0.189382
sp|P21281|VATB2_HUMAN	P21281	ATP6V1B2	39	415	repA	sample-01	0.120315	T0	Staurosporine	0	-0.0149733	0.135288
sp|P21291|CSRP1_HUMAN	P21291	CSRP1	12	51	repA	sample-01	-0.258466	T0	Staurosporine	0	-0.0368412	-0.221625
sp|P21333|FLNA_HUMAN	P21333	FLNA	178	1470	repA	sample-01	0.137689	T0	Staurosporine	0	0.129042	0.00864704
sp|P21399|ACOHC_HUMAN	P21399	ACO1	46	209	repA	sample-01	0.036171	T0	Staurosporine	0	0.0360874	8.36e-05
sp|P21580|TNAP3_HUMAN	P21580	TNFAIP3	5	12	repA	sample-01	-0.109243	T0	Staurosporine	0	0.127213	-0.236456
sp|P21695|GPDA_HUMAN	P21695	GPD1	3	6	repA	sample-01	0.23881	T0	Staurosporine	0	-0.0319585	0.270769
sp|P21741|MK_HUMAN	P21741	MDK	6	24	repA	sample-01	-0.0721586	T0	Staurosporine	0	0.0202349	-0.0923935
sp|P21796|VDAC1_HUMAN	P21796	VDAC1	7	23	repA	sample-01	0.142736	T0	Staurosporine	0	0.028661	0.114075
sp|P21912|SDHB_HUMAN	P21912	SDHB	3	7	repA	sample-01	0.342941	T0	Staurosporine	0	0.353448	-0.0105066
sp|P21964|COMT_HUMAN	P21964	COMT	21	81	repA	sample-01	-0.153167	T0	Staurosporine	0	-0.0839039	-0.0692627
sp|P22033|MUTA_HUMAN	P22033	MMUT	17	54	repA	sample-01	-0.0196795	T0	Staurosporine	0	-0.0377703	0.0180908
sp|P22059|OSBP1_HUMAN	P22059	OSBP	43	270	repA	sample-01	-0.044408	T0	Staurosporine	0	0.0271608	-0.0715688
sp|P22061|PIMT_HUMAN	P22061	PCMT1	24	240	repA	sample-01	0.0967248	T0	Staurosporine	0	-0.0133129	0.110038
sp|P22087|FBRL_HUMAN	P22087	FBL	8	29	repA	sample-01	-0.0317284	T0	Staurosporine	0	0.13212	-0.163848
sp|P22102|PUR2_HUMAN	P22102	GART	78	844	repA	sample-01	-0.0220853	T0	Staurosporine	0	-0.0210395	-0.00104579
sp|P22234|PUR6_HUMAN	P22234	PAICS	47	653	repA	sample-01	0.254198	T0	Staurosporine	0	0.0278332	0.226365
sp|P22307|SCP2_HUMAN	P22307	SCP2	8	28	repA	sample-01	-0.069276	T0	Staurosporine	0	-0.11156	0.0422837
sp|P22314|UBA1_HUMAN	P22314	UBA1	60	790	repA	sample-01	0.0504387	T0	Staurosporine	0	0.0998086	-0.0493698
sp|P22392|NDKB_HUMAN	P22392	NME2	21	294	repA	sample-01	0.2142	T0	Staurosporine	0	0.21138	0.00282007
sp|P22415|USF1_HUMAN	P22415	USF1	6	23	repA	sample-01	-0.231315	T0	Staurosporine	0	-0.123886	-0.107429
sp|P22570|ADRO_HUMAN	P22570	FDXR	10	31	repA	sample-01	-0.155977	T0	Staurosporine	0	-0.155619	-0.000357
sp|P22626|ROA2_HUMAN	P22626	HNRNPA2B1	40	766	repA	sample-01	0.0934682	T0	Staurosporine	0	0.150925	-0.0574567
sp|P22670|RFX1_HUMAN	P22670	RFX1	7	27	repA	sample-01	0.0805474	T0	Staurosporine	0	-0.0831055	0.163653
sp|P22735|TGM1_HUMAN	P22735	TGM1	3	7	repA	sample-01	0.02746	T0	Staurosporine	0	-0.086992	0.114452
sp|P22830|HEMH_HUMAN	P22830	FECH	16	67	repA	sample-01	0.541125	T0	Staurosporine	0	-0.24844	0.789565
sp|P23025|XPA_HUMAN	P23025	XPA	11	40	repA	sample-01	0.125602	T0	Staurosporine	0	-0.0980622	0.223664
sp|P23193|TCEA1_HUMAN	P23193	TCEA1	32	236	repA	sample-01	-0.0240189	T0	Staurosporine	0	-0.0386883	0.0146694
sp|P23246|SFPQ_HUMAN	P23246	SFPQ	19	121	repA	sample-01	-0.121933	T0	Staurosporine	0	0.0403289	-0.162262
sp|P23258|TBG1_HUMAN	P23258	TUBG1	5	24	repA	sample-01	0.19065	T0	Staurosporine	0	-0.0990598	0.28971
sp|P23284|PPIB_HUMAN	P23284	PPIB	21	157	repA	sample-01	0.196857	T0	Staurosporine	0	0.166607	0.0302501
sp|P23297|S10A1_HUMAN	P23297	S100A1	3	13	repA	sample-01	0.128752	T0	Staurosporine	0	0.211166	-0.0824137
sp|P23327|SRCH_HUMAN	P23327	HRC	18	78	repA	sample-01	0.0472547	T0	Staurosporine	0	0.174571	-0.127316
sp|P23381|SYWC_HUMAN	P23381	WARS1	39	498	repA	sample-01	0.0235358	T0	Staurosporine	0	-0.00354576	0.0270815
sp|P23396|RS3_HUMAN	P23396	RPS3	26	192	repA	sample-01	0.105055	T0	Staurosporine	0	0.174931	-0.069876
sp|P23434|GCSH_HUMAN	P23434	GCSH	7	225	repA	sample-01	-0.122826	T0	Staurosporine	0	-0.0218602	-0.100965
sp|P23458|JAK1_HUMAN	P23458	JAK1	4	8	repA	sample-01	-0.0874139	T0	Staurosporine	0	-0.281759	0.194345
sp|P23511|NFYA_HUMAN	P23511	NFYA	5	20	repA	sample-01	-0.223919	T0	Staurosporine	0	-0.279183	0.0552643
sp|P23526|SAHH_HUMAN	P23526	AHCY	35	500	repA	sample-01	0.107655	T0	Staurosporine	0	0.0832171	0.024438
sp|P23528|COF1_HUMAN	P23528	CFL1	27	428	repA	sample-01	0.0166018	T0	Staurosporine	0	0.12551	-0.108908
sp|P23588|IF4B_HUMAN	P23588	EIF4B	59	460	repA	sample-01	0.0370511	T0	Staurosporine	0	0.121664	-0.0846134
sp|P23786|CPT2_HUMAN	P23786	CPT2	3	10	repA	sample-01	0.0333681	T0	Staurosporine	0	-0.240143	0.273511
sp|P23919|KTHY_HUMAN	P23919	DTYMK	18	94	repA	sample-01	0.00926733	T0	Staurosporine	0	0.0148831	-0.00561579
sp|P23921|RIR1_HUMAN	P23921	RRM1	42	237	repA	sample-01	0.0101086	T0	Staurosporine	0	0.0260381	-0.0159295
sp|P24386|RAE1_HUMAN	P24386	CHM	13	30	repA	sample-01	-0.000323	T0	Staurosporine	0	0.111582	-0.111906
sp|P24534|EF1B_HUMAN	P24534	EEF1B2	16	245	repA	sample-01	0.179349	T0	Staurosporine	0	0.14526	0.0340895
sp|P24666|PPAC_HUMAN	P24666	ACP1	13	209	repA	sample-01	-0.0792263	T0	Staurosporine	0	-0.0459471	-0.0332792
sp|P24752|THIL_HUMAN	P24752	ACAT1	21	131	repA	sample-01	-0.0638149	T0	Staurosporine	0	-0.148833	0.0850177
sp|P24864|CCNE1_HUMAN	P24864	CCNE1	3	12	repA	sample-01	0.0351451	T0	Staurosporine	0	-0.0420081	0.0771532
sp|P24928|RPB1_HUMAN	P24928	POLR2A	39	147	repA	sample-01	-0.322582	T0	Staurosporine	0	-0.121733	-0.200849
sp|P25054|APC_HUMAN	P25054	APC	11	18	repA	sample-01	-0.161535	T0	Staurosporine	0	-0.000949	-0.160586
sp|P25205|MCM3_HUMAN	P25205	MCM3	78	636	repA	sample-01	0.107525	T0	Staurosporine	0	0.162441	-0.0549161
sp|P25208|NFYB_HUMAN	P25208	NFYB	3	11	repA	sample-01	0.408529	T0	Staurosporine	0	0.0419596	0.36657
sp|P25311|ZA2G_HUMAN	P25311	AZGP1	4	8	repA	sample-01	0.0701396	T0	Staurosporine	0	0.136071	-0.0659317
sp|P25325|THTM_HUMAN	P25325	MPST	17	67	repA	sample-01	0.00433503	T0	Staurosporine	0	-0.0796187	0.0839537
sp|P25398|RS12_HUMAN	P25398	RPS12	13	106	repA	sample-01	-0.261791	T0	Staurosporine	0	-0.278371	0.0165798
sp|P25440|BRD2_HUMAN	P25440	BRD2	9	19	repA	sample-01	0.0866354	T0	Staurosporine	0	0.0259461	0.0606893
sp|P25490|TYY1_HUMAN	P25490	YY1	3	6	repA	sample-01	-0.360433	T0	Staurosporine	0	-0.0369881	-0.323445
sp|P25685|DNJB1_HUMAN	P25685	DNAJB1	21	66	repA	sample-01	-0.163551	T0	Staurosporine	0	-0.186877	0.0233259
sp|P25705|ATPA_HUMAN	P25705	ATP5F1A	10	42	repA	sample-01	-1.27195	T0	Staurosporine	0	-0.954741	-0.317211
sp|P25786|PSA1_HUMAN	P25786	PSMA1	30	505	repA	sample-01	0.194122	T0	Staurosporine	0	0.173432	0.0206898
sp|P25787|PSA2_HUMAN	P25787	PSMA2	20	712	repA	sample-01	0.162008	T0	Staurosporine	0	0.109509	0.0524986
sp|P25788|PSA3_HUMAN	P25788	PSMA3	22	311	repA	sample-01	-0.0348653	T0	Staurosporine	0	-0.0651591	0.0302938
sp|P25791|RBTN2_HUMAN	P25791	LMO2	3	25	repA	sample-01	0.190351	T0	Staurosporine	0	0.0863809	0.10397
sp|P25815|S100P_HUMAN	P25815	S100P	4	11	repA	sample-01	0.0641427	T0	Staurosporine	0	-0.0695307	0.133673
sp|P25963|IKBA_HUMAN	P25963	NFKBIA	3	8	repA	sample-01	-0.182913	T0	Staurosporine	0	-0.279651	0.096738
sp|P26196|DDX6_HUMAN	P26196	DDX6	25	116	repA	sample-01	0.0154073	T0	Staurosporine	0	0.0721878	-0.0567805
sp|P26368|U2AF2_HUMAN	P26368	U2AF2	15	75	repA	sample-01	0.00312939	T0	Staurosporine	0	0.151636	-0.148507
sp|P26373|RL13_HUMAN	P26373	RPL13	15	82	repA	sample-01	0.00261616	T0	Staurosporine	0	0.188029	-0.185413
sp|P26374|RAE2_HUMAN	P26374	CHML	28	178	repA	sample-01	0.0190184	T0	Staurosporine	0	0.0599827	-0.0409643
sp|P26599|PTBP1_HUMAN	P26599	PTBP1	21	132	repA	sample-01	0.00775376	T0	Staurosporine	0	-0.105742	0.113496
sp|P26639|SYTC_HUMAN	P26639	TARS1	68	576	repA	sample-01	0.147177	T0	Staurosporine	0	0.180663	-0.033486
sp|P26640|SYVC_HUMAN	P26640	VARS1	68	372	repA	sample-01	-0.032878	T0	Staurosporine	0	-0.0254722	-0.00740583
sp|P26641|EF1G_HUMAN	P26641	EEF1G	45	514	repA	sample-01	0.156519	T0	Staurosporine	0	0.168827	-0.0123087
sp|P26885|FKBP2_HUMAN	P26885	FKBP2	7	33	repA	sample-01	-0.00492316	T0	Staurosporine	0	-0.0380709	0.0331477
sp|P27105|STOM_HUMAN	P27105	STOM	8	46	repA	sample-01	-0.0804478	T0	Staurosporine	0	-0.0660629	-0.0143849
sp|P27144|KAD4_HUMAN	P27144	AK4	5	21	repA	sample-01	-0.177348	T0	Staurosporine	0	-0.195107	0.017759
sp|P27348|1433T_HUMAN	P27348	YWHAQ	29	1018	repA	sample-01	-0.129288	T0	Staurosporine	0	-0.0348549	-0.0944335
sp|P27448|MARK3_HUMAN	P27448	MARK3	9	18	repA	sample-01	-0.0603406	T0	Staurosporine	0	0.308266	-0.368607
sp|P27540|ARNT_HUMAN	P27540	ARNT	13	45	repA	sample-01	0.0898299	T0	Staurosporine	0	0.122056	-0.0322266
sp|P27635|RL10_HUMAN	P27635	RPL10	12	196	repA	sample-01	0.00975338	T0	Staurosporine	0	0.0781559	-0.0684026
sp|P27694|RFA1_HUMAN	P27694	RPA1	38	215	repA	sample-01	0.0698968	T0	Staurosporine	0	0.0612916	0.0086052
sp|P27695|APEX1_HUMAN	P27695	APEX1	19	111	repA	sample-01	0.0497843	T0	Staurosporine	0	0.0638847	-0.0141004
sp|P27707|DCK_HUMAN	P27707	DCK	14	107	repA	sample-01	-0.0635495	T0	Staurosporine	0	0.0138908	-0.0774403
sp|P27708|PYR1_HUMAN	P27708	CAD	87	462	repA	sample-01	0.125629	T0	Staurosporine	0	0.245661	-0.120032
sp|P27797|CALR_HUMAN	P27797	CALR	29	549	repA	sample-01	-0.0730071	T0	Staurosporine	0	-0.00103271	-0.0719744
sp|P27816|MAP4_HUMAN	P27816	MAP4	78	1095	repA	sample-01	0.0823602	T0	Staurosporine	0	0.118513	-0.036153
sp|P27824|CALX_HUMAN	P27824	CANX	13	37	repA	sample-01	0.015803	T0	Staurosporine	0	0.048515	-0.032712
sp|P27986|P85A_HUMAN	P27986	PIK3R1	12	26	repA	sample-01	0.120266	T0	Staurosporine	0	-0.00866328	0.128929
sp|P28062|PSB8_HUMAN	P28062	PSMB8	4	8	repA	sample-01	-0.426021	T0	Staurosporine	0	-0.214809	-0.211212
sp|P28065|PSB9_HUMAN	P28065	PSMB9	3	8	repA	sample-01	0.0445624	T0	Staurosporine	0	0.00449421	0.0400682
sp|P28066|PSA5_HUMAN	P28066	PSMA5	19	357	repA	sample-01	0.0277601	T0	Staurosporine	0	-0.0293236	0.0570837
sp|P28070|PSB4_HUMAN	P28070	PSMB4	15	492	repA	sample-01	-0.00103903	T0	Staurosporine	0	0.0745017	-0.0755407
sp|P28072|PSB6_HUMAN	P28072	PSMB6	19	197	repA	sample-01	0.108591	T0	Staurosporine	0	0.110925	-0.00233401
sp|P28074|PSB5_HUMAN	P28074	PSMB5	25	330	repA	sample-01	0.159956	T0	Staurosporine	0	0.173787	-0.013831
sp|P28289|TMOD1_HUMAN	P28289	TMOD1	18	59	repA	sample-01	-0.115956	T0	Staurosporine	0	-0.089416	-0.0265403
sp|P28290|ITPI2_HUMAN	P28290	ITPRID2	7	16	repA	sample-01	-0.0113417	T0	Staurosporine	0	0.169547	-0.180888
sp|P28331|NDUS1_HUMAN	P28331	NDUFS1	10	43	repA	sample-01	0.0547517	T0	Staurosporine	0	0.00313236	0.0516193
sp|P28340|DPOD1_HUMAN	P28340	POLD1	37	129	repA	sample-01	-0.209237	T0	Staurosporine	0	-0.13042	-0.0788166
sp|P28715|ERCC5_HUMAN	P28715	ERCC5	21	61	repA	sample-01	-0.080964	T0	Staurosporine	0	-0.0284241	-0.05254
sp|P28838|AMPL_HUMAN	P28838	LAP3	40	577	repA	sample-01	0.0749874	T0	Staurosporine	0	0.0480765	0.0269109
sp|P28908|TNR8_HUMAN	P28908	TNFRSF8	15	74	repA	sample-01	0.133154	T0	Staurosporine	0	0.0840281	0.0491259
sp|P29083|T2EA_HUMAN	P29083	GTF2E1	19	83	repA	sample-01	0.106157	T0	Staurosporine	0	0.137768	-0.0316105
sp|P29084|T2EB_HUMAN	P29084	GTF2E2	9	35	repA	sample-01	-0.127377	T0	Staurosporine	0	0.016679	-0.144056
sp|P29144|TPP2_HUMAN	P29144	TPP2	83	444	repA	sample-01	0.0689873	T0	Staurosporine	0	0.0713716	-0.00238428
sp|P29218|IMPA1_HUMAN	P29218	IMPA1	12	83	repA	sample-01	0.245496	T0	Staurosporine	0	0.0449562	0.20054
sp|P29350|PTN6_HUMAN	P29350	PTPN6	6	9	repA	sample-01	-0.0881339	T0	Staurosporine	0	-0.0435308	-0.044603
sp|P29372|3MG_HUMAN	P29372	MPG	9	30	repA	sample-01	-0.0993186	T0	Staurosporine	0	-0.10069	0.00137101
sp|P29374|ARI4A_HUMAN	P29374	ARID4A	5	15	repA	sample-01	0.0201363	T0	Staurosporine	0	0.0317005	-0.0115642
sp|P29508|SPB3_HUMAN	P29508	SERPINB3	4	14	repA	sample-01	0.137938	T0	Staurosporine	0	-0.0293403	0.167279
sp|P29590|PML_HUMAN	P29590	PML	30	122	repA	sample-01	0.0246563	T0	Staurosporine	0	0.121819	-0.0971627
sp|P29692|EF1D_HUMAN	P29692	EEF1D	30	422	repA	sample-01	0.179124	T0	Staurosporine	0	0.175504	0.00361975
sp|P29966|MARCS_HUMAN	P29966	MARCKS	9	20	repA	sample-01	0.0692056	T0	Staurosporine	0	0.324074	-0.254868
sp|P30038|AL4A1_HUMAN	P30038	ALDH4A1	5	13	repA	sample-01	-0.198147	T0	Staurosporine	0	-0.0436009	-0.154546
sp|P30039|PBLD_HUMAN	P30039	PBLD	3	11	repA	sample-01	-0.198011	T0	Staurosporine	0	-0.105976	-0.0920346
sp|P30040|ERP29_HUMAN	P30040	ERP29	25	336	repA	sample-01	0.00876176	T0	Staurosporine	0	0.053051	-0.0442892
sp|P30041|PRDX6_HUMAN	P30041	PRDX6	36	695	repA	sample-01	0.272515	T0	Staurosporine	0	0.253501	0.0190147
sp|P30043|BLVRB_HUMAN	P30043	BLVRB	20	425	repA	sample-01	0.262783	T0	Staurosporine	0	0.296972	-0.0341894
sp|P30044|PRDX5_HUMAN	P30044	PRDX5	13	80	repA	sample-01	0.174216	T0	Staurosporine	0	0.0895033	0.0847128
sp|P30046|DOPD_HUMAN	P30046	DDT	9	89	repA	sample-01	0.0486843	T0	Staurosporine	0	0.144902	-0.0962179
sp|P30047|GFRP_HUMAN	P30047	GCHFR	6	96	repA	sample-01	-0.135538	T0	Staurosporine	0	-0.0612697	-0.0742685
sp|P30048|PRDX3_HUMAN	P30048	PRDX3	10	79	repA	sample-01	-0.195128	T0	Staurosporine	0	-0.103276	-0.0918522
sp|P30049|ATPD_HUMAN	P30049	ATP5F1D	4	36	repA	sample-01	0.175578	T0	Staurosporine	0	0.137844	0.0377341
sp|P30050|RL12_HUMAN	P30050	RPL12	12	72	repA	sample-01	-0.0966945	T0	Staurosporine	0	0.0219259	-0.11862
sp|P30084|ECHM_HUMAN	P30084	ECHS1	15	70	repA	sample-01	0.0877779	T0	Staurosporine	0	0.0450045	0.0427734
sp|P30085|KCY_HUMAN	P30085	CMPK1	20	350	repA	sample-01	0.0374455	T0	Staurosporine	0	-0.000993	0.0384381
sp|P30086|PEBP1_HUMAN	P30086	PEBP1	17	267	repA	sample-01	0.0765126	T0	Staurosporine	0	0.0937494	-0.0172368
sp|P30101|PDIA3_HUMAN	P30101	PDIA3	53	553	repA	sample-01	0.0662057	T0	Staurosporine	0	0.0455263	0.0206794
sp|P30153|2AAA_HUMAN	P30153	PPP2R1A	41	373	repA	sample-01	0.108264	T0	Staurosporine	0	0.0898349	0.0184289
sp|P30154|2AAB_HUMAN	P30154	PPP2R1B	31	127	repA	sample-01	-0.0939894	T0	Staurosporine	0	-0.0525169	-0.0414725
sp|P30260|CDC27_HUMAN	P30260	CDC27	12	44	repA	sample-01	-0.0995044	T0	Staurosporine	0	0.0937408	-0.193245
sp|P30279|CCND2_HUMAN	P30279	CCND2	5	9	repA	sample-01	0.068352	T0	Staurosporine	0	-0.0909053	0.159257
sp|P30281|CCND3_HUMAN	P30281	CCND3	3	8	repA	sample-01	-0.0218274	T0	Staurosporine	0	-0.0532834	0.0314559
sp|P30305|MPIP2_HUMAN	P30305	CDC25B	5	14	repA	sample-01	0.099093	T0	Staurosporine	0	0.108821	-0.00972773
sp|P30307|MPIP3_HUMAN	P30307	CDC25C	8	16	repA	sample-01	-0.00439857	T0	Staurosporine	0	-0.0307246	0.0263261
sp|P30405|PPIF_HUMAN	P30405	PPIF	13	117	repA	sample-01	-0.107779	T0	Staurosporine	0	-0.0518377	-0.0559409
sp|P30419|NMT1_HUMAN	P30419	NMT1	28	162	repA	sample-01	0.0397148	T0	Staurosporine	0	0.125647	-0.0859321
sp|P30519|HMOX2_HUMAN	P30519	HMOX2	3	16	repA	sample-01	-0.00717554	T0	Staurosporine	0	-0.0458152	0.0386396
sp|P30520|PURA2_HUMAN	P30520	ADSS2	36	352	repA	sample-01	0.0378497	T0	Staurosporine	0	-0.00257661	0.0404263
sp|P30533|AMRP_HUMAN	P30533	LRPAP1	23	92	repA	sample-01	0.078616	T0	Staurosporine	0	0.0581334	0.0204827
sp|P30566|PUR8_HUMAN	P30566	ADSL	38	319	repA	sample-01	0.153892	T0	Staurosporine	0	0.0975406	0.0563511
sp|P30626|SORCN_HUMAN	P30626	SRI	13	112	repA	sample-01	-0.0475233	T0	Staurosporine	0	-0.00881935	-0.038704
sp|P30740|ILEU_HUMAN	P30740	SERPINB1	28	229	repA	sample-01	-0.037134	T0	Staurosporine	0	0.0270507	-0.0641847
sp|P30837|AL1B1_HUMAN	P30837	ALDH1B1	16	68	repA	sample-01	-0.12032	T0	Staurosporine	0	-0.164862	0.044542
sp|P30876|RPB2_HUMAN	P30876	POLR2B	40	145	repA	sample-01	-0.0279631	T0	Staurosporine	0	0.000387	-0.0283505
sp|P31025|LCN1_HUMAN	P31025	LCN1	2	5	repA	sample-01	0.482866	T0	Staurosporine	0	0.354886	0.127979
sp|P31040|SDHA_HUMAN	P31040	SDHA	10	50	repA	sample-01	-0.0233721	T0	Staurosporine	0	0.16413	-0.187502
sp|P31146|COR1A_HUMAN	P31146	CORO1A	8	16	repA	sample-01	0.0157506	T0	Staurosporine	0	0.0554953	-0.0397447
sp|P31150|GDIA_HUMAN	P31150	GDI1	42	206	repA	sample-01	0.015928	T0	Staurosporine	0	0.0830261	-0.0670981
sp|P31321|KAP1_HUMAN	P31321	PRKAR1B	8	29	repA	sample-01	0.117259	T0	Staurosporine	0	0.0069005	0.110358
sp|P31323|KAP3_HUMAN	P31323	PRKAR2B	24	129	repA	sample-01	-0.167327	T0	Staurosporine	0	-0.0317967	-0.13553
sp|P31350|RIR2_HUMAN	P31350	RRM2	26	156	repA	sample-01	-0.0368163	T0	Staurosporine	0	-0.0510055	0.0141892
sp|P31483|TIA1_HUMAN	P31483	TIA1	13	41	repA	sample-01	-0.0575822	T0	Staurosporine	0	0.243982	-0.301565
sp|P31689|DNJA1_HUMAN	P31689	DNAJA1	29	235	repA	sample-01	0.0431772	T0	Staurosporine	0	0.148215	-0.105038
sp|P31930|QCR1_HUMAN	P31930	UQCRC1	9	20	repA	sample-01	-0.0955833	T0	Staurosporine	0	-0.185968	0.0903846
sp|P31937|3HIDH_HUMAN	P31937	HIBADH	11	40	repA	sample-01	0.091434	T0	Staurosporine	0	0.0110521	0.080382
sp|P31939|PUR9_HUMAN	P31939	ATIC	63	722	repA	sample-01	-0.0897963	T0	Staurosporine	0	-0.0549705	-0.0348258
sp|P31942|HNRH3_HUMAN	P31942	HNRNPH3	17	123	repA	sample-01	0.0528011	T0	Staurosporine	0	0.143253	-0.0904518
sp|P31943|HNRH1_HUMAN	P31943	HNRNPH1	24	402	repA	sample-01	-0.0579967	T0	Staurosporine	0	0.159832	-0.217829
sp|P31944|CASPE_HUMAN	P31944	CASP14	10	29	repA	sample-01	0.233388	T0	Staurosporine	0	0.107036	0.126352
sp|P31946|1433B_HUMAN	P31946	YWHAB	26	483	repA	sample-01	-0.369035	T0	Staurosporine	0	-0.381899	0.0128633
sp|P31947|1433S_HUMAN	P31947	SFN	18	106	repA	sample-01	-0.0225416	T0	Staurosporine	0	-0.017519	-0.00502256
sp|P31948|STIP1_HUMAN	P31948	STIP1	78	1560	repA	sample-01	0.0749794	T0	Staurosporine	0	0.0966033	-0.0216238
sp|P31949|S10AB_HUMAN	P31949	S100A11	10	124	repA	sample-01	0.158484	T0	Staurosporine	0	-0.0082538	0.166738
sp|P32019|I5P2_HUMAN	P32019	INPP5B	18	51	repA	sample-01	0.061388	T0	Staurosporine	0	0.0358833	0.0255048
sp|P32119|PRDX2_HUMAN	P32119	PRDX2	26	299	repA	sample-01	0.103432	T0	Staurosporine	0	0.0879387	0.0154934
sp|P32121|ARRB2_HUMAN	P32121	ARRB2	4	9	repA	sample-01	0.788083	T0	Staurosporine	0	0.0835672	0.704516
sp|P32321|DCTD_HUMAN	P32321	DCTD	13	60	repA	sample-01	0.0358616	T0	Staurosporine	0	0.0943418	-0.0584803
sp|P32322|P5CR1_HUMAN	P32322	PYCR1	9	30	repA	sample-01	0.0664516	T0	Staurosporine	0	0.0492191	0.0172326
sp|P32519|ELF1_HUMAN	P32519	ELF1	6	23	repA	sample-01	0.217264	T0	Staurosporine	0	-0.0650314	0.282296
sp|P32780|TF2H1_HUMAN	P32780	GTF2H1	5	11	repA	sample-01	0.0576752	T0	Staurosporine	0	0.210525	-0.152849
sp|P32929|CGL_HUMAN	P32929	CTH	19	119	repA	sample-01	-0.0418328	T0	Staurosporine	0	0.0884866	-0.130319
sp|P32969|RL9_HUMAN	P32969	RPL9	9	39	repA	sample-01	-0.0325326	T0	Staurosporine	0	0.137773	-0.170306
sp|P33240|CSTF2_HUMAN	P33240	CSTF2	28	249	repA	sample-01	0.0813329	T0	Staurosporine	0	0.0637844	0.0175486
sp|P33316|DUT_HUMAN	P33316	DUT	17	504	repA	sample-01	-0.103324	T0	Staurosporine	0	-0.0332157	-0.0701088
sp|P33527|MRP1_HUMAN	P33527	ABCC1	8	16	repA	sample-01	0.129281	T0	Staurosporine	0	-0.236336	0.365616
sp|P33552|CKS2_HUMAN	P33552	CKS2	6	40	repA	sample-01	-0.00834605	T0	Staurosporine	0	-0.0350131	0.026667
sp|P33981|TTK_HUMAN	P33981	TTK	9	32	repA	sample-01	-0.00114423	T0	Staurosporine	0	-0.0646419	0.0634976
sp|P33991|MCM4_HUMAN	P33991	MCM4	49	351	repA	sample-01	-0.0709281	T0	Staurosporine	0	0.0246934	-0.0956216
sp|P33992|MCM5_HUMAN	P33992	MCM5	41	266	repA	sample-01	0.0972887	T0	Staurosporine	0	0.0792396	0.0180492
sp|P33993|MCM7_HUMAN	P33993	MCM7	58	327	repA	sample-01	-0.0203241	T0	Staurosporine	0	0.0104438	-0.030768
sp|P34059|GALNS_HUMAN	P34059	GALNS	15	44	repA	sample-01	0.0296359	T0	Staurosporine	0	0.0974905	-0.0678546
sp|P34896|GLYC_HUMAN	P34896	SHMT1	22	78	repA	sample-01	0.159593	T0	Staurosporine	0	0.127756	0.031837
sp|P34897|GLYM_HUMAN	P34897	SHMT2	43	337	repA	sample-01	0.0822342	T0	Staurosporine	0	0.0448271	0.0374072
sp|P34913|HYES_HUMAN	P34913	EPHX2	28	147	repA	sample-01	0.0460056	T0	Staurosporine	0	0.00693868	0.0390669
sp|P34931|HS71L_HUMAN	P34931	HSPA1L	30	29	repA	sample-01	0.0745732	T0	Staurosporine	0	0.139628	-0.0650549
sp|P34932|HSP74_HUMAN	P34932	HSPA4	99	1439	repA	sample-01	-0.0176479	T0	Staurosporine	0	0.0190816	-0.0367295
sp|P34949|MPI_HUMAN	P34949	MPI	16	110	repA	sample-01	-0.0803623	T0	Staurosporine	0	-0.0825965	0.00223418
sp|P35219|CAH8_HUMAN	P35219	CA8	12	87	repA	sample-01	0.0661317	T0	Staurosporine	0	0.0274093	0.0387223
sp|P35226|BMI1_HUMAN	P35226	BMI1	4	12	repA	sample-01	0.220148	T0	Staurosporine	0	-0.0185184	0.238666
sp|P35236|PTN7_HUMAN	P35236	PTPN7	6	22	repA	sample-01	0.014173	T0	Staurosporine	0	-0.0527758	0.0669488
sp|P35237|SPB6_HUMAN	P35237	SERPINB6	32	982	repA	sample-01	0.204133	T0	Staurosporine	0	0.197229	0.00690415
sp|P35240|MERL_HUMAN	P35240	NF2	9	23	repA	sample-01	-0.21051	T0	Staurosporine	0	-0.157031	-0.0534788
sp|P35241|RADI_HUMAN	P35241	RDX	65	317	repA	sample-01	0.0867498	T0	Staurosporine	0	0.0640785	0.0226713
sp|P35244|RFA3_HUMAN	P35244	RPA3	8	114	repA	sample-01	0.117848	T0	Staurosporine	0	0.133372	-0.0155246
sp|P35249|RFC4_HUMAN	P35249	RFC4	21	81	repA	sample-01	-0.166104	T0	Staurosporine	0	-0.135612	-0.030492
sp|P35250|RFC2_HUMAN	P35250	RFC2	17	114	repA	sample-01	-0.0943154	T0	Staurosporine	0	-0.118429	0.0241137
sp|P35251|RFC1_HUMAN	P35251	RFC1	13	36	repA	sample-01	-0.227127	T0	Staurosporine	0	-0.0904622	-0.136665
sp|P35269|T2FA_HUMAN	P35269	GTF2F1	33	182	repA	sample-01	-0.105909	T0	Staurosporine	0	-0.0288946	-0.0770149
sp|P35270|SPRE_HUMAN	P35270	SPR	12	47	repA	sample-01	-0.050839	T0	Staurosporine	0	-0.0980867	0.0472477
sp|P35520|CBS_HUMAN	P35520	CBS	43	362	repA	sample-01	0.0294913	T0	Staurosporine	0	0.0195938	0.00989754
sp|P35573|GDE_HUMAN	P35573	AGL	52	199	repA	sample-01	-0.123615	T0	Staurosporine	0	-0.118997	-0.00461803
sp|P35606|COPB2_HUMAN	P35606	COPB2	49	340	repA	sample-01	-0.026827	T0	Staurosporine	0	0.0290494	-0.0558765
sp|P35611|ADDA_HUMAN	P35611	ADD1	34	140	repA	sample-01	0.0451843	T0	Staurosporine	0	0.126026	-0.0808418
sp|P35612|ADDB_HUMAN	P35612	ADD2	36	193	repA	sample-01	-0.105356	T0	Staurosporine	0	0.0436603	-0.149016
sp|P35613|BASI_HUMAN	P35613	BSG	10	44	repA	sample-01	0.0863235	T0	Staurosporine	0	0.124706	-0.0383828
sp|P35637|FUS_HUMAN	P35637	FUS	13	169	repA	sample-01	0.167708	T0	Staurosporine	0	0.214456	-0.0467478
sp|P35658|NU214_HUMAN	P35658	NUP214	59	286	repA	sample-01	0.0487437	T0	Staurosporine	0	0.103057	-0.0543136
sp|P35659|DEK_HUMAN	P35659	DEK	14	41	repA	sample-01	-0.0559891	T0	Staurosporine	0	-0.0315432	-0.0244459
sp|P35754|GLRX1_HUMAN	P35754	GLRX	3	25	repA	sample-01	-0.0869922	T0	Staurosporine	0	-0.121366	0.0343737
sp|P35790|CHKA_HUMAN	P35790	CHKA	9	34	repA	sample-01	0.0482091	T0	Staurosporine	0	-0.0870901	0.135299
sp|P35813|PPM1A_HUMAN	P35813	PPM1A	19	69	repA	sample-01	-0.135649	T0	Staurosporine	0	-0.129709	-0.00593942
sp|P35998|PRS7_HUMAN	P35998	PSMC2	46	392	repA	sample-01	-0.0723751	T0	Staurosporine	0	-0.00535141	-0.0670237
sp|P36404|ARL2_HUMAN	P36404	ARL2	12	50	repA	sample-01	0.0679774	T0	Staurosporine	0	0.0811248	-0.0131473
sp|P36405|ARL3_HUMAN	P36405	ARL3	14	65	repA	sample-01	0.0784099	T0	Staurosporine	0	0.0797714	-0.0013615
sp|P36507|MP2K2_HUMAN	P36507	MAP2K2	22	68	repA	sample-01	0.39736	T0	Staurosporine	0	-0.3134	0.71076
sp|P36551|HEM6_HUMAN	P36551	CPOX	25	143	repA	sample-01	0.103696	T0	Staurosporine	0	-0.0642634	0.16796
sp|P36575|ARRC_HUMAN	P36575	ARR3	3	14	repA	sample-01	0.0669465	T0	Staurosporine	0	0.0244129	0.0425336
sp|P36578|RL4_HUMAN	P36578	RPL4	26	99	repA	sample-01	-0.195943	T0	Staurosporine	0	0.0787327	-0.274675
sp|P36639|8ODP_HUMAN	P36639	NUDT1	9	79	repA	sample-01	0.217071	T0	Staurosporine	0	0.133794	0.0832773
sp|P36776|LONM_HUMAN	P36776	LONP1	33	160	repA	sample-01	-0.100434	T0	Staurosporine	0	-0.0252319	-0.0752024
sp|P36873|PP1G_HUMAN	P36873	PPP1CC	21	15	repA	sample-01	0.0951782	T0	Staurosporine	0	0.190783	-0.0956049
sp|P36915|GNL1_HUMAN	P36915	GNL1	19	71	repA	sample-01	-0.111741	T0	Staurosporine	0	-0.0828603	-0.0288806
sp|P36954|RPB9_HUMAN	P36954	POLR2I	7	52	repA	sample-01	-0.0241464	T0	Staurosporine	0	-0.00885651	-0.0152898
sp|P36955|PEDF_HUMAN	P36955	SERPINF1	6	12	repA	sample-01	-0.213726	T0	Staurosporine	0	-0.110002	-0.103724
sp|P36957|ODO2_HUMAN	P36957	DLST	17	183	repA	sample-01	0.0698314	T0	Staurosporine	0	0.0412779	0.0285535
sp|P36959|GMPR1_HUMAN	P36959	GMPR	18	111	repA	sample-01	0.0877113	T0	Staurosporine	0	0.1395	-0.0517889
sp|P36969|GPX4_HUMAN	P36969	GPX4	12	79	repA	sample-01	-0.100576	T0	Staurosporine	0	-0.122872	0.0222967
sp|P37108|SRP14_HUMAN	P37108	SRP14	11	55	repA	sample-01	0.088981	T0	Staurosporine	0	0.185124	-0.0961426
sp|P37198|NUP62_HUMAN	P37198	NUP62	12	53	repA	sample-01	-0.185988	T0	Staurosporine	0	-0.133736	-0.0522518
sp|P37268|FDFT_HUMAN	P37268	FDFT1	3	12	repA	sample-01	0.154305	T0	Staurosporine	0	-0.0625282	0.216833
sp|P37275|ZEB1_HUMAN	P37275	ZEB1	8	20	repA	sample-01	-0.0611479	T0	Staurosporine	0	0.0306081	-0.091756
sp|P37802|TAGL2_HUMAN	P37802	TAGLN2	29	590	repA	sample-01	0.0455079	T0	Staurosporine	0	0.0809012	-0.0353934
sp|P37837|TALDO_HUMAN	P37837	TALDO1	36	400	repA	sample-01	0.0406711	T0	Staurosporine	0	0.0694768	-0.0288057
sp|P38117|ETFB_HUMAN	P38117	ETFB	19	137	repA	sample-01	0.0869623	T0	Staurosporine	0	0.174093	-0.0871302
sp|P38398|BRCA1_HUMAN	P38398	BRCA1	20	60	repA	sample-01	-0.0103665	T0	Staurosporine	0	0.0809411	-0.0913075
sp|P38432|COIL_HUMAN	P38432	COIL	8	14	repA	sample-01	0.0652488	T0	Staurosporine	0	0.0426449	0.0226039
sp|P38646|GRP75_HUMAN	P38646	HSPA9	71	774	repA	sample-01	0.0260421	T0	Staurosporine	0	0.0207708	0.00527126
sp|P38919|IF4A3_HUMAN	P38919	EIF4A3	24	100	repA	sample-01	-0.013479	T0	Staurosporine	0	0.0891059	-0.102585
sp|P38935|SMBP2_HUMAN	P38935	IGHMBP2	6	11	repA	sample-01	-0.0434553	T0	Staurosporine	0	0.0718963	-0.115352
sp|P39019|RS19_HUMAN	P39019	RPS19	19	123	repA	sample-01	-0.279207	T0	Staurosporine	0	-0.154762	-0.124445
sp|P39687|AN32A_HUMAN	P39687	ANP32A	19	232	repA	sample-01	0.0127109	T0	Staurosporine	0	0.135684	-0.122973
sp|P39748|FEN1_HUMAN	P39748	FEN1	21	202	repA	sample-01	-0.0828459	T0	Staurosporine	0	-0.118222	0.035376
sp|P40121|CAPG_HUMAN	P40121	CAPG	15	123	repA	sample-01	0.00933553	T0	Staurosporine	0	0.0828852	-0.0735496
sp|P40227|TCPZ_HUMAN	P40227	CCT6A	57	1010	repA	sample-01	0.204957	T0	Staurosporine	0	0.0851275	0.119829
sp|P40261|NNMT_HUMAN	P40261	NNMT	3	13	repA	sample-01	0.086917	T0	Staurosporine	0	0.16761	-0.0806927
sp|P40337|VHL_HUMAN	P40337	VHL	6	22	repA	sample-01	-0.0610585	T0	Staurosporine	0	0.0277299	-0.0887884
sp|P40616|ARL1_HUMAN	P40616	ARL1	3	19	repA	sample-01	0.166809	T0	Staurosporine	0	0.160899	0.00591026
sp|P40692|MLH1_HUMAN	P40692	MLH1	20	60	repA	sample-01	0.083299	T0	Staurosporine	0	0.0527824	0.0305167
sp|P40763|STAT3_HUMAN	P40763	STAT3	37	226	repA	sample-01	0.157183	T0	Staurosporine	0	0.0993639	0.0578189
sp|P40818|UBP8_HUMAN	P40818	USP8	37	88	repA	sample-01	0.0318468	T0	Staurosporine	0	-0.0225608	0.0544076
sp|P40855|PEX19_HUMAN	P40855	PEX19	15	86	repA	sample-01	-0.115228	T0	Staurosporine	0	-0.0736748	-0.0415534
sp|P40925|MDHC_HUMAN	P40925	MDH1	34	353	repA	sample-01	0.136731	T0	Staurosporine	0	0.0598652	0.0768657
sp|P40926|MDHM_HUMAN	P40926	MDH2	32	366	repA	sample-01	0.139819	T0	Staurosporine	0	0.108202	0.0316173
sp|P40937|RFC5_HUMAN	P40937	RFC5	18	58	repA	sample-01	0.0502531	T0	Staurosporine	0	0.0785065	-0.0282534
sp|P40938|RFC3_HUMAN	P40938	RFC3	5	27	repA	sample-01	0.0487879	T0	Staurosporine	0	0.0241611	0.0246268
sp|P40939|ECHA_HUMAN	P40939	HADHA	34	147	repA	sample-01	-0.104618	T0	Staurosporine	0	-0.0557588	-0.048859
sp|P41134|ID1_HUMAN	P41134	ID1	3	8	repA	sample-01	-0.0737419	T0	Staurosporine	0	-0.0326805	-0.0410614
sp|P41162|ETV3_HUMAN	P41162	ETV3	3	5	repA	sample-01	-0.0243711	T0	Staurosporine	0	-0.103875	0.0795038
sp|P41214|EIF2D_HUMAN	P41214	EIF2D	16	51	repA	sample-01	-0.153908	T0	Staurosporine	0	-0.0772407	-0.0766675
sp|P41223|BUD31_HUMAN	P41223	BUD31	14	57	repA	sample-01	0.0918867	T0	Staurosporine	0	0.173989	-0.0821024
sp|P41227|NAA10_HUMAN	P41227	NAA10	23	305	repA	sample-01	-0.0696422	T0	Staurosporine	0	-0.0478662	-0.021776
sp|P41240|CSK_HUMAN	P41240	CSK	26	147	repA	sample-01	0.621926	T0	Staurosporine	0	-0.140702	0.762628
sp|P41250|GARS_HUMAN	P41250	GARS1	56	509	repA	sample-01	0.0321358	T0	Staurosporine	0	0.0683455	-0.0362097
sp|P41252|SYIC_HUMAN	P41252	IARS1	55	241	repA	sample-01	-0.0764258	T0	Staurosporine	0	0.0205702	-0.096996
sp|P41440|S19A1_HUMAN	P41440	SLC19A1	6	14	repA	sample-01	-0.135534	T0	Staurosporine	0	-0.0870303	-0.0485038
sp|P41567|EIF1_HUMAN	P41567	EIF1	11	182	repA	sample-01	0.111576	T0	Staurosporine	0	0.078259	0.0333175
sp|P41743|KPCI_HUMAN	P41743	PRKCI	13	40	repA	sample-01	0.0635651	T0	Staurosporine	0	-0.12935	0.192915
sp|P42025|ACTY_HUMAN	P42025	ACTR1B	21	50	repA	sample-01	0.0145237	T0	Staurosporine	0	-0.0842652	0.0987889
sp|P42126|ECI1_HUMAN	P42126	ECI1	9	56	repA	sample-01	0.00478011	T0	Staurosporine	0	0.0682452	-0.0634651
sp|P42166|LAP2A_HUMAN	P42166	TMPO	28	123	repA	sample-01	0.0377384	T0	Staurosporine	0	0.0364004	0.00133799
sp|P42167|LAP2B_HUMAN	P42167	TMPO	21	39	repA	sample-01	-0.158521	T0	Staurosporine	0	-0.0794646	-0.0790564
sp|P42224|STAT1_HUMAN	P42224	STAT1	32	181	repA	sample-01	-0.0309464	T0	Staurosporine	0	0.0256414	-0.0565878
sp|P42226|STAT6_HUMAN	P42226	STAT6	11	34	repA	sample-01	-0.110147	T0	Staurosporine	0	-0.0552579	-0.0548889
sp|P42229|STA5A_HUMAN	P42229	STAT5A	38	171	repA	sample-01	-0.110024	T0	Staurosporine	0	-0.0208988	-0.0891257
sp|P42285|MTREX_HUMAN	P42285	MTREX	66	356	repA	sample-01	-0.0118374	T0	Staurosporine	0	0.0432078	-0.0550452
sp|P42331|RHG25_HUMAN	P42331	ARHGAP25	7	13	repA	sample-01	-0.0318283	T0	Staurosporine	0	0.0856593	-0.117488
sp|P42336|PK3CA_HUMAN	P42336	PIK3CA	10	29	repA	sample-01	0.101417	T0	Staurosporine	0	0.0106339	0.0907826
sp|P42338|PK3CB_HUMAN	P42338	PIK3CB	17	44	repA	sample-01	0.113314	T0	Staurosporine	0	-0.0249758	0.138289
sp|P42345|MTOR_HUMAN	P42345	MTOR	20	63	repA	sample-01	-0.0822965	T0	Staurosporine	0	0.0799547	-0.162251
sp|P42566|EPS15_HUMAN	P42566	EPS15	50	301	repA	sample-01	0.132844	T0	Staurosporine	0	0.178698	-0.0458541
sp|P42574|CASP3_HUMAN	P42574	CASP3	20	169	repA	sample-01	0.0749799	T0	Staurosporine	0	0.0195827	0.0553973
sp|P42575|CASP2_HUMAN	P42575	CASP2	10	60	repA	sample-01	0.0449034	T0	Staurosporine	0	0.00741483	0.0374885
sp|P42694|HELZ_HUMAN	P42694	HELZ	21	50	repA	sample-01	0.0939985	T0	Staurosporine	0	0.0722979	0.0217007
sp|P42695|CNDD3_HUMAN	P42695	NCAPD3	9	30	repA	sample-01	0.067009	T0	Staurosporine	0	0.189986	-0.122977
sp|P42696|RBM34_HUMAN	P42696	RBM34	7	7	repA	sample-01	-0.14434	T0	Staurosporine	0	-0.124659	-0.0196815
sp|P42704|LPPRC_HUMAN	P42704	LRPPRC	92	556	repA	sample-01	-0.137737	T0	Staurosporine	0	-0.0337205	-0.104016
sp|P42765|THIM_HUMAN	P42765	ACAA2	16	149	repA	sample-01	-0.0285931	T0	Staurosporine	0	-0.0231468	-0.00544628
sp|P42766|RL35_HUMAN	P42766	RPL35	5	19	repA	sample-01	0.0358069	T0	Staurosporine	0	0.11873	-0.0829231
sp|P42768|WASP_HUMAN	P42768	WAS	3	6	repA	sample-01	0.172622	T0	Staurosporine	0	0.110293	0.0623289
sp|P42773|CDN2C_HUMAN	P42773	CDKN2C	11	52	repA	sample-01	0.405526	T0	Staurosporine	0	-0.0104376	0.415964
sp|P42785|PCP_HUMAN	P42785	PRCP	16	66	repA	sample-01	0.0298477	T0	Staurosporine	0	0.0603868	-0.0305391
sp|P42858|HD_HUMAN	P42858	HTT	10	28	repA	sample-01	0.0133784	T0	Staurosporine	0	0.143987	-0.130608
sp|P42898|MTHR_HUMAN	P42898	MTHFR	31	159	repA	sample-01	-0.12022	T0	Staurosporine	0	0.00919511	-0.129415
sp|P43034|LIS1_HUMAN	P43034	PAFAH1B1	33	220	repA	sample-01	0.0493709	T0	Staurosporine	0	0.0807792	-0.0314083
sp|P43121|MUC18_HUMAN	P43121	MCAM	16	45	repA	sample-01	-0.0101823	T0	Staurosporine	0	-0.103206	0.0930241
sp|P43243|MATR3_HUMAN	P43243	MATR3	40	187	repA	sample-01	-0.0824547	T0	Staurosporine	0	-0.063006	-0.0194487
sp|P43246|MSH2_HUMAN	P43246	MSH2	43	220	repA	sample-01	0.0315537	T0	Staurosporine	0	0.0483648	-0.0168111
sp|P43251|BTD_HUMAN	P43251	BTD	3	6	repA	sample-01	0.271532	T0	Staurosporine	0	0.185437	0.0860948
sp|P43378|PTN9_HUMAN	P43378	PTPN9	3	9	repA	sample-01	0.0525297	T0	Staurosporine	0	-0.0178085	0.0703383
sp|P43405|KSYK_HUMAN	P43405	SYK	6	12	repA	sample-01	0.0314138	T0	Staurosporine	0	-0.0155727	0.0469866
sp|P43487|RANG_HUMAN	P43487	RANBP1	30	698	repA	sample-01	0.38594	T0	Staurosporine	0	0.308559	0.077381
sp|P43490|NAMPT_HUMAN	P43490	NAMPT	48	409	repA	sample-01	0.119188	T0	Staurosporine	0	0.0807771	0.0384105
sp|P43686|PRS6B_HUMAN	P43686	PSMC4	40	411	repA	sample-01	-0.0346132	T0	Staurosporine	0	-0.0454774	0.0108642
sp|P43897|EFTS_HUMAN	P43897	TSFM	10	30	repA	sample-01	-0.121827	T0	Staurosporine	0	-0.133996	0.0121694
sp|P45880|VDAC2_HUMAN	P45880	VDAC2	5	13	repA	sample-01	0.33016	T0	Staurosporine	0	-0.136151	0.466311
sp|P45973|CBX5_HUMAN	P45973	CBX5	10	47	repA	sample-01	-0.126038	T0	Staurosporine	0	-0.0292203	-0.0968181
sp|P45974|UBP5_HUMAN	P45974	USP5	52	416	repA	sample-01	0.0321974	T0	Staurosporine	0	0.0711389	-0.0389415
sp|P45985|MP2K4_HUMAN	P45985	MAP2K4	7	15	repA	sample-01	0.18388	T0	Staurosporine	0	-0.377701	0.56158
sp|P46013|KI67_HUMAN	P46013	MKI67	55	164	repA	sample-01	0.132003	T0	Staurosporine	0	-0.0505763	0.182579
sp|P46019|KPB2_HUMAN	P46019	PHKA2	5	9	repA	sample-01	-0.316201	T0	Staurosporine	0	-0.0133098	-0.302891
sp|P46020|KPB1_HUMAN	P46020	PHKA1	6	11	repA	sample-01	-0.01567	T0	Staurosporine	0	0.266046	-0.281716
sp|P46060|RAGP1_HUMAN	P46060	RANGAP1	37	224	repA	sample-01	-0.0308838	T0	Staurosporine	0	0.00156547	-0.0324493
sp|P46063|RECQ1_HUMAN	P46063	RECQL	30	100	repA	sample-01	0.181611	T0	Staurosporine	0	0.213868	-0.0322576
sp|P46087|NOP2_HUMAN	P46087	NOP2	8	24	repA	sample-01	-0.0254864	T0	Staurosporine	0	0.112937	-0.138424
sp|P46100|ATRX_HUMAN	P46100	ATRX	6	7	repA	sample-01	0.00758851	T0	Staurosporine	0	-0.165697	0.173285
sp|P46108|CRK_HUMAN	P46108	CRK	16	98	repA	sample-01	-0.00297652	T0	Staurosporine	0	-0.0804043	0.0774278
sp|P46109|CRKL_HUMAN	P46109	CRKL	25	511	repA	sample-01	0.176809	T0	Staurosporine	0	0.270788	-0.0939789
sp|P46199|IF2M_HUMAN	P46199	MTIF2	6	14	repA	sample-01	0.456729	T0	Staurosporine	0	0.161548	0.295181
sp|P46379|BAG6_HUMAN	P46379	BAG6	36	290	repA	sample-01	-0.0557141	T0	Staurosporine	0	-0.000539	-0.055175
sp|P46459|NSF_HUMAN	P46459	NSF	17	60	repA	sample-01	-0.153271	T0	Staurosporine	0	-0.175092	0.0218213
sp|P46527|CDN1B_HUMAN	P46527	CDKN1B	6	18	repA	sample-01	0.10729	T0	Staurosporine	0	-0.047301	0.154591
sp|P46531|NOTC1_HUMAN	P46531	NOTCH1	8	25	repA	sample-01	0.155836	T0	Staurosporine	0	-0.0992885	0.255124
sp|P46736|BRCC3_HUMAN	P46736	BRCC3	12	41	repA	sample-01	0.082314	T0	Staurosporine	0	0.263231	-0.180917
sp|P46776|RL27A_HUMAN	P46776	RPL27A	5	22	repA	sample-01	0.109782	T0	Staurosporine	0	0.242778	-0.132996
sp|P46777|RL5_HUMAN	P46777	RPL5	23	368	repA	sample-01	0.0990811	T0	Staurosporine	0	0.169296	-0.0702145
sp|P46778|RL21_HUMAN	P46778	RPL21	8	79	repA	sample-01	0.0410917	T0	Staurosporine	0	0.17648	-0.135388
sp|P46779|RL28_HUMAN	P46779	RPL28	10	48	repA	sample-01	0.119643	T0	Staurosporine	0	0.384084	-0.264441
sp|P46781|RS9_HUMAN	P46781	RPS9	21	82	repA	sample-01	0.106957	T0	Staurosporine	0	0.272077	-0.16512
sp|P46821|MAP1B_HUMAN	P46821	MAP1B	108	650	repA	sample-01	0.127467	T0	Staurosporine	0	0.126017	0.00144991
sp|P46926|GNPI1_HUMAN	P46926	GNPDA1	22	152	repA	sample-01	0.11616	T0	Staurosporine	0	0.118505	-0.00234519
sp|P46934|NEDD4_HUMAN	P46934	NEDD4	12	46	repA	sample-01	0.214473	T0	Staurosporine	0	0.0841639	0.13031
sp|P46940|IQGA1_HUMAN	P46940	IQGAP1	81	415	repA	sample-01	-0.0147124	T0	Staurosporine	0	0.0657747	-0.0804871
sp|P46976|GLYG_HUMAN	P46976	GYG1	10	84	repA	sample-01	-0.346136	T0	Staurosporine	0	-0.628788	0.282652
sp|P47224|MSS4_HUMAN	P47224	RABIF	3	13	repA	sample-01	0.216586	T0	Staurosporine	0	0.280667	-0.0640811
sp|P47755|CAZA2_HUMAN	P47755	CAPZA2	15	271	repA	sample-01	0.0157518	T0	Staurosporine	0	0.0468754	-0.0311236
sp|P47756|CAPZB_HUMAN	P47756	CAPZB	26	387	repA	sample-01	0.0745275	T0	Staurosporine	0	0.113463	-0.0389358
sp|P47897|SYQ_HUMAN	P47897	QARS1	24	87	repA	sample-01	-0.0899919	T0	Staurosporine	0	-0.000426	-0.0895659
sp|P47914|RL29_HUMAN	P47914	RPL29	4	8	repA	sample-01	0.0944171	T0	Staurosporine	0	0.289608	-0.195191
sp|P48147|PPCE_HUMAN	P48147	PREP	47	313	repA	sample-01	-0.0371498	T0	Staurosporine	0	-0.0514103	0.0142604
sp|P48163|MAOX_HUMAN	P48163	ME1	24	184	repA	sample-01	0.0404018	T0	Staurosporine	0	0.0719434	-0.0315416
sp|P48200|IREB2_HUMAN	P48200	IREB2	26	76	repA	sample-01	-0.0441908	T0	Staurosporine	0	0.00708986	-0.0512807
sp|P48382|RFX5_HUMAN	P48382	RFX5	3	5	repA	sample-01	0.122632	T0	Staurosporine	0	-0.0667491	0.189381
sp|P48426|PI42A_HUMAN	P48426	PIP4K2A	16	93	repA	sample-01	0.0113496	T0	Staurosporine	0	0.00210982	0.00923976
sp|P48444|COPD_HUMAN	P48444	ARCN1	40	219	repA	sample-01	0.00677124	T0	Staurosporine	0	0.00346729	0.00330395
sp|P48449|LSS_HUMAN	P48449	LSS	6	11	repA	sample-01	0.106848	T0	Staurosporine	0	-0.0957191	0.202567
sp|P48454|PP2BC_HUMAN	P48454	PPP3CC	10	20	repA	sample-01	0.0875591	T0	Staurosporine	0	0.0901519	-0.00259284
sp|P48506|GSH1_HUMAN	P48506	GCLC	20	65	repA	sample-01	-0.0450299	T0	Staurosporine	0	-0.0631291	0.0180993
sp|P48507|GSH0_HUMAN	P48507	GCLM	14	88	repA	sample-01	-0.0511713	T0	Staurosporine	0	0.0227729	-0.0739442
sp|P48553|TPC10_HUMAN	P48553	TRAPPC10	8	16	repA	sample-01	0.077011	T0	Staurosporine	0	0.131668	-0.0546573
sp|P48556|PSMD8_HUMAN	P48556	PSMD8	21	90	repA	sample-01	0.0270781	T0	Staurosporine	0	0.0931637	-0.0660856
sp|P48634|PRC2A_HUMAN	P48634	PRRC2A	35	125	repA	sample-01	-0.0191025	T0	Staurosporine	0	0.0144192	-0.0335216
sp|P48637|GSHB_HUMAN	P48637	GSS	38	424	repA	sample-01	0.128169	T0	Staurosporine	0	0.0844475	0.0437213
sp|P48643|TCPE_HUMAN	P48643	CCT5	61	1163	repA	sample-01	0.125227	T0	Staurosporine	0	0.0899634	0.0352636
sp|P48681|NEST_HUMAN	P48681	NES	51	214	repA	sample-01	0.0621771	T0	Staurosporine	0	0.0210942	0.0410829
sp|P48723|HSP13_HUMAN	P48723	HSPA13	3	6	repA	sample-01	0.552212	T0	Staurosporine	0	0.146757	0.405455
sp|P48730|KC1D_HUMAN	P48730	CSNK1D	4	15	repA	sample-01	-0.0863681	T0	Staurosporine	0	0.00637082	-0.092739
sp|P48735|IDHP_HUMAN	P48735	IDH2	12	37	repA	sample-01	-0.0484137	T0	Staurosporine	0	0.0444562	-0.0928699
sp|P48736|PK3CG_HUMAN	P48736	PIK3CG	6	20	repA	sample-01	0.0224992	T0	Staurosporine	0	-0.16233	0.184829
sp|P48739|PIPNB_HUMAN	P48739	PITPNB	31	219	repA	sample-01	-0.000998	T0	Staurosporine	0	0.0582692	-0.0592676
sp|P48960|AGRE5_HUMAN	P48960	ADGRE5	6	32	repA	sample-01	0.129817	T0	Staurosporine	0	0.0627114	0.0671054
sp|P49005|DPOD2_HUMAN	P49005	POLD2	20	74	repA	sample-01	-0.0799015	T0	Staurosporine	0	-0.0787576	-0.00114393
sp|P49006|MRP_HUMAN	P49006	MARCKSL1	17	333	repA	sample-01	0.242021	T0	Staurosporine	0	0.234304	0.0077174
sp|P49023|PAXI_HUMAN	P49023	PXN	14	38	repA	sample-01	-0.0262796	T0	Staurosporine	0	-0.0182091	-0.00807046
sp|P49189|AL9A1_HUMAN	P49189	ALDH9A1	29	208	repA	sample-01	-0.102213	T0	Staurosporine	0	-0.0827953	-0.0194177
sp|P49207|RL34_HUMAN	P49207	RPL34	5	20	repA	sample-01	0.0312483	T0	Staurosporine	0	0.177719	-0.146471
sp|P49247|RPIA_HUMAN	P49247	RPIA	18	158	repA	sample-01	0.113606	T0	Staurosporine	0	0.14287	-0.0292637
sp|P49257|LMAN1_HUMAN	P49257	LMAN1	4	7	repA	sample-01	0.238155	T0	Staurosporine	0	-0.15453	0.392685
sp|P49321|NASP_HUMAN	P49321	NASP	78	2745	repA	sample-01	0.134881	T0	Staurosporine	0	0.102153	0.0327282
sp|P49327|FAS_HUMAN	P49327	FASN	167	1429	repA	sample-01	0.0981228	T0	Staurosporine	0	0.0330449	0.0650779
sp|P49354|FNTA_HUMAN	P49354	FNTA	16	119	repA	sample-01	0.0455436	T0	Staurosporine	0	0.121528	-0.0759847
sp|P49356|FNTB_HUMAN	P49356	FNTB	10	50	repA	sample-01	0.00657448	T0	Staurosporine	0	-0.00826039	0.0148349
sp|P49366|DHYS_HUMAN	P49366	DHPS	19	164	repA	sample-01	-0.0143164	T0	Staurosporine	0	0.0666066	-0.080923
sp|P49368|TCPG_HUMAN	P49368	CCT3	67	1053	repA	sample-01	0.173454	T0	Staurosporine	0	0.148649	0.0248048
sp|P49407|ARRB1_HUMAN	P49407	ARRB1	25	156	repA	sample-01	0.0478148	T0	Staurosporine	0	-0.0178787	0.0656935
sp|P49411|EFTU_HUMAN	P49411	TUFM	26	130	repA	sample-01	-0.181606	T0	Staurosporine	0	-0.0744992	-0.107106
sp|P49427|UB2R1_HUMAN	P49427	CDC34	12	32	repA	sample-01	0.0499326	T0	Staurosporine	0	0.06451	-0.0145774
sp|P49441|INPP_HUMAN	P49441	INPP1	5	22	repA	sample-01	-0.0657815	T0	Staurosporine	0	0.0300773	-0.0958588
sp|P49448|DHE4_HUMAN	P49448	GLUD2	22	12	repA	sample-01	0.353928	T0	Staurosporine	0	0.090614	0.263314
sp|P49454|CENPF_HUMAN	P49454	CENPF	41	99	repA	sample-01	0.0808182	T0	Staurosporine	0	0.0535093	0.0273089
sp|P49458|SRP09_HUMAN	P49458	SRP9	8	86	repA	sample-01	0.1229	T0	Staurosporine	0	0.230703	-0.107803
sp|P49459|UBE2A_HUMAN	P49459	UBE2A	7	46	repA	sample-01	0.0294589	T0	Staurosporine	0	0.0671064	-0.0376475
sp|P49588|SYAC_HUMAN	P49588	AARS1	84	1044	repA	sample-01	-0.00883121	T0	Staurosporine	0	0.0396862	-0.0485174
sp|P49589|SYCC_HUMAN	P49589	CARS1	44	253	repA	sample-01	-0.112205	T0	Staurosporine	0	-0.0627499	-0.0494555
sp|P49590|SYHM_HUMAN	P49590	HARS2	10	5	repA	sample-01	0.298359	T0	Staurosporine	0	0.317643	-0.0192836
sp|P49591|SYSC_HUMAN	P49591	SARS1	53	563	repA	sample-01	0.0196338	T0	Staurosporine	0	-0.0135809	0.0332147
sp|P49593|PPM1F_HUMAN	P49593	PPM1F	29	212	repA	sample-01	0.0590248	T0	Staurosporine	0	0.0614662	-0.00244138
sp|P49642|PRI1_HUMAN	P49642	PRIM1	15	58	repA	sample-01	-0.0130996	T0	Staurosporine	0	0.0032662	-0.0163659
sp|P49643|PRI2_HUMAN	P49643	PRIM2	15	35	repA	sample-01	-0.173723	T0	Staurosporine	0	-0.148535	-0.0251885
sp|P49675|STAR_HUMAN	P49675	STAR	2	11	repA	sample-01	0.0633117	T0	Staurosporine	0	-0.13768	0.200992
sp|P49711|CTCF_HUMAN	P49711	CTCF	12	56	repA	sample-01	0.106878	T0	Staurosporine	0	0.183048	-0.0761703
sp|P49720|PSB3_HUMAN	P49720	PSMB3	13	113	repA	sample-01	0.208668	T0	Staurosporine	0	0.233717	-0.0250493
sp|P49721|PSB2_HUMAN	P49721	PSMB2	22	210	repA	sample-01	0.202941	T0	Staurosporine	0	0.262103	-0.0591619
sp|P49736|MCM2_HUMAN	P49736	MCM2	69	626	repA	sample-01	-0.0252676	T0	Staurosporine	0	0.00828792	-0.0335555
sp|P49748|ACADV_HUMAN	P49748	ACADVL	18	58	repA	sample-01	-0.00285311	T0	Staurosporine	0	-0.180095	0.177242
sp|P49754|VPS41_HUMAN	P49754	VPS41	7	18	repA	sample-01	-0.347011	T0	Staurosporine	0	-0.0240003	-0.32301
sp|P49756|RBM25_HUMAN	P49756	RBM25	19	68	repA	sample-01	0.152853	T0	Staurosporine	0	0.0515368	0.101317
sp|P49757|NUMB_HUMAN	P49757	NUMB	10	26	repA	sample-01	0.132068	T0	Staurosporine	0	-0.0198839	0.151952
sp|P49768|PSN1_HUMAN	P49768	PSEN1	3	9	repA	sample-01	0.500222	T0	Staurosporine	0	-0.280802	0.781025
sp|P49770|EI2BB_HUMAN	P49770	EIF2B2	16	77	repA	sample-01	-0.0169411	T0	Staurosporine	0	-0.0649503	0.0480092
sp|P49773|HINT1_HUMAN	P49773	HINT1	17	196	repA	sample-01	0.0579038	T0	Staurosporine	0	-0.00967271	0.0675765
sp|P49790|NU153_HUMAN	P49790	NUP153	47	153	repA	sample-01	0.0394604	T0	Staurosporine	0	0.0421801	-0.00271963
sp|P49815|TSC2_HUMAN	P49815	TSC2	9	15	repA	sample-01	-0.213576	T0	Staurosporine	0	-0.0386202	-0.174956
sp|P49821|NDUV1_HUMAN	P49821	NDUFV1	4	8	repA	sample-01	-0.0546334	T0	Staurosporine	0	-0.293114	0.23848
sp|P49840|GSK3A_HUMAN	P49840	GSK3A	19	83	repA	sample-01	0.10147	T0	Staurosporine	0	-0.131174	0.232644
sp|P49841|GSK3B_HUMAN	P49841	GSK3B	12	19	repA	sample-01	0.088142	T0	Staurosporine	0	-0.0736974	0.161839
sp|P49848|TAF6_HUMAN	P49848	TAF6	7	19	repA	sample-01	-0.124573	T0	Staurosporine	0	-0.107622	-0.0169507
sp|P49902|5NTC_HUMAN	P49902	NT5C2	23	75	repA	sample-01	0.0183902	T0	Staurosporine	0	0.0505936	-0.0322034
sp|P49903|SPS1_HUMAN	P49903	SEPHS1	18	221	repA	sample-01	-0.0338955	T0	Staurosporine	0	0.0304316	-0.0643272
sp|P49914|MTHFS_HUMAN	P49914	MTHFS	7	42	repA	sample-01	0.113261	T0	Staurosporine	0	-0.183496	0.296758
sp|P49915|GUAA_HUMAN	P49915	GMPS	57	431	repA	sample-01	0.0574632	T0	Staurosporine	0	0.0470322	0.0104311
sp|P49916|DNLI3_HUMAN	P49916	LIG3	9	20	repA	sample-01	0.00241612	T0	Staurosporine	0	0.0532321	-0.050816
sp|P49917|DNLI4_HUMAN	P49917	LIG4	6	16	repA	sample-01	-0.353049	T0	Staurosporine	0	-0.0557499	-0.297299
sp|P49959|MRE11_HUMAN	P49959	MRE11	31	155	repA	sample-01	-0.0674857	T0	Staurosporine	0	0.0348421	-0.102328
sp|P50053|KHK_HUMAN	P50053	KHK	7	18	repA	sample-01	0.0233261	T0	Staurosporine	0	0.074863	-0.0515369
sp|P50135|HNMT_HUMAN	P50135	HNMT	3	12	repA	sample-01	0.0273665	T0	Staurosporine	0	0.229619	-0.202252
sp|P50213|IDH3A_HUMAN	P50213	IDH3A	9	36	repA	sample-01	0.238427	T0	Staurosporine	0	0.269325	-0.0308974
sp|P50336|PPOX_HUMAN	P50336	PPOX	4	8	repA	sample-01	0.0685921	T0	Staurosporine	0	-0.251918	0.32051
sp|P50395|GDIB_HUMAN	P50395	GDI2	65	943	repA	sample-01	0.0875354	T0	Staurosporine	0	0.0996541	-0.0121187
sp|P50402|EMD_HUMAN	P50402	EMD	5	19	repA	sample-01	0.0422806	T0	Staurosporine	0	0.158665	-0.116384
sp|P50453|SPB9_HUMAN	P50453	SERPINB9	29	242	repA	sample-01	-0.0619008	T0	Staurosporine	0	0.0214384	-0.0833392
sp|P50454|SERPH_HUMAN	P50454	SERPINH1	28	119	repA	sample-01	-0.00911266	T0	Staurosporine	0	0.0255602	-0.0346729
sp|P50479|PDLI4_HUMAN	P50479	PDLIM4	16	74	repA	sample-01	0.199675	T0	Staurosporine	0	0.199265	0.00041
sp|P50542|PEX5_HUMAN	P50542	PEX5	9	32	repA	sample-01	0.184705	T0	Staurosporine	0	0.0240358	0.160669
sp|P50552|VASP_HUMAN	P50552	VASP	32	228	repA	sample-01	0.0937921	T0	Staurosporine	0	0.0290072	0.0647849
sp|P50570|DYN2_HUMAN	P50570	DNM2	31	110	repA	sample-01	0.138115	T0	Staurosporine	0	0.116301	0.0218133
sp|P50579|MAP2_HUMAN	P50579	METAP2	37	390	repA	sample-01	0.109258	T0	Staurosporine	0	0.238454	-0.129195
sp|P50583|AP4A_HUMAN	P50583	NUDT2	11	41	repA	sample-01	-0.0325767	T0	Staurosporine	0	0.0419972	-0.0745739
sp|P50747|BPL1_HUMAN	P50747	HLCS	16	56	repA	sample-01	-0.0213161	T0	Staurosporine	0	0.0665295	-0.0878456
sp|P50897|PPT1_HUMAN	P50897	PPT1	15	92	repA	sample-01	-0.0627736	T0	Staurosporine	0	0.0379083	-0.100682
sp|P50914|RL14_HUMAN	P50914	RPL14	10	40	repA	sample-01	-0.217345	T0	Staurosporine	0	0.128006	-0.345351
sp|P50990|TCPQ_HUMAN	P50990	CCT8	70	1262	repA	sample-01	0.120398	T0	Staurosporine	0	0.122488	-0.00208963
sp|P50991|TCPD_HUMAN	P50991	CCT4	54	900	repA	sample-01	0.201886	T0	Staurosporine	0	0.170965	0.0309214
sp|P51114|FXR1_HUMAN	P51114	FXR1	11	37	repA	sample-01	-0.169329	T0	Staurosporine	0	-0.0619445	-0.107385
sp|P51116|FXR2_HUMAN	P51116	FXR2	9	18	repA	sample-01	0.210072	T0	Staurosporine	0	0.190395	0.0196768
sp|P51148|RAB5C_HUMAN	P51148	RAB5C	12	80	repA	sample-01	0.246106	T0	Staurosporine	0	0.163946	0.0821599
sp|P51149|RAB7A_HUMAN	P51149	RAB7A	18	95	repA	sample-01	0.0954534	T0	Staurosporine	0	0.120074	-0.0246208
sp|P51397|DAP1_HUMAN	P51397	DAP	7	24	repA	sample-01	0.218496	T0	Staurosporine	0	0.247603	-0.0291078
sp|P51398|RT29_HUMAN	P51398	DAP3	6	11	repA	sample-01	-0.808463	T0	Staurosporine	0	-0.255586	-0.552877
sp|P51452|DUS3_HUMAN	P51452	DUSP3	8	33	repA	sample-01	0.0865254	T0	Staurosporine	0	-0.0016597	0.0881851
sp|P51531|SMCA2_HUMAN	P51531	SMARCA2	26	30	repA	sample-01	0.0614298	T0	Staurosporine	0	-0.166733	0.228163
sp|P51532|SMCA4_HUMAN	P51532	SMARCA4	44	160	repA	sample-01	-0.0970709	T0	Staurosporine	0	0.0926531	-0.189724
sp|P51553|IDH3G_HUMAN	P51553	IDH3G	2	18	repA	sample-01	-0.525267	T0	Staurosporine	0	-0.104007	-0.42126
sp|P51570|GALK1_HUMAN	P51570	GALK1	17	59	repA	sample-01	-0.0137354	T0	Staurosporine	0	0.118327	-0.132062
sp|P51580|TPMT_HUMAN	P51580	TPMT	21	110	repA	sample-01	0.260382	T0	Staurosporine	0	0.172577	0.0878047
sp|P51587|BRCA2_HUMAN	P51587	BRCA2	9	22	repA	sample-01	0.00639666	T0	Staurosporine	0	0.189043	-0.182646
sp|P51606|RENBP_HUMAN	P51606	RENBP	17	67	repA	sample-01	0.0809332	T0	Staurosporine	0	0.0800397	0.000894
sp|P51608|MECP2_HUMAN	P51608	MECP2	8	22	repA	sample-01	0.00500683	T0	Staurosporine	0	-0.0311083	0.0361152
sp|P51617|IRAK1_HUMAN	P51617	IRAK1	5	16	repA	sample-01	0.385021	T0	Staurosporine	0	-0.275157	0.660178
sp|P51649|SSDH_HUMAN	P51649	ALDH5A1	10	39	repA	sample-01	0.0137699	T0	Staurosporine	0	0.0163861	-0.00261623
sp|P51659|DHB4_HUMAN	P51659	HSD17B4	8	26	repA	sample-01	-0.000479	T0	Staurosporine	0	-0.0172552	0.016776
sp|P51665|PSMD7_HUMAN	P51665	PSMD7	24	178	repA	sample-01	-0.038498	T0	Staurosporine	0	-0.0319135	-0.00658453
sp|P51687|SUOX_HUMAN	P51687	SUOX	16	113	repA	sample-01	0.198351	T0	Staurosporine	0	0.0592205	0.139131
sp|P51688|SPHM_HUMAN	P51688	SGSH	6	13	repA	sample-01	-0.197668	T0	Staurosporine	0	0.0654877	-0.263156
sp|P51692|STA5B_HUMAN	P51692	STAT5B	31	51	repA	sample-01	-0.0799457	T0	Staurosporine	0	0.0510364	-0.130982
sp|P51784|UBP11_HUMAN	P51784	USP11	16	53	repA	sample-01	-0.208148	T0	Staurosporine	0	-0.124729	-0.0834193
sp|P51798|CLCN7_HUMAN	P51798	CLCN7	11	36	repA	sample-01	0.0891837	T0	Staurosporine	0	-0.0611267	0.15031
sp|P51809|VAMP7_HUMAN	P51809	VAMP7	4	15	repA	sample-01	0.0547769	T0	Staurosporine	0	0.030462	0.024315
sp|P51946|CCNH_HUMAN	P51946	CCNH	7	26	repA	sample-01	0.146264	T0	Staurosporine	0	0.187359	-0.0410956
sp|P51948|MAT1_HUMAN	P51948	MNAT1	15	46	repA	sample-01	-0.0219409	T0	Staurosporine	0	-0.0201038	-0.00183711
sp|P51991|ROA3_HUMAN	P51991	HNRNPA3	27	146	repA	sample-01	0.108565	T0	Staurosporine	0	0.139705	-0.0311406
sp|P52209|6PGD_HUMAN	P52209	PGD	41	830	repA	sample-01	0.173475	T0	Staurosporine	0	0.20417	-0.0306953
sp|P52272|HNRPM_HUMAN	P52272	HNRNPM	51	190	repA	sample-01	-0.140642	T0	Staurosporine	0	-0.210845	0.0702024
sp|P52292|IMA1_HUMAN	P52292	KPNA2	21	174	repA	sample-01	-0.023694	T0	Staurosporine	0	-0.00776304	-0.015931
sp|P52306|GDS1_HUMAN	P52306	RAP1GDS1	22	124	repA	sample-01	0.0503289	T0	Staurosporine	0	0.122371	-0.0720418
sp|P52434|RPAB3_HUMAN	P52434	POLR2H	11	102	repA	sample-01	0.166074	T0	Staurosporine	0	0.21864	-0.052566
sp|P52565|GDIR1_HUMAN	P52565	ARHGDIA	22	286	repA	sample-01	0.000606	T0	Staurosporine	0	0.0569705	-0.0563649
sp|P52566|GDIR2_HUMAN	P52566	ARHGDIB	12	106	repA	sample-01	0.0921726	T0	Staurosporine	0	0.0613423	0.0308303
sp|P52594|AGFG1_HUMAN	P52594	AGFG1	12	39	repA	sample-01	-0.219653	T0	Staurosporine	0	-0.198897	-0.0207559
sp|P52597|HNRPF_HUMAN	P52597	HNRNPF	24	563	repA	sample-01	-0.0593274	T0	Staurosporine	0	0.14949	-0.208818
sp|P52630|STAT2_HUMAN	P52630	STAT2	11	41	repA	sample-01	0.057051	T0	Staurosporine	0	0.104634	-0.0475829
sp|P52657|T2AG_HUMAN	P52657	GTF2A2	3	8	repA	sample-01	0.129244	T0	Staurosporine	0	0.172178	-0.0429339
sp|P52701|MSH6_HUMAN	P52701	MSH6	35	134	repA	sample-01	0.0219816	T0	Staurosporine	0	-0.0197839	0.0417655
sp|P52732|KIF11_HUMAN	P52732	KIF11	51	256	repA	sample-01	0.0732192	T0	Staurosporine	0	0.103088	-0.0298685
sp|P52739|ZN131_HUMAN	P52739	ZNF131	7	26	repA	sample-01	0.200372	T0	Staurosporine	0	0.05418	0.146191
sp|P52756|RBM5_HUMAN	P52756	RBM5	7	17	repA	sample-01	0.083243	T0	Staurosporine	0	0.159273	-0.07603
sp|P52758|RIDA_HUMAN	P52758	RIDA	8	40	repA	sample-01	0.105912	T0	Staurosporine	0	0.0446547	0.0612571
sp|P52788|SPSY_HUMAN	P52788	SMS	32	315	repA	sample-01	0.00868804	T0	Staurosporine	0	-0.0149085	0.0235965
sp|P52815|RM12_HUMAN	P52815	MRPL12	6	39	repA	sample-01	-0.168724	T0	Staurosporine	0	-0.0929474	-0.0757767
sp|P52824|DGKQ_HUMAN	P52824	DGKQ	4	5	repA	sample-01	-0.0972849	T0	Staurosporine	0	-0.368663	0.271378
sp|P52888|THOP1_HUMAN	P52888	THOP1	59	440	repA	sample-01	0.0845085	T0	Staurosporine	0	0.147322	-0.0628136
sp|P52907|CAZA1_HUMAN	P52907	CAPZA1	22	731	repA	sample-01	-0.128043	T0	Staurosporine	0	-0.204926	0.0768832
sp|P52943|CRIP2_HUMAN	P52943	CRIP2	2	6	repA	sample-01	0.190443	T0	Staurosporine	0	0.120528	0.0699151
sp|P52948|NUP98_HUMAN	P52948	NUP98	32	117	repA	sample-01	-0.126802	T0	Staurosporine	0	-0.149613	0.0228115
sp|P53004|BIEA_HUMAN	P53004	BLVRA	18	67	repA	sample-01	-0.195505	T0	Staurosporine	0	-0.145094	-0.0504114
sp|P53041|PPP5_HUMAN	P53041	PPP5C	35	411	repA	sample-01	0.0481741	T0	Staurosporine	0	0.0531326	-0.00495851
sp|P53350|PLK1_HUMAN	P53350	PLK1	12	32	repA	sample-01	-0.0233888	T0	Staurosporine	0	0.0578239	-0.0812127
sp|P53365|ARFP2_HUMAN	P53365	ARFIP2	10	58	repA	sample-01	0.166665	T0	Staurosporine	0	0.0900182	0.0766473
sp|P53367|ARFP1_HUMAN	P53367	ARFIP1	19	69	repA	sample-01	-0.088677	T0	Staurosporine	0	-0.123663	0.0349859
sp|P53384|NUBP1_HUMAN	P53384	NUBP1	15	70	repA	sample-01	0.00587562	T0	Staurosporine	0	-0.0471413	0.0530169
sp|P53396|ACLY_HUMAN	P53396	ACLY	71	676	repA	sample-01	0.0847626	T0	Staurosporine	0	0.0533305	0.0314321
sp|P53582|MAP11_HUMAN	P53582	METAP1	20	118	repA	sample-01	0.0594141	T0	Staurosporine	0	0.0903243	-0.0309102
sp|P53597|SUCA_HUMAN	P53597	SUCLG1	7	26	repA	sample-01	0.0493428	T0	Staurosporine	0	0.0391051	0.0102376
sp|P53602|MVD1_HUMAN	P53602	MVD	25	135	repA	sample-01	0.0671551	T0	Staurosporine	0	0.00810564	0.0590495
sp|P53609|PGTB1_HUMAN	P53609	PGGT1B	9	30	repA	sample-01	0.204358	T0	Staurosporine	0	0.178078	0.0262799
sp|P53611|PGTB2_HUMAN	P53611	RABGGTB	9	49	repA	sample-01	0.156437	T0	Staurosporine	0	0.219671	-0.0632347
sp|P53618|COPB_HUMAN	P53618	COPB1	54	233	repA	sample-01	0.119226	T0	Staurosporine	0	0.118788	0.000438
sp|P53621|COPA_HUMAN	P53621	COPA	65	249	repA	sample-01	-0.102151	T0	Staurosporine	0	-0.0975824	-0.00456871
sp|P53634|CATC_HUMAN	P53634	CTSC	21	218	repA	sample-01	0.175893	T0	Staurosporine	0	0.268537	-0.092644
sp|P53667|LIMK1_HUMAN	P53667	LIMK1	6	16	repA	sample-01	0.167409	T0	Staurosporine	0	0.168633	-0.00122455
sp|P53680|AP2S1_HUMAN	P53680	AP2S1	4	9	repA	sample-01	0.000864	T0	Staurosporine	0	-0.0115174	0.0123811
sp|P53801|PTTG_HUMAN	P53801	PTTG1IP	3	8	repA	sample-01	-0.336312	T0	Staurosporine	0	-0.00830428	-0.328007
sp|P53803|RPAB4_HUMAN	P53803	POLR2K	3	51	repA	sample-01	-0.00289582	T0	Staurosporine	0	-0.217009	0.214113
sp|P53814|SMTN_HUMAN	P53814	SMTN	9	22	repA	sample-01	0.0692431	T0	Staurosporine	0	0.130614	-0.0613709
sp|P53985|MOT1_HUMAN	P53985	SLC16A1	5	14	repA	sample-01	0.142637	T0	Staurosporine	0	-0.116158	0.258796
sp|P53990|IST1_HUMAN	P53990	IST1	16	116	repA	sample-01	-0.0117001	T0	Staurosporine	0	0.00838768	-0.0200878
sp|P53992|SC24C_HUMAN	P53992	SEC24C	41	184	repA	sample-01	-0.0253493	T0	Staurosporine	0	-0.0370724	0.0117231
sp|P53999|TCP4_HUMAN	P53999	SUB1	17	327	repA	sample-01	0.0095881	T0	Staurosporine	0	0.0762653	-0.0666772
sp|P54105|ICLN_HUMAN	P54105	CLNS1A	11	321	repA	sample-01	-0.0323407	T0	Staurosporine	0	0.017801	-0.0501416
sp|P54132|BLM_HUMAN	P54132	BLM	12	38	repA	sample-01	0.0659059	T0	Staurosporine	0	0.0563242	0.00958172
sp|P54136|SYRC_HUMAN	P54136	RARS1	40	169	repA	sample-01	-0.0930591	T0	Staurosporine	0	-0.0298572	-0.0632019
sp|P54198|HIRA_HUMAN	P54198	HIRA	4	11	repA	sample-01	0.053426	T0	Staurosporine	0	-0.0129186	0.0663446
sp|P54252|ATX3_HUMAN	P54252	ATXN3	11	62	repA	sample-01	0.0226351	T0	Staurosporine	0	-0.0107135	0.0333486
sp|P54259|ATN1_HUMAN	P54259	ATN1	8	17	repA	sample-01	-0.236189	T0	Staurosporine	0	-0.108172	-0.128017
sp|P54277|PMS1_HUMAN	P54277	PMS1	5	8	repA	sample-01	0.0843166	T0	Staurosporine	0	0.117643	-0.0333262
sp|P54577|SYYC_HUMAN	P54577	YARS1	64	429	repA	sample-01	0.00614554	T0	Staurosporine	0	0.0356907	-0.0295451
sp|P54578|UBP14_HUMAN	P54578	USP14	51	890	repA	sample-01	-0.0285102	T0	Staurosporine	0	-0.096699	0.0681888
sp|P54652|HSP72_HUMAN	P54652	HSPA2	28	10	repA	sample-01	-0.429646	T0	Staurosporine	0	-0.351559	-0.0780863
sp|P54687|BCAT1_HUMAN	P54687	BCAT1	24	289	repA	sample-01	0.0381351	T0	Staurosporine	0	0.0307559	0.00737911
sp|P54709|AT1B3_HUMAN	P54709	ATP1B3	9	32	repA	sample-01	0.0116994	T0	Staurosporine	0	-0.00837222	0.0200716
sp|P54725|RD23A_HUMAN	P54725	RAD23A	21	206	repA	sample-01	0.14011	T0	Staurosporine	0	0.0985131	0.0415969
sp|P54727|RD23B_HUMAN	P54727	RAD23B	22	259	repA	sample-01	-0.393391	T0	Staurosporine	0	-0.240258	-0.153134
sp|P54802|ANAG_HUMAN	P54802	NAGLU	13	29	repA	sample-01	0.0614956	T0	Staurosporine	0	0.0134693	0.0480264
sp|P54803|GALC_HUMAN	P54803	GALC	3	7	repA	sample-01	0.159294	T0	Staurosporine	0	-0.259788	0.419081
sp|P54819|KAD2_HUMAN	P54819	AK2	34	635	repA	sample-01	0.0446934	T0	Staurosporine	0	0.0587389	-0.0140455
sp|P54886|P5CS_HUMAN	P54886	ALDH18A1	15	38	repA	sample-01	0.0812942	T0	Staurosporine	0	0.0189497	0.0623445
sp|P54920|SNAA_HUMAN	P54920	NAPA	23	117	repA	sample-01	-0.0261787	T0	Staurosporine	0	0.000902	-0.0270804
sp|P55008|AIF1_HUMAN	P55008	AIF1	6	11	repA	sample-01	0.0190381	T0	Staurosporine	0	-0.0478304	0.0668686
sp|P55010|IF5_HUMAN	P55010	EIF5	45	384	repA	sample-01	-0.0177225	T0	Staurosporine	0	-0.00699765	-0.0107248
sp|P55011|S12A2_HUMAN	P55011	SLC12A2	4	17	repA	sample-01	0.119725	T0	Staurosporine	0	0.00635875	0.113366
sp|P55036|PSMD4_HUMAN	P55036	PSMD4	20	419	repA	sample-01	0.243079	T0	Staurosporine	0	0.229914	0.0131649
sp|P55039|DRG2_HUMAN	P55039	DRG2	14	36	repA	sample-01	0.089721	T0	Staurosporine	0	0.00669933	0.0830217
sp|P55060|XPO2_HUMAN	P55060	CSE1L	64	491	repA	sample-01	0.0683129	T0	Staurosporine	0	0.18052	-0.112207
sp|P55072|TERA_HUMAN	P55072	VCP	92	1460	repA	sample-01	0.0640754	T0	Staurosporine	0	0.0613047	0.0027707
sp|P55081|MFAP1_HUMAN	P55081	MFAP1	30	140	repA	sample-01	-0.232246	T0	Staurosporine	0	-0.070141	-0.162105
sp|P55084|ECHB_HUMAN	P55084	HADHB	17	63	repA	sample-01	-0.0742166	T0	Staurosporine	0	-0.00691389	-0.0673027
sp|P55145|MANF_HUMAN	P55145	MANF	12	42	repA	sample-01	-0.0126388	T0	Staurosporine	0	0.00810027	-0.0207391
sp|P55196|AFAD_HUMAN	P55196	AFDN	48	234	repA	sample-01	-0.0484624	T0	Staurosporine	0	-0.0165096	-0.0319527
sp|P55199|ELL_HUMAN	P55199	ELL	9	20	repA	sample-01	-0.122472	T0	Staurosporine	0	-0.100515	-0.0219572
sp|P55209|NP1L1_HUMAN	P55209	NAP1L1	26	677	repA	sample-01	0.238039	T0	Staurosporine	0	0.271509	-0.0334703
sp|P55211|CASP9_HUMAN	P55211	CASP9	7	23	repA	sample-01	-0.139508	T0	Staurosporine	0	-0.118212	-0.021296
sp|P55212|CASP6_HUMAN	P55212	CASP6	23	131	repA	sample-01	0.19407	T0	Staurosporine	0	0.20525	-0.0111795
sp|P55263|ADK_HUMAN	P55263	ADK	26	240	repA	sample-01	0.447721	T0	Staurosporine	0	-0.0186529	0.466374
sp|P55265|DSRAD_HUMAN	P55265	ADAR	39	177	repA	sample-01	0.0139546	T0	Staurosporine	0	0.00517385	0.00878075
sp|P55735|SEC13_HUMAN	P55735	SEC13	17	257	repA	sample-01	0.203494	T0	Staurosporine	0	0.234651	-0.0311577
sp|P55769|NH2L1_HUMAN	P55769	SNU13	7	33	repA	sample-01	-0.0971815	T0	Staurosporine	0	-0.0464667	-0.0507147
sp|P55789|ALR_HUMAN	P55789	GFER	8	52	repA	sample-01	0.0786415	T0	Staurosporine	0	0.0397099	0.0389317
sp|P55795|HNRH2_HUMAN	P55795	HNRNPH2	15	62	repA	sample-01	-0.231025	T0	Staurosporine	0	-0.103445	-0.127581
sp|P55822|SH3BG_HUMAN	P55822	SH3BGR	5	14	repA	sample-01	-0.303534	T0	Staurosporine	0	-0.275694	-0.0278399
sp|P55884|EIF3B_HUMAN	P55884	EIF3B	56	556	repA	sample-01	0.10965	T0	Staurosporine	0	0.134026	-0.0243756
sp|P56182|RRP1_HUMAN	P56182	RRP1	8	28	repA	sample-01	0.209603	T0	Staurosporine	0	0.239236	-0.0296332
sp|P56192|SYMC_HUMAN	P56192	2022-03-01	37	126	repA	sample-01	0.00137066	T0	Staurosporine	0	0.0278554	-0.0264848
sp|P56211|ARP19_HUMAN	P56211	ARPP19	6	24	repA	sample-01	-0.072974	T0	Staurosporine	0	-0.0378864	-0.0350877
sp|P56377|AP1S2_HUMAN	P56377	AP1S2	4	10	repA	sample-01	-0.168541	T0	Staurosporine	0	-0.314431	0.14589
sp|P56537|IF6_HUMAN	P56537	EIF6	12	170	repA	sample-01	0.265164	T0	Staurosporine	0	0.148071	0.117093
sp|P56645|PER3_HUMAN	P56645	PER3	8	46	repA	sample-01	-0.154698	T0	Staurosporine	0	-0.0750024	-0.0796959
sp|P56962|STX17_HUMAN	P56962	STX17	3	6	repA	sample-01	0.278739	T0	Staurosporine	0	0.248894	0.0298442
sp|P57060|RWD2B_HUMAN	P57060	RWDD2B	5	11	repA	sample-01	0.0804647	T0	Staurosporine	0	-0.0664225	0.146887
sp|P57076|CF298_HUMAN	P57076	CFAP298	20	93	repA	sample-01	-0.117465	T0	Staurosporine	0	-0.0879594	-0.0295051
sp|P57081|WDR4_HUMAN	P57081	WDR4	14	70	repA	sample-01	-0.0562159	T0	Staurosporine	0	-0.00267752	-0.0535383
sp|P57678|GEMI4_HUMAN	P57678	GEMIN4	5	11	repA	sample-01	-0.145035	T0	Staurosporine	0	0.0474786	-0.192514
sp|P57737|CORO7_HUMAN	P57737	CORO7	25	104	repA	sample-01	-0.172186	T0	Staurosporine	0	-0.125596	-0.0465899
sp|P57740|NU107_HUMAN	P57740	NUP107	8	35	repA	sample-01	-0.0479061	T0	Staurosporine	0	-0.127007	0.0791007
sp|P57768|SNX16_HUMAN	P57768	SNX16	9	28	repA	sample-01	-0.074045	T0	Staurosporine	0	0.00171908	-0.0757641
sp|P57772|SELB_HUMAN	P57772	EEFSEC	8	18	repA	sample-01	0.0103721	T0	Staurosporine	0	0.0967965	-0.0864245
sp|P58004|SESN2_HUMAN	P58004	SESN2	12	54	repA	sample-01	0.082689	T0	Staurosporine	0	0.0604722	0.0222167
sp|P58107|EPIPL_HUMAN	P58107	EPPK1	27	64	repA	sample-01	-0.0402116	T0	Staurosporine	0	0.022042	-0.0622536
sp|P58546|MTPN_HUMAN	P58546	MTPN	14	227	repA	sample-01	0.167571	T0	Staurosporine	0	0.0908555	0.0767151
sp|P59998|ARPC4_HUMAN	P59998	ARPC4	13	62	repA	sample-01	0.00592646	T0	Staurosporine	0	0.0546526	-0.0487261
sp|P60002|ELOF1_HUMAN	P60002	ELOF1	3	9	repA	sample-01	0.180166	T0	Staurosporine	0	0.0618489	0.118317
sp|P60033|CD81_HUMAN	P60033	CD81	2	12	repA	sample-01	0.164911	T0	Staurosporine	0	-0.0136679	0.178579
sp|P60174|TPIS_HUMAN	P60174	TPI1	29	1021	repA	sample-01	0.0446614	T0	Staurosporine	0	0.0951773	-0.0505159
sp|P60228|EIF3E_HUMAN	P60228	EIF3E	24	122	repA	sample-01	0.0174462	T0	Staurosporine	0	0.0838595	-0.0664133
sp|P60484|PTEN_HUMAN	P60484	PTEN	2	9	repA	sample-01	0.488354	T0	Staurosporine	0	0.109468	0.378886
sp|P60510|PP4C_HUMAN	P60510	PPP4C	20	142	repA	sample-01	0.0043305	T0	Staurosporine	0	0.0360542	-0.0317237
sp|P60520|GBRL2_HUMAN	P60520	GABARAPL2	9	39	repA	sample-01	0.100881	T0	Staurosporine	0	0.0330785	0.0678021
sp|P60660|MYL6_HUMAN	P60660	MYL6	11	78	repA	sample-01	0.0873476	T0	Staurosporine	0	-0.0489933	0.136341
sp|P60842|IF4A1_HUMAN	P60842	EIF4A1	45	926	repA	sample-01	0.0744943	T0	Staurosporine	0	0.185056	-0.110561
sp|P60866|RS20_HUMAN	P60866	RPS20	10	91	repA	sample-01	-0.106062	T0	Staurosporine	0	0.0947251	-0.200787
sp|P60900|PSA6_HUMAN	P60900	PSMA6	27	355	repA	sample-01	0.0804646	T0	Staurosporine	0	0.0999518	-0.0194872
sp|P60981|DEST_HUMAN	P60981	DSTN	19	96	repA	sample-01	0.0440258	T0	Staurosporine	0	0.136596	-0.0925697
sp|P60983|GMFB_HUMAN	P60983	GMFB	14	56	repA	sample-01	0.135916	T0	Staurosporine	0	-0.0403388	0.176255
sp|P61011|SRP54_HUMAN	P61011	SRP54	5	8	repA	sample-01	0.215901	T0	Staurosporine	0	0.0539623	0.161939
sp|P61019|RAB2A_HUMAN	P61019	RAB2A	10	36	repA	sample-01	0.0164738	T0	Staurosporine	0	0.0199901	-0.0035163
sp|P61020|RAB5B_HUMAN	P61020	RAB5B	7	12	repA	sample-01	0.094871	T0	Staurosporine	0	0.0166121	0.0782589
sp|P61024|CKS1_HUMAN	P61024	CKS1B	6	142	repA	sample-01	0.00423295	T0	Staurosporine	0	0.00614387	-0.00191092
sp|P61081|UBC12_HUMAN	P61081	UBE2M	15	69	repA	sample-01	0.235415	T0	Staurosporine	0	0.104017	0.131398
sp|P61086|UBE2K_HUMAN	P61086	UBE2K	19	302	repA	sample-01	-0.00769018	T0	Staurosporine	0	0.0291194	-0.0368096
sp|P61160|ARP2_HUMAN	P61160	ACTR2	27	250	repA	sample-01	-0.0310066	T0	Staurosporine	0	-0.0153064	-0.0157002
sp|P61163|ACTZ_HUMAN	P61163	ACTR1A	22	135	repA	sample-01	0.222381	T0	Staurosporine	0	0.190233	0.0321475
sp|P61201|CSN2_HUMAN	P61201	COPS2	31	174	repA	sample-01	0.0207817	T0	Staurosporine	0	0.0825617	-0.06178
sp|P61204|ARF3_HUMAN	P61204	ARF3	15	116	repA	sample-01	0.0499917	T0	Staurosporine	0	-0.0035134	0.0535051
sp|P61218|RPAB2_HUMAN	P61218	POLR2F	3	7	repA	sample-01	0.0463802	T0	Staurosporine	0	0.222503	-0.176123
sp|P61221|ABCE1_HUMAN	P61221	ABCE1	29	123	repA	sample-01	-0.0808879	T0	Staurosporine	0	-0.0568941	-0.0239938
sp|P61244|MAX_HUMAN	P61244	MAX	5	23	repA	sample-01	0.009545	T0	Staurosporine	0	0.102702	-0.0931566
sp|P61247|RS3A_HUMAN	P61247	RPS3A	29	167	repA	sample-01	-0.103801	T0	Staurosporine	0	0.0648641	-0.168665
sp|P61289|PSME3_HUMAN	P61289	PSME3	33	341	repA	sample-01	0.0514607	T0	Staurosporine	0	0.0983043	-0.0468436
sp|P61313|RL15_HUMAN	P61313	RPL15	9	49	repA	sample-01	-0.194115	T0	Staurosporine	0	0.127409	-0.321524
sp|P61326|MGN_HUMAN	P61326	MAGOH	18	101	repA	sample-01	-0.106408	T0	Staurosporine	0	0.0520956	-0.158504
sp|P61353|RL27_HUMAN	P61353	RPL27	8	37	repA	sample-01	-0.0745188	T0	Staurosporine	0	0.127158	-0.201677
sp|P61421|VA0D1_HUMAN	P61421	ATP6V0D1	6	9	repA	sample-01	0.0393427	T0	Staurosporine	0	-0.0342516	0.0735943
sp|P61457|PHS_HUMAN	P61457	PCBD1	6	31	repA	sample-01	0.196866	T0	Staurosporine	0	0.138137	0.0587293
sp|P61599|NAA20_HUMAN	P61599	NAA20	9	58	repA	sample-01	0.259423	T0	Staurosporine	0	0.0900617	0.169361
sp|P61604|CH10_HUMAN	P61604	HSPE1	14	142	repA	sample-01	-0.0708835	T0	Staurosporine	0	-0.0406892	-0.0301943
sp|P61758|PFD3_HUMAN	P61758	VBP1	28	382	repA	sample-01	0.0654551	T0	Staurosporine	0	0.0655079	-5.28e-05
sp|P61764|STXB1_HUMAN	P61764	STXBP1	20	72	repA	sample-01	-0.053563	T0	Staurosporine	0	-0.0507194	-0.00284362
sp|P61916|NPC2_HUMAN	P61916	NPC2	8	31	repA	sample-01	0.0507871	T0	Staurosporine	0	0.129452	-0.078665
sp|P61923|COPZ1_HUMAN	P61923	COPZ1	6	26	repA	sample-01	-0.11373	T0	Staurosporine	0	-0.0912754	-0.0224543
sp|P61927|RL37_HUMAN	P61927	RPL37	6	17	repA	sample-01	-0.513548	T0	Staurosporine	0	-0.197694	-0.315854
sp|P61956|SUMO2_HUMAN	P61956	SUMO2	3	141	repA	sample-01	0.13474	T0	Staurosporine	0	0.0670713	0.0676683
sp|P61960|UFM1_HUMAN	P61960	UFM1	6	47	repA	sample-01	0.271503	T0	Staurosporine	0	0.227392	0.0441106
sp|P61962|DCAF7_HUMAN	P61962	DCAF7	10	30	repA	sample-01	-0.0281696	T0	Staurosporine	0	0.200987	-0.229157
sp|P61966|AP1S1_HUMAN	P61966	AP1S1	8	45	repA	sample-01	-0.0426437	T0	Staurosporine	0	-0.0159706	-0.0266732
sp|P61970|NTF2_HUMAN	P61970	NUTF2	8	114	repA	sample-01	0.0853401	T0	Staurosporine	0	0.163818	-0.0784783
sp|P61978|HNRPK_HUMAN	P61978	HNRNPK	44	967	repA	sample-01	0.000166	T0	Staurosporine	0	0.0936371	-0.0934708
sp|P61981|1433G_HUMAN	P61981	YWHAG	30	1003	repA	sample-01	0.0905937	T0	Staurosporine	0	0.049718	0.0408757
sp|P62070|RRAS2_HUMAN	P62070	RRAS2	7	16	repA	sample-01	-0.0636152	T0	Staurosporine	0	-0.0518887	-0.0117265
sp|P62072|TIM10_HUMAN	P62072	TIMM10	8	134	repA	sample-01	-0.142714	T0	Staurosporine	0	-0.131623	-0.0110905
sp|P62081|RS7_HUMAN	P62081	RPS7	16	91	repA	sample-01	-0.180169	T0	Staurosporine	0	-0.0345464	-0.145623
sp|P62136|PP1A_HUMAN	P62136	PPP1CA	25	126	repA	sample-01	-0.00430661	T0	Staurosporine	0	0.042697	-0.0470036
sp|P62140|PP1B_HUMAN	P62140	PPP1CB	20	43	repA	sample-01	-0.0131033	T0	Staurosporine	0	0.0191245	-0.0322278
sp|P62191|PRS4_HUMAN	P62191	PSMC1	49	386	repA	sample-01	-0.0460755	T0	Staurosporine	0	0.0167238	-0.0627994
sp|P62195|PRS8_HUMAN	P62195	PSMC5	39	369	repA	sample-01	0.0280804	T0	Staurosporine	0	-0.0656255	0.0937059
sp|P62241|RS8_HUMAN	P62241	RPS8	17	86	repA	sample-01	0.126114	T0	Staurosporine	0	0.151158	-0.0250442
sp|P62244|RS15A_HUMAN	P62244	RPS15A	10	52	repA	sample-01	0.0387314	T0	Staurosporine	0	0.183124	-0.144392
sp|P62249|RS16_HUMAN	P62249	RPS16	17	93	repA	sample-01	0.0981391	T0	Staurosporine	0	0.224885	-0.126746
sp|P62253|UB2G1_HUMAN	P62253	UBE2G1	12	63	repA	sample-01	0.0147692	T0	Staurosporine	0	-0.0238136	0.0385828
sp|P62256|UBE2H_HUMAN	P62256	UBE2H	6	20	repA	sample-01	0.00107489	T0	Staurosporine	0	0.0560342	-0.0549593
sp|P62258|1433E_HUMAN	P62258	YWHAE	36	1952	repA	sample-01	0.121573	T0	Staurosporine	0	0.20364	-0.0820667
sp|P62263|RS14_HUMAN	P62263	RPS14	11	80	repA	sample-01	-0.210515	T0	Staurosporine	0	0.00648722	-0.217002
sp|P62266|RS23_HUMAN	P62266	RPS23	9	45	repA	sample-01	-0.220686	T0	Staurosporine	0	-0.0844735	-0.136213
sp|P62269|RS18_HUMAN	P62269	RPS18	12	73	repA	sample-01	-0.0352493	T0	Staurosporine	0	-0.0781484	0.0428991
sp|P62277|RS13_HUMAN	P62277	RPS13	13	47	repA	sample-01	-0.0986692	T0	Staurosporine	0	0.00733252	-0.106002
sp|P62280|RS11_HUMAN	P62280	RPS11	15	62	repA	sample-01	0.113203	T0	Staurosporine	0	0.189294	-0.0760909
sp|P62304|RUXE_HUMAN	P62304	SNRPE	5	112	repA	sample-01	-0.0114369	T0	Staurosporine	0	-0.0110036	-0.000433
sp|P62306|RUXF_HUMAN	P62306	SNRPF	6	178	repA	sample-01	-0.127125	T0	Staurosporine	0	0.101098	-0.228223
sp|P62310|LSM3_HUMAN	P62310	LSM3	4	18	repA	sample-01	0.167567	T0	Staurosporine	0	0.0510336	0.116533
sp|P62312|LSM6_HUMAN	P62312	LSM6	10	41	repA	sample-01	0.107718	T0	Staurosporine	0	0.147629	-0.0399107
sp|P62314|SMD1_HUMAN	P62314	SNRPD1	6	59	repA	sample-01	0.111153	T0	Staurosporine	0	-0.0989989	0.210152
sp|P62316|SMD2_HUMAN	P62316	SNRPD2	13	225	repA	sample-01	-0.140034	T0	Staurosporine	0	0.0797091	-0.219743
sp|P62318|SMD3_HUMAN	P62318	SNRPD3	7	486	repA	sample-01	0.0614717	T0	Staurosporine	0	0.0976395	-0.0361678
sp|P62330|ARF6_HUMAN	P62330	ARF6	5	8	repA	sample-01	0.0819032	T0	Staurosporine	0	-0.0869274	0.168831
sp|P62333|PRS10_HUMAN	P62333	PSMC6	34	383	repA	sample-01	-0.0891545	T0	Staurosporine	0	-0.0446263	-0.0445283
sp|P62380|TBPL1_HUMAN	P62380	TBPL1	8	29	repA	sample-01	-0.0328053	T0	Staurosporine	0	-0.0326757	-0.00013
sp|P62424|RL7A_HUMAN	P62424	RPL7A	21	78	repA	sample-01	-0.0907739	T0	Staurosporine	0	0.205229	-0.296003
sp|P62487|RPB7_HUMAN	P62487	POLR2G	9	102	repA	sample-01	0.0941567	T0	Staurosporine	0	0.099256	-0.00509933
sp|P62495|ERF1_HUMAN	P62495	ETF1	41	344	repA	sample-01	0.0291951	T0	Staurosporine	0	0.0634666	-0.0342715
sp|P62633|CNBP_HUMAN	P62633	CNBP	16	183	repA	sample-01	0.0865284	T0	Staurosporine	0	0.242395	-0.155867
sp|P62699|YPEL5_HUMAN	P62699	YPEL5	8	28	repA	sample-01	0.184325	T0	Staurosporine	0	-0.0213561	0.205681
sp|P62714|PP2AB_HUMAN	P62714	PPP2CB	25	25	repA	sample-01	-0.135515	T0	Staurosporine	0	-0.0390113	-0.096504
sp|P62750|RL23A_HUMAN	P62750	RPL23A	14	57	repA	sample-01	-0.0461874	T0	Staurosporine	0	0.107114	-0.153302
sp|P62805|H4_HUMAN	P62805	H4C1	14	64	repA	sample-01	-0.0244136	T0	Staurosporine	0	0.0827157	-0.107129
sp|P62826|RAN_HUMAN	P62826	RAN	24	95	repA	sample-01	-0.164771	T0	Staurosporine	0	-0.0763993	-0.0883717
sp|P62829|RL23_HUMAN	P62829	RPL23	10	64	repA	sample-01	0.06068	T0	Staurosporine	0	0.145899	-0.0852191
sp|P62837|UB2D2_HUMAN	P62837	UBE2D2	6	48	repA	sample-01	0.0356043	T0	Staurosporine	0	0.153058	-0.117454
sp|P62841|RS15_HUMAN	P62841	RPS15	4	40	repA	sample-01	-0.117243	T0	Staurosporine	0	0.0418181	-0.159061
sp|P62847|RS24_HUMAN	P62847	RPS24	4	19	repA	sample-01	0.0174901	T0	Staurosporine	0	0.224847	-0.207357
sp|P62851|RS25_HUMAN	P62851	RPS25	9	33	repA	sample-01	-0.175733	T0	Staurosporine	0	-0.0887472	-0.0869854
sp|P62857|RS28_HUMAN	P62857	RPS28	10	481	repA	sample-01	0.234552	T0	Staurosporine	0	0.107531	0.127021
sp|P62861|RS30_HUMAN	P62861	FAU	2	6	repA	sample-01	0.192043	T0	Staurosporine	0	0.166433	0.0256103
sp|P62877|RBX1_HUMAN	P62877	RBX1	2	13	repA	sample-01	0.314456	T0	Staurosporine	0	0.452379	-0.137924
sp|P62888|RL30_HUMAN	P62888	RPL30	7	69	repA	sample-01	-0.312214	T0	Staurosporine	0	-0.0637069	-0.248508
sp|P62899|RL31_HUMAN	P62899	RPL31	8	82	repA	sample-01	0.0337942	T0	Staurosporine	0	0.160442	-0.126648
sp|P62906|RL10A_HUMAN	P62906	RPL10A	13	57	repA	sample-01	-0.202271	T0	Staurosporine	0	0.0292215	-0.231492
sp|P62910|RL32_HUMAN	P62910	RPL32	4	26	repA	sample-01	0.106081	T0	Staurosporine	0	0.193005	-0.0869247
sp|P62913|RL11_HUMAN	P62913	RPL11	14	55	repA	sample-01	-0.130444	T0	Staurosporine	0	-0.0467099	-0.0837338
sp|P62917|RL8_HUMAN	P62917	RPL8	14	46	repA	sample-01	-0.121535	T0	Staurosporine	0	0.200773	-0.322308
sp|P62942|FKB1A_HUMAN	P62942	FKBP1A	11	197	repA	sample-01	-0.351097	T0	Staurosporine	0	-0.268561	-0.0825366
sp|P62993|GRB2_HUMAN	P62993	GRB2	27	180	repA	sample-01	0.127147	T0	Staurosporine	0	0.150039	-0.0228926
sp|P62995|TRA2B_HUMAN	P62995	TRA2B	11	42	repA	sample-01	-0.0522061	T0	Staurosporine	0	0.134574	-0.18678
sp|P63010|AP2B1_HUMAN	P63010	AP2B1	43	60	repA	sample-01	-0.106244	T0	Staurosporine	0	-0.0121762	-0.0940681
sp|P63098|CANB1_HUMAN	P63098	PPP3R1	5	29	repA	sample-01	0.323963	T0	Staurosporine	0	-0.0442489	0.368212
sp|P63104|1433Z_HUMAN	P63104	YWHAZ	36	1408	repA	sample-01	-0.014511	T0	Staurosporine	0	0.0349328	-0.0494437
sp|P63146|UBE2B_HUMAN	P63146	UBE2B	7	28	repA	sample-01	0.0580932	T0	Staurosporine	0	0.0818746	-0.0237814
sp|P63162|RSMN_HUMAN	P63162	SNRPN	10	14	repA	sample-01	-0.0959345	T0	Staurosporine	0	-0.540561	0.444627
sp|P63167|DYL1_HUMAN	P63167	DYNLL1	5	301	repA	sample-01	0.239024	T0	Staurosporine	0	0.259832	-0.0208081
sp|P63172|DYLT1_HUMAN	P63172	DYNLT1	3	38	repA	sample-01	-0.0410552	T0	Staurosporine	0	-0.0202048	-0.0208505
sp|P63173|RL38_HUMAN	P63173	RPL38	7	24	repA	sample-01	-0.173051	T0	Staurosporine	0	-0.100736	-0.0723154
sp|P63208|SKP1_HUMAN	P63208	SKP1	23	562	repA	sample-01	0.0335244	T0	Staurosporine	0	0.118056	-0.0845317
sp|P63220|RS21_HUMAN	P63220	RPS21	8	239	repA	sample-01	-0.116276	T0	Staurosporine	0	-0.0996181	-0.0166574
sp|P63244|RACK1_HUMAN	P63244	RACK1	33	415	repA	sample-01	0.134602	T0	Staurosporine	0	0.138836	-0.00423392
sp|P63272|SPT4H_HUMAN	P63272	SUPT4H1	3	58	repA	sample-01	0.0185627	T0	Staurosporine	0	0.242562	-0.224
sp|P63302|SELW_HUMAN	P63302	SELENOW	4	11	repA	sample-01	0.14631	T0	Staurosporine	0	0.119412	0.0268981
sp|P67775|PP2AA_HUMAN	P67775	PPP2CA	25	442	repA	sample-01	0.174936	T0	Staurosporine	0	0.22173	-0.0467935
sp|P67870|CSK2B_HUMAN	P67870	CSNK2B	9	60	repA	sample-01	0.020472	T0	Staurosporine	0	0.0490716	-0.0285996
sp|P67936|TPM4_HUMAN	P67936	TPM4	40	118	repA	sample-01	0.0515582	T0	Staurosporine	0	0.126735	-0.075177
sp|P68036|UB2L3_HUMAN	P68036	UBE2L3	21	241	repA	sample-01	0.601332	T0	Staurosporine	0	0.421773	0.179559
sp|P68402|PA1B2_HUMAN	P68402	PAFAH1B2	13	80	repA	sample-01	0.0583222	T0	Staurosporine	0	0.182195	-0.123873
sp|P68543|UBX2A_HUMAN	P68543	UBXN2A	3	11	repA	sample-01	-0.214595	T0	Staurosporine	0	0.0261093	-0.240705
sp|P69849|NOMO3_HUMAN	P69849	NOMO3	6	8	repA	sample-01	0.0468848	T0	Staurosporine	0	-0.0484823	0.0953671
sp|P69892|HBG2_HUMAN	P69892	HBG2	24	477	repA	sample-01	-0.0162099	T0	Staurosporine	0	0.0451227	-0.0613326
sp|P78316|NOP14_HUMAN	P78316	NOP14	10	33	repA	sample-01	0.212592	T0	Staurosporine	0	0.166944	0.0456475
sp|P78318|IGBP1_HUMAN	P78318	IGBP1	17	79	repA	sample-01	0.225073	T0	Staurosporine	0	0.125347	0.0997263
sp|P78330|SERB_HUMAN	P78330	PSPH	12	129	repA	sample-01	-0.01756	T0	Staurosporine	0	-0.0928646	0.0753046
sp|P78332|RBM6_HUMAN	P78332	RBM6	15	30	repA	sample-01	0.0238381	T0	Staurosporine	0	0.0967132	-0.0728751
sp|P78344|IF4G2_HUMAN	P78344	EIF4G2	37	138	repA	sample-01	-0.0642209	T0	Staurosporine	0	-0.0209423	-0.0432786
sp|P78345|RPP38_HUMAN	P78345	RPP38	12	37	repA	sample-01	0.189679	T0	Staurosporine	0	0.154262	0.0354171
sp|P78346|RPP30_HUMAN	P78346	RPP30	12	47	repA	sample-01	0.226103	T0	Staurosporine	0	0.112764	0.11334
sp|P78356|PI42B_HUMAN	P78356	PIP4K2B	14	23	repA	sample-01	-0.0587024	T0	Staurosporine	0	-0.107535	0.0488328
sp|P78371|TCPB_HUMAN	P78371	CCT2	54	1148	repA	sample-01	0.0634903	T0	Staurosporine	0	0.0427397	0.0207506
sp|P78395|PRAME_HUMAN	P78395	PRAME	7	21	repA	sample-01	0.0454879	T0	Staurosporine	0	0.10134	-0.0558519
sp|P78406|RAE1L_HUMAN	P78406	RAE1	16	66	repA	sample-01	-0.127961	T0	Staurosporine	0	-0.205247	0.0772865
sp|P78417|GSTO1_HUMAN	P78417	GSTO1	27	336	repA	sample-01	0.186018	T0	Staurosporine	0	0.254153	-0.0681348
sp|P78509|RELN_HUMAN	P78509	RELN	5	11	repA	sample-01	1.92947	T0	Staurosporine	0	1.18621	0.743256
sp|P78527|PRKDC_HUMAN	P78527	PRKDC	134	507	repA	sample-01	-0.0757597	T0	Staurosporine	0	0.118557	-0.194317
sp|P78537|BL1S1_HUMAN	P78537	BLOC1S1	7	24	repA	sample-01	-0.0379216	T0	Staurosporine	0	-0.0242306	-0.013691
sp|P78540|ARGI2_HUMAN	P78540	ARG2	5	25	repA	sample-01	0.0634526	T0	Staurosporine	0	-0.0105686	0.0740212
sp|P78559|MAP1A_HUMAN	P78559	MAP1A	107	523	repA	sample-01	0.117403	T0	Staurosporine	0	0.0665909	0.0508123
sp|P78560|CRADD_HUMAN	P78560	CRADD	3	17	repA	sample-01	-0.00967933	T0	Staurosporine	0	0.0315004	-0.0411797
sp|P80217|IN35_HUMAN	P80217	IFI35	15	72	repA	sample-01	-0.0150074	T0	Staurosporine	0	0.0602004	-0.0752079
sp|P80303|NUCB2_HUMAN	P80303	NUCB2	21	96	repA	sample-01	-0.0571542	T0	Staurosporine	0	-0.0559903	-0.00116386
sp|P81605|DCD_HUMAN	P81605	DCD	8	31	repA	sample-01	-0.0306319	T0	Staurosporine	0	0.0762229	-0.106855
sp|P82094|TMF1_HUMAN	P82094	TMF1	29	89	repA	sample-01	0.0564259	T0	Staurosporine	0	-0.00169926	0.0581251
sp|P82650|RT22_HUMAN	P82650	MRPS22	6	17	repA	sample-01	0.125768	T0	Staurosporine	0	-0.0462199	0.171988
sp|P82673|RT35_HUMAN	P82673	MRPS35	7	20	repA	sample-01	-0.0143814	T0	Staurosporine	0	-0.183642	0.169261
sp|P82675|RT05_HUMAN	P82675	MRPS5	6	14	repA	sample-01	0.000164	T0	Staurosporine	0	0.118092	-0.117928
sp|P82909|RT36_HUMAN	P82909	MRPS36	5	45	repA	sample-01	-0.0204131	T0	Staurosporine	0	-0.169811	0.149398
sp|P82914|RT15_HUMAN	P82914	MRPS15	5	14	repA	sample-01	0.0976643	T0	Staurosporine	0	0.0879487	0.00971562
sp|P82930|RT34_HUMAN	P82930	MRPS34	5	14	repA	sample-01	-0.0575758	T0	Staurosporine	0	-0.229644	0.172068
sp|P82932|RT06_HUMAN	P82932	MRPS6	4	18	repA	sample-01	0.643543	T0	Staurosporine	0	0.0463035	0.597239
sp|P82933|RT09_HUMAN	P82933	MRPS9	3	20	repA	sample-01	-0.00726174	T0	Staurosporine	0	-0.0618264	0.0545646
sp|P82970|HMGN5_HUMAN	P82970	HMGN5	23	226	repA	sample-01	0.227605	T0	Staurosporine	0	0.23357	-0.00596508
sp|P82979|SARNP_HUMAN	P82979	SARNP	18	116	repA	sample-01	0.0562617	T0	Staurosporine	0	-0.145728	0.20199
sp|P82980|RET5_HUMAN	P82980	RBP5	8	27	repA	sample-01	-0.0410227	T0	Staurosporine	0	0.0913764	-0.132399
sp|P83436|COG7_HUMAN	P83436	COG7	6	24	repA	sample-01	0.153481	T0	Staurosporine	0	0.0951548	0.0583266
sp|P83731|RL24_HUMAN	P83731	RPL24	8	31	repA	sample-01	0.0927245	T0	Staurosporine	0	0.273821	-0.181096
sp|P83876|TXN4A_HUMAN	P83876	TXNL4A	6	17	repA	sample-01	-0.00995023	T0	Staurosporine	0	0.0278932	-0.0378434
sp|P83881|RL36A_HUMAN	P83881	RPL36A	10	46	repA	sample-01	0.0806043	T0	Staurosporine	0	0.195632	-0.115028
sp|P83916|CBX1_HUMAN	P83916	CBX1	10	50	repA	sample-01	0.0426443	T0	Staurosporine	0	0.0658118	-0.0231675
sp|P84085|ARF5_HUMAN	P84085	ARF5	11	34	repA	sample-01	0.00649008	T0	Staurosporine	0	-0.0356953	0.0421854
sp|P84090|ERH_HUMAN	P84090	ERH	4	77	repA	sample-01	0.0132289	T0	Staurosporine	0	0.249914	-0.236685
sp|P84098|RL19_HUMAN	P84098	RPL19	11	77	repA	sample-01	-0.00155642	T0	Staurosporine	0	-0.0578469	0.0562905
sp|P84101|SERF2_HUMAN	P84101	SERF2	5	41	repA	sample-01	0.107928	T0	Staurosporine	0	-0.130249	0.238177
sp|P84103|SRSF3_HUMAN	P84103	SRSF3	13	139	repA	sample-01	0.194584	T0	Staurosporine	0	0.41666	-0.222076
sp|P85037|FOXK1_HUMAN	P85037	FOXK1	17	57	repA	sample-01	0.0103984	T0	Staurosporine	0	-0.056901	0.0672993
sp|P86790|CCZ1B_HUMAN	P86790	CCZ1B	14	43	repA	sample-01	0.0670217	T0	Staurosporine	0	0.00547701	0.0615447
sp|P98082|DAB2_HUMAN	P98082	DAB2	16	73	repA	sample-01	0.0651603	T0	Staurosporine	0	-0.0468352	0.111995
sp|P98160|PGBM_HUMAN	P98160	HSPG2	15	32	repA	sample-01	-0.0124259	T0	Staurosporine	0	-0.00145868	-0.0109673
sp|P98170|XIAP_HUMAN	P98170	XIAP	25	86	repA	sample-01	0.0899253	T0	Staurosporine	0	0.124447	-0.0345212
sp|P98171|RHG04_HUMAN	P98171	ARHGAP4	14	38	repA	sample-01	0.0556169	T0	Staurosporine	0	0.00518266	0.0504343
sp|P98175|RBM10_HUMAN	P98175	RBM10	22	62	repA	sample-01	-0.137796	T0	Staurosporine	0	0.061821	-0.199617
sp|P98179|RBM3_HUMAN	P98179	RBM3	6	53	repA	sample-01	0.0144545	T0	Staurosporine	0	0.0213498	-0.00689527
sp|Q00013|EM55_HUMAN	Q00013	MPP1	28	184	repA	sample-01	0.00999274	T0	Staurosporine	0	-0.086166	0.0961588
sp|Q00059|TFAM_HUMAN	Q00059	TFAM	10	34	repA	sample-01	0.116252	T0	Staurosporine	0	-0.00514213	0.121394
sp|Q00169|PIPNA_HUMAN	Q00169	PITPNA	27	115	repA	sample-01	0.0320284	T0	Staurosporine	0	0.0343798	-0.00235141
sp|Q00341|VIGLN_HUMAN	Q00341	HDLBP	59	229	repA	sample-01	-0.013295	T0	Staurosporine	0	-0.0670414	0.0537464
sp|Q00403|TF2B_HUMAN	Q00403	GTF2B	11	37	repA	sample-01	-0.0482342	T0	Staurosporine	0	0.0155602	-0.0637944
sp|Q00587|BORG5_HUMAN	Q00587	CDC42EP1	3	9	repA	sample-01	-0.414766	T0	Staurosporine	0	-0.0990598	-0.315706
sp|Q00613|HSF1_HUMAN	Q00613	HSF1	5	18	repA	sample-01	-0.0935894	T0	Staurosporine	0	-0.0310825	-0.0625069
sp|Q00653|NFKB2_HUMAN	Q00653	NFKB2	13	35	repA	sample-01	-0.115774	T0	Staurosporine	0	0.00382945	-0.119603
sp|Q00688|FKBP3_HUMAN	Q00688	FKBP3	26	142	repA	sample-01	0.0346152	T0	Staurosporine	0	0.0652148	-0.0305995
sp|Q00722|PLCB2_HUMAN	Q00722	PLCB2	7	13	repA	sample-01	0.00800605	T0	Staurosporine	0	-0.0702575	0.0782635
sp|Q00765|REEP5_HUMAN	Q00765	REEP5	4	15	repA	sample-01	-0.270612	T0	Staurosporine	0	-0.146744	-0.123867
sp|Q00796|DHSO_HUMAN	Q00796	SORD	30	197	repA	sample-01	0.00942928	T0	Staurosporine	0	0.0793875	-0.0699582
sp|Q00839|HNRPU_HUMAN	Q00839	HNRNPU	63	644	repA	sample-01	-0.0851798	T0	Staurosporine	0	-0.00754152	-0.0776383
sp|Q00987|MDM2_HUMAN	Q00987	MDM2	5	12	repA	sample-01	0.151127	T0	Staurosporine	0	0.020917	0.13021
sp|Q01082|SPTB2_HUMAN	Q01082	SPTBN1	114	504	repA	sample-01	-0.0349834	T0	Staurosporine	0	0.0441868	-0.0791703
sp|Q01085|TIAR_HUMAN	Q01085	TIAL1	10	21	repA	sample-01	0.0545965	T0	Staurosporine	0	0.18851	-0.133913
sp|Q01105|SET_HUMAN	Q01105	SET	20	565	repA	sample-01	0.0786695	T0	Staurosporine	0	-0.0601091	0.138779
sp|Q01130|SRSF2_HUMAN	Q01130	SRSF2	10	257	repA	sample-01	0.279927	T0	Staurosporine	0	0.359371	-0.0794439
sp|Q01167|FOXK2_HUMAN	Q01167	FOXK2	10	27	repA	sample-01	-0.1007	T0	Staurosporine	0	-0.0121349	-0.0885648
sp|Q01415|GALK2_HUMAN	Q01415	GALK2	16	175	repA	sample-01	-0.0616615	T0	Staurosporine	0	0.0600534	-0.121715
sp|Q01433|AMPD2_HUMAN	Q01433	AMPD2	42	230	repA	sample-01	0.0594446	T0	Staurosporine	0	0.0363983	0.0230463
sp|Q01459|DIAC_HUMAN	Q01459	CTBS	8	18	repA	sample-01	-0.0582526	T0	Staurosporine	0	0.133603	-0.191856
sp|Q01518|CAP1_HUMAN	Q01518	CAP1	48	790	repA	sample-01	-0.0654311	T0	Staurosporine	0	-0.0569171	-0.00851408
sp|Q01650|LAT1_HUMAN	Q01650	SLC7A5	3	8	repA	sample-01	0.327897	T0	Staurosporine	0	0.132631	0.195267
sp|Q01658|NC2B_HUMAN	Q01658	DR1	11	57	repA	sample-01	-0.129717	T0	Staurosporine	0	-0.0935237	-0.0361938
sp|Q01780|EXOSX_HUMAN	Q01780	EXOSC10	11	39	repA	sample-01	0.104294	T0	Staurosporine	0	-0.00355457	0.107849
sp|Q01804|OTUD4_HUMAN	Q01804	OTUD4	9	20	repA	sample-01	0.0587416	T0	Staurosporine	0	0.231111	-0.172369
sp|Q01813|PFKAP_HUMAN	Q01813	PFKP	35	130	repA	sample-01	-0.124968	T0	Staurosporine	0	-0.0412152	-0.0837529
sp|Q01844|EWS_HUMAN	Q01844	EWSR1	7	42	repA	sample-01	-0.0204869	T0	Staurosporine	0	0.202413	-0.2229
sp|Q01850|CDR2_HUMAN	Q01850	CDR2	9	27	repA	sample-01	-0.190883	T0	Staurosporine	0	0.0444671	-0.23535
sp|Q01968|OCRL_HUMAN	Q01968	OCRL	8	20	repA	sample-01	-0.177995	T0	Staurosporine	0	-0.258522	0.0805272
sp|Q01970|PLCB3_HUMAN	Q01970	PLCB3	29	112	repA	sample-01	-0.0235773	T0	Staurosporine	0	-0.0757316	0.0521543
sp|Q02224|CENPE_HUMAN	Q02224	CENPE	22	45	repA	sample-01	-0.315062	T0	Staurosporine	0	-0.108683	-0.206379
sp|Q02241|KIF23_HUMAN	Q02241	KIF23	12	40	repA	sample-01	0.0598009	T0	Staurosporine	0	0.0786663	-0.0188653
sp|Q02413|DSG1_HUMAN	Q02413	DSG1	14	40	repA	sample-01	0.0202038	T0	Staurosporine	0	-0.0704265	0.0906303
sp|Q02447|SP3_HUMAN	Q02447	SP3	2	13	repA	sample-01	-0.319705	T0	Staurosporine	0	-0.237647	-0.0820576
sp|Q02487|DSC2_HUMAN	Q02487	DSC2	7	18	repA	sample-01	-0.129956	T0	Staurosporine	0	-0.0426947	-0.087261
sp|Q02543|RL18A_HUMAN	Q02543	RPL18A	8	22	repA	sample-01	-0.0548372	T0	Staurosporine	0	0.288959	-0.343797
sp|Q02750|MP2K1_HUMAN	Q02750	MAP2K1	24	155	repA	sample-01	0.373585	T0	Staurosporine	0	-0.232779	0.606364
sp|Q02790|FKBP4_HUMAN	Q02790	FKBP4	59	918	repA	sample-01	0.0545589	T0	Staurosporine	0	-0.00032	0.054879
sp|Q02809|PLOD1_HUMAN	Q02809	PLOD1	12	35	repA	sample-01	-0.171771	T0	Staurosporine	0	-0.132261	-0.0395103
sp|Q02818|NUCB1_HUMAN	Q02818	NUCB1	28	117	repA	sample-01	0.0648926	T0	Staurosporine	0	-0.0430302	0.107923
sp|Q02833|RASF7_HUMAN	Q02833	RASSF7	6	14	repA	sample-01	-0.0598184	T0	Staurosporine	0	-0.241261	0.181443
sp|Q02878|RL6_HUMAN	Q02878	RPL6	18	86	repA	sample-01	-0.0612609	T0	Staurosporine	0	0.247673	-0.308934
sp|Q02880|TOP2B_HUMAN	Q02880	TOP2B	10	55	repA	sample-01	-0.238154	T0	Staurosporine	0	-0.234764	-0.00338995
sp|Q02952|AKA12_HUMAN	Q02952	AKAP12	27	93	repA	sample-01	0.0972888	T0	Staurosporine	0	0.112837	-0.0155484
sp|Q03111|ENL_HUMAN	Q03111	MLLT1	5	10	repA	sample-01	0.0368236	T0	Staurosporine	0	0.0841544	-0.0473308
sp|Q03154|ACY1_HUMAN	Q03154	ACY1	35	538	repA	sample-01	0.0424309	T0	Staurosporine	0	0.0971896	-0.0547587
sp|Q03164|KMT2A_HUMAN	Q03164	KMT2A	16	39	repA	sample-01	0.120698	T0	Staurosporine	0	0.0205188	0.100179
sp|Q03169|TNAP2_HUMAN	Q03169	TNFAIP2	11	21	repA	sample-01	-0.294595	T0	Staurosporine	0	-0.132848	-0.161747
sp|Q03188|CENPC_HUMAN	Q03188	CENPC	7	14	repA	sample-01	0.178999	T0	Staurosporine	0	0.0208647	0.158134
sp|Q03252|LMNB2_HUMAN	Q03252	LMNB2	22	40	repA	sample-01	0.0941954	T0	Staurosporine	0	-0.0449729	0.139168
sp|Q03393|PTPS_HUMAN	Q03393	PTS	5	23	repA	sample-01	-0.0556276	T0	Staurosporine	0	0.0252485	-0.0808761
sp|Q03426|KIME_HUMAN	Q03426	MVK	8	36	repA	sample-01	0.0143413	T0	Staurosporine	0	-0.00137031	0.0157117
sp|Q03701|CEBPZ_HUMAN	Q03701	CEBPZ	11	18	repA	sample-01	-0.411252	T0	Staurosporine	0	0.295305	-0.706557
sp|Q03933|HSF2_HUMAN	Q03933	HSF2	3	7	repA	sample-01	-0.00706941	T0	Staurosporine	0	-0.0390564	0.031987
sp|Q04206|TF65_HUMAN	Q04206	RELA	18	60	repA	sample-01	-0.0849339	T0	Staurosporine	0	-0.0515683	-0.0333656
sp|Q04446|GLGB_HUMAN	Q04446	GBE1	19	92	repA	sample-01	-0.167341	T0	Staurosporine	0	-0.117462	-0.0498793
sp|Q04637|IF4G1_HUMAN	Q04637	EIF4G1	79	510	repA	sample-01	-0.018136	T0	Staurosporine	0	0.0086465	-0.0267825
sp|Q04656|ATP7A_HUMAN	Q04656	ATP7A	5	13	repA	sample-01	-0.25718	T0	Staurosporine	0	-0.152787	-0.104393
sp|Q04759|KPCT_HUMAN	Q04759	PRKCQ	7	14	repA	sample-01	0.00522188	T0	Staurosporine	0	0.0331878	-0.027966
sp|Q04760|LGUL_HUMAN	Q04760	GLO1	18	202	repA	sample-01	0.0555575	T0	Staurosporine	0	0.201124	-0.145567
sp|Q04837|SSBP_HUMAN	Q04837	SSBP1	15	139	repA	sample-01	0.016592	T0	Staurosporine	0	0.00518225	0.0114097
sp|Q04864|REL_HUMAN	Q04864	REL	10	37	repA	sample-01	-0.142667	T0	Staurosporine	0	-0.0605243	-0.0821431
sp|Q04917|1433F_HUMAN	Q04917	YWHAH	25	616	repA	sample-01	0.0919232	T0	Staurosporine	0	0.130948	-0.0390251
sp|Q05048|CSTF1_HUMAN	Q05048	CSTF1	13	101	repA	sample-01	-0.226162	T0	Staurosporine	0	-0.06104	-0.165122
sp|Q05084|ICA69_HUMAN	Q05084	ICA1	9	15	repA	sample-01	-0.116723	T0	Staurosporine	0	-0.0611196	-0.0556038
sp|Q05086|UBE3A_HUMAN	Q05086	UBE3A	43	259	repA	sample-01	0.0590297	T0	Staurosporine	0	0.131649	-0.0726197
sp|Q05209|PTN12_HUMAN	Q05209	PTPN12	28	94	repA	sample-01	0.0421777	T0	Staurosporine	0	-0.0868116	0.128989
sp|Q05397|FAK1_HUMAN	Q05397	PTK2	19	58	repA	sample-01	0.012524	T0	Staurosporine	0	0.0207981	-0.00827416
sp|Q05519|SRS11_HUMAN	Q05519	SRSF11	16	66	repA	sample-01	-0.127772	T0	Staurosporine	0	0.0171305	-0.144902
sp|Q05655|KPCD_HUMAN	Q05655	PRKCD	22	73	repA	sample-01	0.141713	T0	Staurosporine	0	-0.30322	0.444934
sp|Q05823|RN5A_HUMAN	Q05823	RNASEL	11	28	repA	sample-01	0.476985	T0	Staurosporine	0	-0.261234	0.738219
sp|Q06124|PTN11_HUMAN	Q06124	PTPN11	39	324	repA	sample-01	0.106989	T0	Staurosporine	0	0.0665059	0.0404826
sp|Q06187|BTK_HUMAN	Q06187	BTK	13	46	repA	sample-01	-0.314582	T0	Staurosporine	0	0.1408	-0.455382
sp|Q06203|PUR1_HUMAN	Q06203	PPAT	36	381	repA	sample-01	0.140028	T0	Staurosporine	0	0.125411	0.0146175
sp|Q06210|GFPT1_HUMAN	Q06210	GFPT1	36	220	repA	sample-01	-0.0525061	T0	Staurosporine	0	0.0440639	-0.0965701
sp|Q06265|EXOS9_HUMAN	Q06265	EXOSC9	16	51	repA	sample-01	0.0150656	T0	Staurosporine	0	0.162795	-0.14773
sp|Q06323|PSME1_HUMAN	Q06323	PSME1	27	228	repA	sample-01	0.19658	T0	Staurosporine	0	0.115002	0.0815784
sp|Q06330|SUH_HUMAN	Q06330	RBPJ	2	14	repA	sample-01	0.737334	T0	Staurosporine	0	0.292988	0.444345
sp|Q06546|GABPA_HUMAN	Q06546	GABPA	20	108	repA	sample-01	0.0664009	T0	Staurosporine	0	0.0221283	0.0442726
sp|Q06547|GABP1_HUMAN	Q06547	GABPB1	8	30	repA	sample-01	-0.226082	T0	Staurosporine	0	-0.350941	0.12486
sp|Q06587|RING1_HUMAN	Q06587	RING1	10	31	repA	sample-01	-0.696628	T0	Staurosporine	0	-0.31678	-0.379848
sp|Q06609|RAD51_HUMAN	Q06609	RAD51	6	25	repA	sample-01	-0.125484	T0	Staurosporine	0	-0.00910565	-0.116379
sp|Q06787|FMR1_HUMAN	Q06787	FMR1	4	5	repA	sample-01	-0.0494186	T0	Staurosporine	0	0.260294	-0.309713
sp|Q07020|RL18_HUMAN	Q07020	RPL18	12	59	repA	sample-01	-0.0611299	T0	Staurosporine	0	0.234322	-0.295452
sp|Q07021|C1QBP_HUMAN	Q07021	C1QBP	13	179	repA	sample-01	-0.112346	T0	Staurosporine	0	-0.103623	-0.00872389
sp|Q07157|ZO1_HUMAN	Q07157	TJP1	36	111	repA	sample-01	-0.0473771	T0	Staurosporine	0	-0.00699589	-0.0403812
sp|Q07812|BAX_HUMAN	Q07812	BAX	10	79	repA	sample-01	0.060318	T0	Staurosporine	0	0.091197	-0.030879
sp|Q07817|B2CL1_HUMAN	Q07817	BCL2L1	2	6	repA	sample-01	0.00608272	T0	Staurosporine	0	0.0291779	-0.0230952
sp|Q07864|DPOE1_HUMAN	Q07864	POLE	24	59	repA	sample-01	-0.0646346	T0	Staurosporine	0	-0.0258133	-0.0388213
sp|Q07866|KLC1_HUMAN	Q07866	KLC1	34	162	repA	sample-01	-0.204527	T0	Staurosporine	0	-0.0209079	-0.183619
sp|Q07889|SOS1_HUMAN	Q07889	SOS1	8	24	repA	sample-01	-0.400814	T0	Staurosporine	0	-0.0154895	-0.385324
sp|Q07955|SRSF1_HUMAN	Q07955	SRSF1	31	233	repA	sample-01	0.039515	T0	Staurosporine	0	0.185625	-0.14611
sp|Q07960|RHG01_HUMAN	Q07960	ARHGAP1	28	106	repA	sample-01	-0.204825	T0	Staurosporine	0	-0.166492	-0.038333
sp|Q08117|TLE5_HUMAN	Q08117	TLE5	4	10	repA	sample-01	-0.229564	T0	Staurosporine	0	-0.0940766	-0.135487
sp|Q08170|SRSF4_HUMAN	Q08170	SRSF4	19	142	repA	sample-01	0.277729	T0	Staurosporine	0	0.363361	-0.0856311
sp|Q08188|TGM3_HUMAN	Q08188	TGM3	5	10	repA	sample-01	0.0306017	T0	Staurosporine	0	-0.419398	0.45
sp|Q08209|PP2BA_HUMAN	Q08209	PPP3CA	14	65	repA	sample-01	0.0390158	T0	Staurosporine	0	-0.0551647	0.0941806
sp|Q08211|DHX9_HUMAN	Q08211	DHX9	66	470	repA	sample-01	0.0101346	T0	Staurosporine	0	0.0576464	-0.0475118
sp|Q08257|QOR_HUMAN	Q08257	CRYZ	23	130	repA	sample-01	0.123852	T0	Staurosporine	0	0.158529	-0.0346768
sp|Q08345|DDR1_HUMAN	Q08345	DDR1	6	17	repA	sample-01	0.0516628	T0	Staurosporine	0	-0.195968	0.247631
sp|Q08378|GOGA3_HUMAN	Q08378	GOLGA3	89	412	repA	sample-01	0.0927766	T0	Staurosporine	0	0.0122027	0.0805739
sp|Q08379|GOGA2_HUMAN	Q08379	GOLGA2	10	33	repA	sample-01	0.0116836	T0	Staurosporine	0	0.200215	-0.188532
sp|Q08554|DSC1_HUMAN	Q08554	DSC1	5	15	repA	sample-01	-0.386868	T0	Staurosporine	0	-0.169419	-0.217449
sp|Q08623|HDHD1_HUMAN	Q08623	PUDP	7	41	repA	sample-01	-0.0160145	T0	Staurosporine	0	-0.0645781	0.0485636
sp|Q08752|PPID_HUMAN	Q08752	PPID	38	236	repA	sample-01	-0.0995077	T0	Staurosporine	0	-0.0671478	-0.0323599
sp|Q08945|SSRP1_HUMAN	Q08945	SSRP1	25	72	repA	sample-01	-0.2383	T0	Staurosporine	0	0.00848848	-0.246789
sp|Q08999|RBL2_HUMAN	Q08999	RBL2	7	18	repA	sample-01	-0.163268	T0	Staurosporine	0	-0.0963286	-0.0669392
sp|Q08AE8|SPIR1_HUMAN	Q08AE8	SPIRE1	5	12	repA	sample-01	0.0186004	T0	Staurosporine	0	0.195641	-0.17704
sp|Q08AM6|VAC14_HUMAN	Q08AM6	VAC14	13	70	repA	sample-01	0.11108	T0	Staurosporine	0	0.11196	-0.00088
sp|Q08J23|NSUN2_HUMAN	Q08J23	NSUN2	57	356	repA	sample-01	0.213349	T0	Staurosporine	0	0.192344	0.0210043
sp|Q09028|RBBP4_HUMAN	Q09028	RBBP4	27	257	repA	sample-01	0.10796	T0	Staurosporine	0	0.0959056	0.0120546
sp|Q09161|NCBP1_HUMAN	Q09161	NCBP1	29	156	repA	sample-01	0.0254703	T0	Staurosporine	0	0.0680951	-0.0426248
sp|Q09472|EP300_HUMAN	Q09472	EP300	23	63	repA	sample-01	-0.25217	T0	Staurosporine	0	-0.214647	-0.0375234
sp|Q09666|AHNK_HUMAN	Q09666	AHNAK	282	1105	repA	sample-01	0.106799	T0	Staurosporine	0	0.0768398	0.0299596
sp|Q0JRZ9|FCHO2_HUMAN	Q0JRZ9	FCHO2	14	34	repA	sample-01	0.0907316	T0	Staurosporine	0	-0.079692	0.170424
sp|Q0PNE2|ELP6_HUMAN	Q0PNE2	ELP6	6	10	repA	sample-01	-0.00511386	T0	Staurosporine	0	0.207281	-0.212395
sp|Q0VD83|APOBR_HUMAN	Q0VD83	APOBR	32	113	repA	sample-01	0.0754449	T0	Staurosporine	0	0.0466549	0.0287899
sp|Q0VDF9|HSP7E_HUMAN	Q0VDF9	HSPA14	26	137	repA	sample-01	0.0131848	T0	Staurosporine	0	0.165202	-0.152017
sp|Q0VDG4|SCRN3_HUMAN	Q0VDG4	SCRN3	15	75	repA	sample-01	0.00464352	T0	Staurosporine	0	-0.0513219	0.0559654
sp|Q0VG06|FP100_HUMAN	Q0VG06	FAAP100	5	16	repA	sample-01	-0.0460119	T0	Staurosporine	0	-0.336198	0.290186
sp|Q0ZGT2|NEXN_HUMAN	Q0ZGT2	NEXN	3	8	repA	sample-01	0.216472	T0	Staurosporine	0	0.0733094	0.143163
sp|Q10471|GALT2_HUMAN	Q10471	GALNT2	5	10	repA	sample-01	0.120811	T0	Staurosporine	0	0.120683	0.000128
sp|Q10567|AP1B1_HUMAN	Q10567	AP1B1	47	200	repA	sample-01	0.0795533	T0	Staurosporine	0	0.140968	-0.0614149
sp|Q10570|CPSF1_HUMAN	Q10570	CPSF1	29	114	repA	sample-01	-0.0886155	T0	Staurosporine	0	0.0128915	-0.101507
sp|Q10589|BST2_HUMAN	Q10589	BST2	4	16	repA	sample-01	-0.00591413	T0	Staurosporine	0	-0.00592161	7.48e-06
sp|Q10713|MPPA_HUMAN	Q10713	PMPCA	23	102	repA	sample-01	0.334263	T0	Staurosporine	0	-0.0701023	0.404365
sp|Q12766|HMGX3_HUMAN	Q12766	HMGXB3	6	12	repA	sample-01	-0.331213	T0	Staurosporine	0	-0.103856	-0.227358
sp|Q12768|WASC5_HUMAN	Q12768	WASHC5	20	59	repA	sample-01	-0.145785	T0	Staurosporine	0	-0.101949	-0.0438368
sp|Q12769|NU160_HUMAN	Q12769	NUP160	14	54	repA	sample-01	0.0970149	T0	Staurosporine	0	0.101027	-0.0040117
sp|Q12788|TBL3_HUMAN	Q12788	TBL3	9	20	repA	sample-01	-0.116668	T0	Staurosporine	0	-0.126273	0.00960492
sp|Q12789|TF3C1_HUMAN	Q12789	GTF3C1	25	72	repA	sample-01	0.0386294	T0	Staurosporine	0	0.159715	-0.121085
sp|Q12792|TWF1_HUMAN	Q12792	TWF1	21	59	repA	sample-01	-0.140756	T0	Staurosporine	0	-0.0898739	-0.0508821
sp|Q12797|ASPH_HUMAN	Q12797	ASPH	3	12	repA	sample-01	-0.0952693	T0	Staurosporine	0	-0.185389	0.0901196
sp|Q12809|KCNH2_HUMAN	Q12809	KCNH2	3	5	repA	sample-01	-0.0861216	T0	Staurosporine	0	0.100676	-0.186798
sp|Q12824|SNF5_HUMAN	Q12824	SMARCB1	13	71	repA	sample-01	-0.05185	T0	Staurosporine	0	0.0101288	-0.0619789
sp|Q12830|BPTF_HUMAN	Q12830	BPTF	36	94	repA	sample-01	-0.05804	T0	Staurosporine	0	0.0329545	-0.0909945
sp|Q12834|CDC20_HUMAN	Q12834	CDC20	6	10	repA	sample-01	-0.113818	T0	Staurosporine	0	-0.305952	0.192134
sp|Q12846|STX4_HUMAN	Q12846	STX4	6	16	repA	sample-01	0.0510529	T0	Staurosporine	0	0.0290895	0.0219634
sp|Q12849|GRSF1_HUMAN	Q12849	GRSF1	16	203	repA	sample-01	0.0272776	T0	Staurosporine	0	0.0189634	0.00831418
sp|Q12872|SFSWA_HUMAN	Q12872	SFSWAP	8	42	repA	sample-01	0.182094	T0	Staurosporine	0	0.275915	-0.0938211
sp|Q12874|SF3A3_HUMAN	Q12874	SF3A3	33	207	repA	sample-01	-0.0862105	T0	Staurosporine	0	0.0443128	-0.130523
sp|Q12888|TP53B_HUMAN	Q12888	TP53BP1	98	668	repA	sample-01	0.0518996	T0	Staurosporine	0	0.00949173	0.0424078
sp|Q12904|AIMP1_HUMAN	Q12904	AIMP1	18	74	repA	sample-01	-0.146287	T0	Staurosporine	0	-0.034851	-0.111436
sp|Q12905|ILF2_HUMAN	Q12905	ILF2	28	237	repA	sample-01	0.0855481	T0	Staurosporine	0	0.191662	-0.106114
sp|Q12906|ILF3_HUMAN	Q12906	ILF3	58	644	repA	sample-01	0.00562057	T0	Staurosporine	0	0.162753	-0.157132
sp|Q12913|PTPRJ_HUMAN	Q12913	PTPRJ	4	6	repA	sample-01	0.0176235	T0	Staurosporine	0	-0.0694703	0.0870938
sp|Q12931|TRAP1_HUMAN	Q12931	TRAP1	42	262	repA	sample-01	-0.0255155	T0	Staurosporine	0	-0.0244459	-0.00106967
sp|Q12933|TRAF2_HUMAN	Q12933	TRAF2	15	61	repA	sample-01	0.262594	T0	Staurosporine	0	0.368781	-0.106187
sp|Q12955|ANK3_HUMAN	Q12955	ANK3	25	79	repA	sample-01	0.000179	T0	Staurosporine	0	-0.0582197	0.058399
sp|Q12962|TAF10_HUMAN	Q12962	TAF10	3	17	repA	sample-01	-0.0208231	T0	Staurosporine	0	0.00165066	-0.0224737
sp|Q12972|PP1R8_HUMAN	Q12972	PPP1R8	23	118	repA	sample-01	0.0317354	T0	Staurosporine	0	-0.0361611	0.0678966
sp|Q12982|BNIP2_HUMAN	Q12982	BNIP2	7	24	repA	sample-01	-0.239159	T0	Staurosporine	0	-0.0697099	-0.169449
sp|Q12986|NFX1_HUMAN	Q12986	NFX1	5	10	repA	sample-01	-0.0165328	T0	Staurosporine	0	-0.0289883	0.0124555
sp|Q12996|CSTF3_HUMAN	Q12996	CSTF3	21	72	repA	sample-01	0.00680845	T0	Staurosporine	0	0.127656	-0.120848
sp|Q13011|ECH1_HUMAN	Q13011	ECH1	12	76	repA	sample-01	-0.0418152	T0	Staurosporine	0	0.0549997	-0.0968149
sp|Q13017|RHG05_HUMAN	Q13017	ARHGAP5	13	20	repA	sample-01	0.178101	T0	Staurosporine	0	-0.150193	0.328294
sp|Q13029|PRDM2_HUMAN	Q13029	PRDM2	4	10	repA	sample-01	-0.0719446	T0	Staurosporine	0	-0.0886438	0.0166992
sp|Q13033|STRN3_HUMAN	Q13033	STRN3	24	54	repA	sample-01	0.0563103	T0	Staurosporine	0	-0.0157045	0.0720148
sp|Q13042|CDC16_HUMAN	Q13042	CDC16	13	36	repA	sample-01	0.0134093	T0	Staurosporine	0	0.153081	-0.139672
sp|Q13043|STK4_HUMAN	Q13043	STK4	19	31	repA	sample-01	0.15897	T0	Staurosporine	0	-0.306192	0.465162
sp|Q13045|FLII_HUMAN	Q13045	FLII	28	97	repA	sample-01	-0.000164685	T0	Staurosporine	0	-0.0148415	0.0146768
sp|Q13049|TRI32_HUMAN	Q13049	TRIM32	4	13	repA	sample-01	-0.235878	T0	Staurosporine	0	0.0671014	-0.30298
sp|Q13057|COASY_HUMAN	Q13057	COASY	12	36	repA	sample-01	-0.0472821	T0	Staurosporine	0	-0.0539065	0.00662442
sp|Q13064|MKRN3_HUMAN	Q13064	MKRN3	5	17	repA	sample-01	-0.0286319	T0	Staurosporine	0	-0.0666482	0.0380163
sp|Q13084|RM28_HUMAN	Q13084	MRPL28	4	8	repA	sample-01	0.173281	T0	Staurosporine	0	0.0901331	0.0831474
sp|Q13098|CSN1_HUMAN	Q13098	GPS1	30	185	repA	sample-01	0.207158	T0	Staurosporine	0	0.174135	0.0330229
sp|Q13107|UBP4_HUMAN	Q13107	USP4	14	46	repA	sample-01	0.0226018	T0	Staurosporine	0	0.045247	-0.0226452
sp|Q13111|CAF1A_HUMAN	Q13111	CHAF1A	8	12	repA	sample-01	-0.359044	T0	Staurosporine	0	-0.0346881	-0.324356
sp|Q13112|CAF1B_HUMAN	Q13112	CHAF1B	13	44	repA	sample-01	0.0220613	T0	Staurosporine	0	0.0144906	0.0075707
sp|Q13114|TRAF3_HUMAN	Q13114	TRAF3	6	16	repA	sample-01	0.0864612	T0	Staurosporine	0	0.253961	-0.1675
sp|Q13123|RED_HUMAN	Q13123	IK	12	41	repA	sample-01	0.0175476	T0	Staurosporine	0	0.11217	-0.0946223
sp|Q13137|CACO2_HUMAN	Q13137	CALCOCO2	20	103	repA	sample-01	-0.0462361	T0	Staurosporine	0	0.0261208	-0.0723569
sp|Q13144|EI2BE_HUMAN	Q13144	EIF2B5	15	97	repA	sample-01	-0.12573	T0	Staurosporine	0	-0.0274222	-0.0983083
sp|Q13148|TADBP_HUMAN	Q13148	TARDBP	13	47	repA	sample-01	-0.429146	T0	Staurosporine	0	-0.337453	-0.091693
sp|Q13151|ROA0_HUMAN	Q13151	HNRNPA0	10	47	repA	sample-01	-0.108564	T0	Staurosporine	0	-0.0812856	-0.0272781
sp|Q13155|AIMP2_HUMAN	Q13155	AIMP2	7	16	repA	sample-01	0.108623	T0	Staurosporine	0	0.00141107	0.107212
sp|Q13158|FADD_HUMAN	Q13158	FADD	9	62	repA	sample-01	-0.138909	T0	Staurosporine	0	-0.0677433	-0.0711658
sp|Q13162|PRDX4_HUMAN	Q13162	PRDX4	20	133	repA	sample-01	-0.0558219	T0	Staurosporine	0	-0.0698264	0.0140045
sp|Q13164|MK07_HUMAN	Q13164	MAPK7	4	7	repA	sample-01	0.0989117	T0	Staurosporine	0	-0.193693	0.292604
sp|Q13185|CBX3_HUMAN	Q13185	CBX3	17	300	repA	sample-01	0.0250607	T0	Staurosporine	0	-0.0271857	0.0522463
sp|Q13188|STK3_HUMAN	Q13188	STK3	16	54	repA	sample-01	0.210811	T0	Staurosporine	0	-0.301689	0.5125
sp|Q13200|PSMD2_HUMAN	Q13200	PSMD2	63	521	repA	sample-01	-0.0320546	T0	Staurosporine	0	0.00754542	-0.0396001
sp|Q13206|DDX10_HUMAN	Q13206	DDX10	10	23	repA	sample-01	-0.130893	T0	Staurosporine	0	0.0148097	-0.145703
sp|Q13216|ERCC8_HUMAN	Q13216	ERCC8	4	11	repA	sample-01	0.171025	T0	Staurosporine	0	0.0681236	0.102901
sp|Q13217|DNJC3_HUMAN	Q13217	DNAJC3	11	25	repA	sample-01	-0.0394788	T0	Staurosporine	0	-0.0718639	0.0323851
sp|Q13228|SBP1_HUMAN	Q13228	SELENBP1	32	224	repA	sample-01	0.0651411	T0	Staurosporine	0	0.069963	-0.00482183
sp|Q13242|SRSF9_HUMAN	Q13242	SRSF9	6	24	repA	sample-01	0.0447672	T0	Staurosporine	0	0.127314	-0.0825468
sp|Q13243|SRSF5_HUMAN	Q13243	SRSF5	13	56	repA	sample-01	0.0454514	T0	Staurosporine	0	0.0533918	-0.00794041
sp|Q13247|SRSF6_HUMAN	Q13247	SRSF6	21	69	repA	sample-01	0.157249	T0	Staurosporine	0	0.198064	-0.040815
sp|Q13257|MD2L1_HUMAN	Q13257	MAD2L1	17	138	repA	sample-01	0.0868472	T0	Staurosporine	0	-0.00291735	0.0897646
sp|Q13263|TIF1B_HUMAN	Q13263	TRIM28	56	831	repA	sample-01	0.00275182	T0	Staurosporine	0	-0.0164305	0.0191823
sp|Q13277|STX3_HUMAN	Q13277	STX3	12	50	repA	sample-01	0.0718527	T0	Staurosporine	0	0.00854844	0.0633043
sp|Q13283|G3BP1_HUMAN	Q13283	G3BP1	25	193	repA	sample-01	0.0805978	T0	Staurosporine	0	0.0423349	0.0382629
sp|Q13287|NMI_HUMAN	Q13287	NMI	23	122	repA	sample-01	0.0671412	T0	Staurosporine	0	-0.00753374	0.074675
sp|Q13303|KCAB2_HUMAN	Q13303	KCNAB2	4	16	repA	sample-01	0.0824401	T0	Staurosporine	0	0.0696803	0.0127598
sp|Q13308|PTK7_HUMAN	Q13308	PTK7	6	12	repA	sample-01	-0.306336	T0	Staurosporine	0	-0.191865	-0.114472
sp|Q13322|GRB10_HUMAN	Q13322	GRB10	6	13	repA	sample-01	-0.112025	T0	Staurosporine	0	0.0276575	-0.139683
sp|Q13330|MTA1_HUMAN	Q13330	MTA1	19	44	repA	sample-01	-0.0457382	T0	Staurosporine	0	0.062522	-0.10826
sp|Q13332|PTPRS_HUMAN	Q13332	PTPRS	6	13	repA	sample-01	-0.0541327	T0	Staurosporine	0	-0.0770794	0.0229468
sp|Q13347|EIF3I_HUMAN	Q13347	EIF3I	27	225	repA	sample-01	-0.0823657	T0	Staurosporine	0	-0.0533278	-0.0290379
sp|Q13356|PPIL2_HUMAN	Q13356	PPIL2	21	104	repA	sample-01	0.0551879	T0	Staurosporine	0	0.0594266	-0.00423868
sp|Q13362|2A5G_HUMAN	Q13362	PPP2R5C	20	57	repA	sample-01	-0.0434764	T0	Staurosporine	0	0.0591959	-0.102672
sp|Q13371|PHLP_HUMAN	Q13371	PDCL	13	100	repA	sample-01	0.0833596	T0	Staurosporine	0	0.0797799	0.00357972
sp|Q13393|PLD1_HUMAN	Q13393	PLD1	8	25	repA	sample-01	-0.0544135	T0	Staurosporine	0	-0.0618603	0.00744684
sp|Q13404|UB2V1_HUMAN	Q13404	UBE2V1	16	568	repA	sample-01	0.175569	T0	Staurosporine	0	0.189365	-0.0137966
sp|Q13405|RM49_HUMAN	Q13405	MRPL49	5	15	repA	sample-01	-0.20284	T0	Staurosporine	0	-0.0248359	-0.178004
sp|Q13416|ORC2_HUMAN	Q13416	ORC2	11	30	repA	sample-01	0.0234454	T0	Staurosporine	0	0.00488619	0.0185592
sp|Q13418|ILK_HUMAN	Q13418	ILK	8	23	repA	sample-01	0.0559188	T0	Staurosporine	0	0.188942	-0.133023
sp|Q13424|SNTA1_HUMAN	Q13424	SNTA1	4	8	repA	sample-01	0.122273	T0	Staurosporine	0	-0.0544845	0.176758
sp|Q13426|XRCC4_HUMAN	Q13426	XRCC4	16	71	repA	sample-01	-0.0986254	T0	Staurosporine	0	-0.0649961	-0.0336293
sp|Q13427|PPIG_HUMAN	Q13427	PPIG	11	42	repA	sample-01	0.111794	T0	Staurosporine	0	0.203019	-0.0912251
sp|Q13428|TCOF_HUMAN	Q13428	TCOF1	54	182	repA	sample-01	-0.0173981	T0	Staurosporine	0	0.0443557	-0.0617538
sp|Q13432|U119A_HUMAN	Q13432	UNC119	4	12	repA	sample-01	-0.0443569	T0	Staurosporine	0	0.0944965	-0.138853
sp|Q13435|SF3B2_HUMAN	Q13435	SF3B2	47	294	repA	sample-01	-0.0367625	T0	Staurosporine	0	0.0832311	-0.119994
sp|Q13438|OS9_HUMAN	Q13438	OS9	9	36	repA	sample-01	-0.0907709	T0	Staurosporine	0	-0.131802	0.0410307
sp|Q13439|GOGA4_HUMAN	Q13439	GOLGA4	83	277	repA	sample-01	-0.155098	T0	Staurosporine	0	-0.200335	0.0452373
sp|Q13451|FKBP5_HUMAN	Q13451	FKBP5	42	578	repA	sample-01	-0.0654706	T0	Staurosporine	0	-0.0684452	0.00297462
sp|Q13459|MYO9B_HUMAN	Q13459	MYO9B	21	59	repA	sample-01	-0.0648274	T0	Staurosporine	0	-0.147224	0.0823967
sp|Q13464|ROCK1_HUMAN	Q13464	ROCK1	73	219	repA	sample-01	0.0466369	T0	Staurosporine	0	-0.0257131	0.07235
sp|Q13480|GAB1_HUMAN	Q13480	GAB1	12	48	repA	sample-01	-0.334229	T0	Staurosporine	0	-0.122638	-0.211592
sp|Q13485|SMAD4_HUMAN	Q13485	SMAD4	11	26	repA	sample-01	-0.0173678	T0	Staurosporine	0	-0.00481584	-0.012552
sp|Q13487|SNPC2_HUMAN	Q13487	SNAPC2	4	11	repA	sample-01	-0.0339773	T0	Staurosporine	0	0.20149	-0.235467
sp|Q13488|VPP3_HUMAN	Q13488	TCIRG1	5	12	repA	sample-01	-0.00712312	T0	Staurosporine	0	0.185176	-0.192299
sp|Q13490|BIRC2_HUMAN	Q13490	BIRC2	9	42	repA	sample-01	-0.00436323	T0	Staurosporine	0	0.0363449	-0.0407081
sp|Q13496|MTM1_HUMAN	Q13496	MTM1	5	11	repA	sample-01	0.0209282	T0	Staurosporine	0	0.0165406	0.00438753
sp|Q13501|SQSTM_HUMAN	Q13501	SQSTM1	16	159	repA	sample-01	-0.315946	T0	Staurosporine	0	-0.287447	-0.028499
sp|Q13506|NAB1_HUMAN	Q13506	NAB1	3	6	repA	sample-01	0.0804683	T0	Staurosporine	0	0.013822	0.0666463
sp|Q13510|ASAH1_HUMAN	Q13510	ASAH1	20	103	repA	sample-01	0.0453344	T0	Staurosporine	0	0.0921136	-0.0467792
sp|Q13523|PRP4B_HUMAN	Q13523	PRPF4B	8	30	repA	sample-01	0.271121	T0	Staurosporine	0	0.116555	0.154566
sp|Q13526|PIN1_HUMAN	Q13526	PIN1	11	72	repA	sample-01	-0.0800994	T0	Staurosporine	0	0.0286129	-0.108712
sp|Q13541|4EBP1_HUMAN	Q13541	EIF4EBP1	9	209	repA	sample-01	-0.0969332	T0	Staurosporine	0	-0.151738	0.0548053
sp|Q13542|4EBP2_HUMAN	Q13542	EIF4EBP2	5	64	repA	sample-01	0.0208039	T0	Staurosporine	0	0.0478981	-0.0270942
sp|Q13546|RIPK1_HUMAN	Q13546	RIPK1	10	39	repA	sample-01	-0.0980895	T0	Staurosporine	0	-0.054299	-0.0437905
sp|Q13547|HDAC1_HUMAN	Q13547	HDAC1	25	116	repA	sample-01	0.0229423	T0	Staurosporine	0	0.0667185	-0.0437762
sp|Q13561|DCTN2_HUMAN	Q13561	DCTN2	30	340	repA	sample-01	-0.0661729	T0	Staurosporine	0	-0.0475793	-0.0185936
sp|Q13564|ULA1_HUMAN	Q13564	NAE1	29	151	repA	sample-01	-0.0259239	T0	Staurosporine	0	0.0262812	-0.0522051
sp|Q13572|ITPK1_HUMAN	Q13572	ITPK1	5	15	repA	sample-01	-0.095361	T0	Staurosporine	0	0.128408	-0.223769
sp|Q13573|SNW1_HUMAN	Q13573	SNW1	23	119	repA	sample-01	-0.0139916	T0	Staurosporine	0	-0.0628494	0.0488578
sp|Q13574|DGKZ_HUMAN	Q13574	DGKZ	8	27	repA	sample-01	-0.145368	T0	Staurosporine	0	-0.111763	-0.0336053
sp|Q13576|IQGA2_HUMAN	Q13576	IQGAP2	27	71	repA	sample-01	-0.172753	T0	Staurosporine	0	0.0104688	-0.183222
sp|Q13586|STIM1_HUMAN	Q13586	STIM1	8	34	repA	sample-01	0.00213057	T0	Staurosporine	0	-0.120652	0.122783
sp|Q13595|TRA2A_HUMAN	Q13595	TRA2A	6	11	repA	sample-01	0.0839935	T0	Staurosporine	0	0.108008	-0.0240147
sp|Q13596|SNX1_HUMAN	Q13596	SNX1	33	171	repA	sample-01	-0.0363597	T0	Staurosporine	0	-0.0470755	0.0107158
sp|Q13601|KRR1_HUMAN	Q13601	KRR1	5	11	repA	sample-01	0.171395	T0	Staurosporine	0	-0.0919342	0.263329
sp|Q13610|PWP1_HUMAN	Q13610	PWP1	13	36	repA	sample-01	-0.0281999	T0	Staurosporine	0	0.0292291	-0.057429
sp|Q13613|MTMR1_HUMAN	Q13613	MTMR1	11	19	repA	sample-01	-0.0771058	T0	Staurosporine	0	-0.0104777	-0.0666281
sp|Q13614|MTMR2_HUMAN	Q13614	MTMR2	10	40	repA	sample-01	0.0870924	T0	Staurosporine	0	0.0715352	0.0155571
sp|Q13615|MTMR3_HUMAN	Q13615	MTMR3	12	39	repA	sample-01	0.011224	T0	Staurosporine	0	0.108144	-0.0969201
sp|Q13616|CUL1_HUMAN	Q13616	CUL1	67	422	repA	sample-01	0.0665914	T0	Staurosporine	0	0.143246	-0.0766546
sp|Q13617|CUL2_HUMAN	Q13617	CUL2	36	182	repA	sample-01	0.00796968	T0	Staurosporine	0	0.106888	-0.0989188
sp|Q13618|CUL3_HUMAN	Q13618	CUL3	52	213	repA	sample-01	0.0307804	T0	Staurosporine	0	0.0438244	-0.013044
sp|Q13619|CUL4A_HUMAN	Q13619	CUL4A	54	143	repA	sample-01	0.0745165	T0	Staurosporine	0	0.034423	0.0400935
sp|Q13620|CUL4B_HUMAN	Q13620	CUL4B	57	217	repA	sample-01	0.0859325	T0	Staurosporine	0	0.0933421	-0.00740959
sp|Q13627|DYR1A_HUMAN	Q13627	DYRK1A	4	13	repA	sample-01	0.0401163	T0	Staurosporine	0	0.0981964	-0.05808
sp|Q13630|FCL_HUMAN	Q13630	GFUS	15	89	repA	sample-01	0.0788533	T0	Staurosporine	0	0.194919	-0.116066
sp|Q13637|RAB32_HUMAN	Q13637	RAB32	3	9	repA	sample-01	0.0839516	T0	Staurosporine	0	-0.0189399	0.102892
sp|Q13643|FHL3_HUMAN	Q13643	FHL3	20	370	repA	sample-01	-0.0858697	T0	Staurosporine	0	0.0186142	-0.104484
sp|Q13685|AAMP_HUMAN	Q13685	AAMP	18	77	repA	sample-01	0.0427054	T0	Staurosporine	0	0.0286587	0.0140467
sp|Q13686|ALKB1_HUMAN	Q13686	ALKBH1	6	14	repA	sample-01	0.0910162	T0	Staurosporine	0	0.13747	-0.0464539
sp|Q13769|THOC5_HUMAN	Q13769	THOC5	7	17	repA	sample-01	0.00257956	T0	Staurosporine	0	0.100291	-0.0977112
sp|Q13772|NCOA4_HUMAN	Q13772	NCOA4	7	22	repA	sample-01	-0.0534195	T0	Staurosporine	0	0.0629406	-0.11636
sp|Q13813|SPTN1_HUMAN	Q13813	SPTAN1	100	398	repA	sample-01	0.0816729	T0	Staurosporine	0	0.048404	0.0332689
sp|Q13823|NOG2_HUMAN	Q13823	GNL2	10	23	repA	sample-01	-0.190899	T0	Staurosporine	0	-0.103673	-0.0872255
sp|Q13835|PKP1_HUMAN	Q13835	PKP1	3	9	repA	sample-01	-0.122517	T0	Staurosporine	0	0.210008	-0.332525
sp|Q13838|DX39B_HUMAN	Q13838	DDX39B	34	621	repA	sample-01	0.0464726	T0	Staurosporine	0	0.118309	-0.0718361
sp|Q13867|BLMH_HUMAN	Q13867	BLMH	47	526	repA	sample-01	0.0281596	T0	Staurosporine	0	0.080371	-0.0522114
sp|Q13868|EXOS2_HUMAN	Q13868	EXOSC2	12	67	repA	sample-01	0.0643057	T0	Staurosporine	0	0.132065	-0.0677592
sp|Q13888|TF2H2_HUMAN	Q13888	GTF2H2	4	9	repA	sample-01	0.0625965	T0	Staurosporine	0	0.173562	-0.110965
sp|Q13895|BYST_HUMAN	Q13895	BYSL	19	86	repA	sample-01	-0.095123	T0	Staurosporine	0	0.0115146	-0.106638
sp|Q13905|RPGF1_HUMAN	Q13905	RAPGEF1	6	26	repA	sample-01	-0.0506162	T0	Staurosporine	0	0.130877	-0.181493
sp|Q13951|PEBB_HUMAN	Q13951	CBFB	21	169	repA	sample-01	-0.0384469	T0	Staurosporine	0	0.037254	-0.0757009
sp|Q13952|NFYC_HUMAN	Q13952	NFYC	12	23	repA	sample-01	-0.0103425	T0	Staurosporine	0	-0.10394	0.093597
sp|Q14008|CKAP5_HUMAN	Q14008	CKAP5	38	119	repA	sample-01	-0.0591586	T0	Staurosporine	0	0.00842223	-0.0675809
sp|Q14011|CIRBP_HUMAN	Q14011	CIRBP	9	74	repA	sample-01	0.0906436	T0	Staurosporine	0	0.0832486	0.00739502
sp|Q14019|COTL1_HUMAN	Q14019	COTL1	18	144	repA	sample-01	0.17825	T0	Staurosporine	0	0.229135	-0.0508851
sp|Q14103|HNRPD_HUMAN	Q14103	HNRNPD	27	409	repA	sample-01	0.0234659	T0	Staurosporine	0	0.142921	-0.119455
sp|Q14108|SCRB2_HUMAN	Q14108	SCARB2	3	9	repA	sample-01	0.166247	T0	Staurosporine	0	0.059069	0.107178
sp|Q14116|IL18_HUMAN	Q14116	IL18	12	94	repA	sample-01	-0.0958247	T0	Staurosporine	0	-0.0223065	-0.0735182
sp|Q14126|DSG2_HUMAN	Q14126	DSG2	19	91	repA	sample-01	0.0361185	T0	Staurosporine	0	-0.0180562	0.0541747
sp|Q14137|BOP1_HUMAN	Q14137	BOP1	22	93	repA	sample-01	0.0551375	T0	Staurosporine	0	0.0957364	-0.0405989
sp|Q14139|UBE4A_HUMAN	Q14139	UBE4A	8	24	repA	sample-01	-0.0197031	T0	Staurosporine	0	0.0386823	-0.0583854
sp|Q14141|SEPT6_HUMAN	Q14141	SEPTIN6	24	60	repA	sample-01	-0.0131898	T0	Staurosporine	0	-0.0542366	0.0410468
sp|Q14145|KEAP1_HUMAN	Q14145	KEAP1	14	50	repA	sample-01	0.114278	T0	Staurosporine	0	0.139504	-0.025226
sp|Q14149|MORC3_HUMAN	Q14149	MORC3	33	116	repA	sample-01	-0.0110305	T0	Staurosporine	0	-0.0540821	0.0430516
sp|Q14151|SAFB2_HUMAN	Q14151	SAFB2	28	51	repA	sample-01	0.127783	T0	Staurosporine	0	0.11158	0.0162032
sp|Q14152|EIF3A_HUMAN	Q14152	EIF3A	107	502	repA	sample-01	0.0063049	T0	Staurosporine	0	-0.00781727	0.0141222
sp|Q14153|FA53B_HUMAN	Q14153	FAM53B	7	22	repA	sample-01	0.048894	T0	Staurosporine	0	-0.0637504	0.112644
sp|Q14156|EFR3A_HUMAN	Q14156	EFR3A	5	9	repA	sample-01	0.483758	T0	Staurosporine	0	-0.205888	0.689646
sp|Q14157|UBP2L_HUMAN	Q14157	UBAP2L	31	245	repA	sample-01	-0.0813567	T0	Staurosporine	0	-0.0902948	0.00893805
sp|Q14160|SCRIB_HUMAN	Q14160	SCRIB	32	92	repA	sample-01	-0.0757759	T0	Staurosporine	0	-0.0834748	0.00769898
sp|Q14161|GIT2_HUMAN	Q14161	GIT2	8	22	repA	sample-01	0.187427	T0	Staurosporine	0	0.0549405	0.132486
sp|Q14165|MLEC_HUMAN	Q14165	MLEC	3	8	repA	sample-01	0.516629	T0	Staurosporine	0	0.151085	0.365543
sp|Q14166|TTL12_HUMAN	Q14166	TTLL12	36	185	repA	sample-01	-0.207698	T0	Staurosporine	0	-0.167439	-0.0402585
sp|Q14181|DPOA2_HUMAN	Q14181	POLA2	11	36	repA	sample-01	-0.211957	T0	Staurosporine	0	-0.191652	-0.0203046
sp|Q14186|TFDP1_HUMAN	Q14186	TFDP1	5	18	repA	sample-01	-0.0772777	T0	Staurosporine	0	-0.556489	0.479211
sp|Q14191|WRN_HUMAN	Q14191	WRN	11	29	repA	sample-01	0.251115	T0	Staurosporine	0	0.146655	0.10446
sp|Q14192|FHL2_HUMAN	Q14192	FHL2	14	43	repA	sample-01	0.193018	T0	Staurosporine	0	0.129971	0.0630466
sp|Q14197|ICT1_HUMAN	Q14197	MRPL58	3	11	repA	sample-01	0.107189	T0	Staurosporine	0	-0.0192684	0.126457
sp|Q14202|ZMYM3_HUMAN	Q14202	ZMYM3	11	23	repA	sample-01	-0.0137762	T0	Staurosporine	0	0.0580091	-0.0717853
sp|Q14203|DCTN1_HUMAN	Q14203	DCTN1	82	550	repA	sample-01	-0.0345099	T0	Staurosporine	0	-0.0356441	0.0011342
sp|Q14204|DYHC1_HUMAN	Q14204	DYNC1H1	257	1177	repA	sample-01	0.0119386	T0	Staurosporine	0	-0.00652088	0.0184595
sp|Q14207|NPAT_HUMAN	Q14207	NPAT	7	17	repA	sample-01	-0.205534	T0	Staurosporine	0	-0.0301631	-0.175371
sp|Q14232|EI2BA_HUMAN	Q14232	EIF2B1	27	145	repA	sample-01	0.0611233	T0	Staurosporine	0	0.169447	-0.108324
sp|Q14240|IF4A2_HUMAN	Q14240	EIF4A2	37	140	repA	sample-01	-0.0677678	T0	Staurosporine	0	-0.0175095	-0.0502584
sp|Q14241|ELOA1_HUMAN	Q14241	ELOA	5	9	repA	sample-01	0.119882	T0	Staurosporine	0	0.0644274	0.0554544
sp|Q14247|SRC8_HUMAN	Q14247	CTTN	42	347	repA	sample-01	-0.0138528	T0	Staurosporine	0	-0.0274709	0.0136181
sp|Q14249|NUCG_HUMAN	Q14249	ENDOG	5	12	repA	sample-01	-0.0304474	T0	Staurosporine	0	-0.0504088	0.0199613
sp|Q14254|FLOT2_HUMAN	Q14254	FLOT2	19	54	repA	sample-01	-0.0271762	T0	Staurosporine	0	-0.0756461	0.04847
sp|Q14257|RCN2_HUMAN	Q14257	RCN2	14	49	repA	sample-01	-0.153452	T0	Staurosporine	0	0.207561	-0.361014
sp|Q14258|TRI25_HUMAN	Q14258	TRIM25	17	60	repA	sample-01	0.0597108	T0	Staurosporine	0	0.0662179	-0.00650704
sp|Q14289|FAK2_HUMAN	Q14289	PTK2B	8	23	repA	sample-01	0.12516	T0	Staurosporine	0	-0.00985484	0.135015
sp|Q14315|FLNC_HUMAN	Q14315	FLNC	177	1292	repA	sample-01	0.0780472	T0	Staurosporine	0	0.073498	0.00454922
sp|Q14318|FKBP8_HUMAN	Q14318	FKBP8	6	37	repA	sample-01	-0.0566129	T0	Staurosporine	0	0.0826879	-0.139301
sp|Q14331|FRG1_HUMAN	Q14331	FRG1	10	23	repA	sample-01	0.144843	T0	Staurosporine	0	0.0254066	0.119436
sp|Q14353|GAMT_HUMAN	Q14353	GAMT	11	74	repA	sample-01	-0.00420933	T0	Staurosporine	0	0.0155902	-0.0197995
sp|Q14376|GALE_HUMAN	Q14376	GALE	22	125	repA	sample-01	-0.244968	T0	Staurosporine	0	-0.143275	-0.101693
sp|Q14444|CAPR1_HUMAN	Q14444	CAPRIN1	31	297	repA	sample-01	0.0968432	T0	Staurosporine	0	0.119146	-0.0223027
sp|Q14457|BECN1_HUMAN	Q14457	BECN1	6	26	repA	sample-01	0.108762	T0	Staurosporine	0	0.224199	-0.115437
sp|Q14493|SLBP_HUMAN	Q14493	SLBP	12	66	repA	sample-01	0.0111252	T0	Staurosporine	0	0.0620581	-0.0509329
sp|Q14527|HLTF_HUMAN	Q14527	HLTF	6	13	repA	sample-01	0.249473	T0	Staurosporine	0	0.0309865	0.218487
sp|Q14554|PDIA5_HUMAN	Q14554	PDIA5	9	35	repA	sample-01	0.137287	T0	Staurosporine	0	0.153286	-0.0159989
sp|Q14558|KPRA_HUMAN	Q14558	PRPSAP1	13	67	repA	sample-01	-0.00448652	T0	Staurosporine	0	-0.0114678	0.00698132
sp|Q14566|MCM6_HUMAN	Q14566	MCM6	58	413	repA	sample-01	0.00455151	T0	Staurosporine	0	0.0214118	-0.0168603
sp|Q14568|HS902_HUMAN	Q14568	HSP90AA2P	19	47	repA	sample-01	0.0977085	T0	Staurosporine	0	-0.0713802	0.169089
sp|Q14596|NBR1_HUMAN	Q14596	NBR1	7	16	repA	sample-01	0.00459277	T0	Staurosporine	0	-0.101516	0.106108
sp|Q14651|PLSI_HUMAN	Q14651	PLS1	29	124	repA	sample-01	0.171946	T0	Staurosporine	0	0.0710709	0.100875
sp|Q14653|IRF3_HUMAN	Q14653	IRF3	8	31	repA	sample-01	-0.00251941	T0	Staurosporine	0	0.00626318	-0.00878259
sp|Q14657|LAGE3_HUMAN	Q14657	LAGE3	8	34	repA	sample-01	0.252769	T0	Staurosporine	0	0.314978	-0.0622092
sp|Q14669|TRIPC_HUMAN	Q14669	TRIP12	16	39	repA	sample-01	-0.0662936	T0	Staurosporine	0	-0.00097	-0.0653237
sp|Q14671|PUM1_HUMAN	Q14671	PUM1	18	94	repA	sample-01	0.00681377	T0	Staurosporine	0	0.0354765	-0.0286627
sp|Q14676|MDC1_HUMAN	Q14676	MDC1	48	198	repA	sample-01	0.00233458	T0	Staurosporine	0	0.00124989	0.0010847
sp|Q14677|EPN4_HUMAN	Q14677	CLINT1	14	50	repA	sample-01	-0.237026	T0	Staurosporine	0	-0.351698	0.114673
sp|Q14681|KCTD2_HUMAN	Q14681	KCTD2	3	12	repA	sample-01	0.0219818	T0	Staurosporine	0	0.053162	-0.0311802
sp|Q14683|SMC1A_HUMAN	Q14683	SMC1A	79	315	repA	sample-01	-0.0612928	T0	Staurosporine	0	0.0281843	-0.0894772
sp|Q14684|RRP1B_HUMAN	Q14684	RRP1B	10	37	repA	sample-01	0.0636255	T0	Staurosporine	0	0.0650947	-0.00146922
sp|Q14686|NCOA6_HUMAN	Q14686	NCOA6	7	21	repA	sample-01	0.1597	T0	Staurosporine	0	0.00379832	0.155902
sp|Q14687|GSE1_HUMAN	Q14687	GSE1	27	68	repA	sample-01	-0.0360422	T0	Staurosporine	0	-0.1013	0.0652583
sp|Q14690|RRP5_HUMAN	Q14690	PDCD11	9	21	repA	sample-01	-0.176076	T0	Staurosporine	0	0.0597817	-0.235858
sp|Q14691|PSF1_HUMAN	Q14691	GINS1	12	51	repA	sample-01	-0.0306783	T0	Staurosporine	0	-0.0423151	0.0116368
sp|Q14694|UBP10_HUMAN	Q14694	USP10	27	119	repA	sample-01	-0.043019	T0	Staurosporine	0	-0.0244954	-0.0185236
sp|Q14696|MESD_HUMAN	Q14696	MESD	18	76	repA	sample-01	0.140762	T0	Staurosporine	0	0.163414	-0.0226525
sp|Q14697|GANAB_HUMAN	Q14697	GANAB	49	396	repA	sample-01	-0.0176015	T0	Staurosporine	0	0.0370119	-0.0546134
sp|Q14738|2A5D_HUMAN	Q14738	PPP2R5D	28	90	repA	sample-01	-0.0558561	T0	Staurosporine	0	-0.0712438	0.0153876
sp|Q14739|LBR_HUMAN	Q14739	LBR	7	24	repA	sample-01	0.150642	T0	Staurosporine	0	0.247115	-0.0964732
sp|Q14746|COG2_HUMAN	Q14746	COG2	6	19	repA	sample-01	0.30893	T0	Staurosporine	0	0.0650277	0.243903
sp|Q14789|GOGB1_HUMAN	Q14789	GOLGB1	22	48	repA	sample-01	0.0279539	T0	Staurosporine	0	0.0263667	0.00158723
sp|Q14790|CASP8_HUMAN	Q14790	CASP8	16	82	repA	sample-01	0.0779727	T0	Staurosporine	0	0.0483014	0.0296713
sp|Q147X3|NAA30_HUMAN	Q147X3	NAA30	11	56	repA	sample-01	-0.0497246	T0	Staurosporine	0	0.00105203	-0.0507766
sp|Q14807|KIF22_HUMAN	Q14807	KIF22	3	7	repA	sample-01	0.176659	T0	Staurosporine	0	-0.0696855	0.246344
sp|Q14847|LASP1_HUMAN	Q14847	LASP1	23	500	repA	sample-01	0.157933	T0	Staurosporine	0	0.133594	0.024339
sp|Q14849|STAR3_HUMAN	Q14849	STARD3	6	10	repA	sample-01	-0.335223	T0	Staurosporine	0	-0.106712	-0.228511
sp|Q14872|MTF1_HUMAN	Q14872	MTF1	3	5	repA	sample-01	-0.109884	T0	Staurosporine	0	0.0100606	-0.119945
sp|Q14919|NC2A_HUMAN	Q14919	DRAP1	6	77	repA	sample-01	-0.155749	T0	Staurosporine	0	-0.0164303	-0.139319
sp|Q14966|ZN638_HUMAN	Q14966	ZNF638	39	133	repA	sample-01	-0.0805374	T0	Staurosporine	0	-0.0352735	-0.0452639
sp|Q14974|IMB1_HUMAN	Q14974	KPNB1	50	438	repA	sample-01	0.176269	T0	Staurosporine	0	0.177351	-0.00108163
sp|Q14978|NOLC1_HUMAN	Q14978	NOLC1	39	184	repA	sample-01	0.0277287	T0	Staurosporine	0	0.0236	0.00412871
sp|Q14980|NUMA1_HUMAN	Q14980	NUMA1	114	430	repA	sample-01	-0.0415691	T0	Staurosporine	0	0.023135	-0.0647041
sp|Q14997|PSME4_HUMAN	Q14997	PSME4	38	118	repA	sample-01	0.00966508	T0	Staurosporine	0	0.0604261	-0.050761
sp|Q14BN4|SLMAP_HUMAN	Q14BN4	SLMAP	7	10	repA	sample-01	0.0556832	T0	Staurosporine	0	-0.972755	1.02844
sp|Q14C86|GAPD1_HUMAN	Q14C86	GAPVD1	44	193	repA	sample-01	-0.0670638	T0	Staurosporine	0	0.00541799	-0.0724818
sp|Q14CS0|UBX2B_HUMAN	Q14CS0	UBXN2B	3	11	repA	sample-01	0.0555822	T0	Staurosporine	0	-0.0218216	0.0774037
sp|Q14CX7|NAA25_HUMAN	Q14CX7	NAA25	35	133	repA	sample-01	-0.0382924	T0	Staurosporine	0	-0.0600484	0.021756
sp|Q15003|CND2_HUMAN	Q15003	NCAPH	38	173	repA	sample-01	0.0955324	T0	Staurosporine	0	-0.0544428	0.149975
sp|Q15004|PAF15_HUMAN	Q15004	PCLAF	12	31	repA	sample-01	0.0531318	T0	Staurosporine	0	0.0201004	0.0330314
sp|Q15007|FL2D_HUMAN	Q15007	WTAP	22	80	repA	sample-01	-0.117097	T0	Staurosporine	0	-0.0194522	-0.0976451
sp|Q15008|PSMD6_HUMAN	Q15008	PSMD6	40	328	repA	sample-01	0.0592226	T0	Staurosporine	0	0.067494	-0.00827132
sp|Q15014|MO4L2_HUMAN	Q15014	MORF4L2	8	23	repA	sample-01	0.120593	T0	Staurosporine	0	0.133945	-0.013352
sp|Q15018|ABRX2_HUMAN	Q15018	ABRAXAS2	19	119	repA	sample-01	0.129129	T0	Staurosporine	0	0.132378	-0.00324913
sp|Q15019|SEPT2_HUMAN	Q15019	SEPTIN2	33	434	repA	sample-01	0.224246	T0	Staurosporine	0	0.189102	0.0351439
[truncated: 164,681 more rows]
