# Supplementary material for: System-Wide Profiling by Proteome Integral Solubility Alteration Assay of Drug Residence Times for Target Characterization
Source: Anal Chem. 2022 Nov 3;94(45):15772–80. doi: 10.1021/acs.analchem.2c03506 (PMC9670035; doi:10.1021/acs.analchem.2c03506)
Supplement: Supplementary file 3 — ac2c03506_si_003.xlsx [file ac2c03506_si_003.xlsx]

## Sheet: Lysate_IAA
Protein	Protein ID	Gene	Combined Total Peptides	Combined Spectral Count	replicate	TMT channel	log2 normalized intensity	Time	Treatment	sampling.time	log2 mean value DMSO at corresponding time point	log2 time normalized intensity
sp|A0A0B4J2D5|GAL3B_HUMAN	A0A0B4J2D5	GATD3B	15	148	repA	sample-01	0.211165	T0	DMSO	0	0.0488503	0.162314
sp|A0A1B0GUS4|UB2L5_HUMAN	A0A1B0GUS4	UBE2L5	12	12	repA	sample-01	-0.019851	T0	DMSO	0	-0.0537244	0.0338735
sp|A0AV96|RBM47_HUMAN	A0AV96	RBM47	3	7	repA	sample-01	-0.136067	T0	DMSO	0	-0.0358223	-0.100245
sp|A0AVT1|UBA6_HUMAN	A0AVT1	UBA6	60	414	repA	sample-01	-0.0958947	T0	DMSO	0	-0.0188496	-0.0770452
sp|A0FGR8|ESYT2_HUMAN	A0FGR8	ESYT2	10	19	repA	sample-01	0.0662456	T0	DMSO	0	0.0893742	-0.0231286
sp|A0JNW5|UH1BL_HUMAN	A0JNW5	UHRF1BP1L	14	27	repA	sample-01	0.203715	T0	DMSO	0	0.225427	-0.0217118
sp|A0MZ66|SHOT1_HUMAN	A0MZ66	SHTN1	54	351	repA	sample-01	-0.00759158	T0	DMSO	0	-0.0221386	0.014547
sp|A2RTX5|SYTC2_HUMAN	A2RTX5	TARS3	11	14	repA	sample-01	0.0128546	T0	DMSO	0	0.259869	-0.247014
sp|A2RU49|HYKK_HUMAN	A2RU49	HYKK	4	5	repA	sample-01	-0.184323	T0	DMSO	0	-0.00725066	-0.177072
sp|A2VDF0|FUCM_HUMAN	A2VDF0	FUOM	9	34	repA	sample-01	0.076773	T0	DMSO	0	-0.0196064	0.0963794
sp|A4D126|ISPD_HUMAN	A4D126	CRPPA	18	73	repA	sample-01	0.224462	T0	DMSO	0	0.15869	0.0657719
sp|A4D1P6|WDR91_HUMAN	A4D1P6	WDR91	15	46	repA	sample-01	-0.0208555	T0	DMSO	0	0.00249847	-0.023354
sp|A4D2B0|MBLC1_HUMAN	A4D2B0	MBLAC1	5	14	repA	sample-01	-0.0557509	T0	DMSO	0	-0.14392	0.0881688
sp|A5D8V6|VP37C_HUMAN	A5D8V6	VPS37C	5	16	repA	sample-01	0.0548051	T0	DMSO	0	0.0134435	0.0413615
sp|A5PLN9|TPC13_HUMAN	A5PLN9	TRAPPC13	4	12	repA	sample-01	-0.0169604	T0	DMSO	0	0.132394	-0.149354
sp|A5YKK6|CNOT1_HUMAN	A5YKK6	CNOT1	55	157	repA	sample-01	0.0148023	T0	DMSO	0	0.0325805	-0.0177782
sp|A6H8Y1|BDP1_HUMAN	A6H8Y1	BDP1	6	8	repA	sample-01	0.139045	T0	DMSO	0	-0.209338	0.348382
sp|A6NDB9|PALM3_HUMAN	A6NDB9	PALM3	15	38	repA	sample-01	-0.122154	T0	DMSO	0	-0.0101968	-0.111957
sp|A6NDG6|PGP_HUMAN	A6NDG6	PGP	24	230	repA	sample-01	0.138341	T0	DMSO	0	0.0660495	0.0722911
sp|A6NDU8|CE051_HUMAN	A6NDU8	C5orf51	10	50	repA	sample-01	-0.075427	T0	DMSO	0	-0.000841	-0.0745856
sp|A6NED2|RCCD1_HUMAN	A6NED2	RCCD1	17	52	repA	sample-01	0.163429	T0	DMSO	0	0.0806213	0.0828078
sp|A6NFQ2|TCAF2_HUMAN	A6NFQ2	TCAF2	7	21	repA	sample-01	-0.352722	T0	DMSO	0	-0.0891361	-0.263586
sp|A6NGB9|WIPF3_HUMAN	A6NGB9	WIPF3	8	26	repA	sample-01	0.181469	T0	DMSO	0	0.0276153	0.153853
sp|A6NGK3|GAG10_HUMAN	A6NGK3	GAGE10	2	34	repA	sample-01	-0.113547	T0	DMSO	0	-0.0790568	-0.0344907
sp|A6NHR9|SMHD1_HUMAN	A6NHR9	SMCHD1	16	32	repA	sample-01	-0.131402	T0	DMSO	0	-0.0869042	-0.044498
sp|A6NHX0|CAST2_HUMAN	A6NHX0	CASTOR2	6	20	repA	sample-01	-0.0349361	T0	DMSO	0	-0.0339988	-0.000937
sp|A6NIH7|U119B_HUMAN	A6NIH7	UNC119B	11	38	repA	sample-01	0.156546	T0	DMSO	0	0.0485967	0.107949
sp|A6NKD9|CC85C_HUMAN	A6NKD9	CCDC85C	6	13	repA	sample-01	0.10827	T0	DMSO	0	-0.0902611	0.198531
sp|A8MPS7|YDJC_HUMAN	A8MPS7	YDJC	11	44	repA	sample-01	0.0424004	T0	DMSO	0	0.0275805	0.0148198
sp|A8MT69|CENPX_HUMAN	A8MT69	CENPX	3	10	repA	sample-01	-0.114872	T0	DMSO	0	-0.050234	-0.0646375
sp|A8MXV4|NUD19_HUMAN	A8MXV4	NUDT19	13	38	repA	sample-01	-0.0314074	T0	DMSO	0	0.00210538	-0.0335128
sp|A9UHW6|MI4GD_HUMAN	A9UHW6	MIF4GD	11	54	repA	sample-01	-0.0854688	T0	DMSO	0	-0.0465868	-0.038882
sp|B7ZAP0|RBG10_HUMAN	B7ZAP0	RABGAP1L	15	24	repA	sample-01	-0.11688	T0	DMSO	0	-0.0313972	-0.0854826
sp|C9J7I0|UMAD1_HUMAN	C9J7I0	UMAD1	2	13	repA	sample-01	0.294978	T0	DMSO	0	0.0442773	0.250701
sp|C9JLW8|MCRI1_HUMAN	C9JLW8	MCRIP1	5	24	repA	sample-01	0.159488	T0	DMSO	0	0.155996	0.00349175
sp|E9PAV3|NACAM_HUMAN	E9PAV3	NACA	9	266	repA	sample-01	-0.0686877	T0	DMSO	0	0.0126634	-0.0813511
sp|E9PRG8|CK098_HUMAN	E9PRG8	C11orf98	9	51	repA	sample-01	-0.0441486	T0	DMSO	0	-0.0126073	-0.0315413
sp|L0R6Q1|S35U4_HUMAN	L0R6Q1	SLC35A4	2	8	repA	sample-01	0.237526	T0	DMSO	0	0.127767	0.109759
sp|L0R819|ASURF_HUMAN	L0R819	ASDURF	5	18	repA	sample-01	0.026518	T0	DMSO	0	-0.106171	0.132689
sp|O00115|DNS2A_HUMAN	O00115	DNASE2	10	45	repA	sample-01	0.14385	T0	DMSO	0	0.0980466	0.0458037
sp|O00139|KIF2A_HUMAN	O00139	KIF2A	18	38	repA	sample-01	-0.0105571	T0	DMSO	0	-0.00112928	-0.00942778
sp|O00148|DX39A_HUMAN	O00148	DDX39A	33	303	repA	sample-01	-0.39902	T0	DMSO	0	-0.293664	-0.105356
sp|O00151|PDLI1_HUMAN	O00151	PDLIM1	29	425	repA	sample-01	0.0488798	T0	DMSO	0	0.0143187	0.0345611
sp|O00161|SNP23_HUMAN	O00161	SNAP23	20	237	repA	sample-01	0.0179784	T0	DMSO	0	0.0417094	-0.023731
sp|O00170|AIP_HUMAN	O00170	AIP	23	140	repA	sample-01	0.127478	T0	DMSO	0	0.0570679	0.0704103
sp|O00178|GTPB1_HUMAN	O00178	GTPBP1	8	21	repA	sample-01	-0.00493268	T0	DMSO	0	0.10925	-0.114183
sp|O00186|STXB3_HUMAN	O00186	STXBP3	15	30	repA	sample-01	-0.160891	T0	DMSO	0	-0.102936	-0.0579555
sp|O00189|AP4M1_HUMAN	O00189	AP4M1	3	8	repA	sample-01	-0.0429128	T0	DMSO	0	0.0234502	-0.0663629
sp|O00193|SMAP_HUMAN	O00193	SMAP	14	343	repA	sample-01	0.333066	T0	DMSO	0	0.189252	0.143814
sp|O00214|LEG8_HUMAN	O00214	LGALS8	9	22	repA	sample-01	-0.131652	T0	DMSO	0	-0.231786	0.100134
sp|O00221|IKBE_HUMAN	O00221	NFKBIE	7	34	repA	sample-01	0.10232	T0	DMSO	0	0.0767953	0.0255246
sp|O00231|PSD11_HUMAN	O00231	PSMD11	40	393	repA	sample-01	-0.0225914	T0	DMSO	0	-0.0186779	-0.00391348
sp|O00232|PSD12_HUMAN	O00232	PSMD12	50	621	repA	sample-01	-0.11356	T0	DMSO	0	-0.0671408	-0.0464194
sp|O00233|PSMD9_HUMAN	O00233	PSMD9	11	231	repA	sample-01	0.0811469	T0	DMSO	0	0.0654807	0.0156662
sp|O00244|ATOX1_HUMAN	O00244	ATOX1	11	78	repA	sample-01	0.289645	T0	DMSO	0	0.233278	0.0563675
sp|O00257|CBX4_HUMAN	O00257	CBX4	3	5	repA	sample-01	-0.380129	T0	DMSO	0	-0.411937	0.0318077
sp|O00264|PGRC1_HUMAN	O00264	PGRMC1	8	34	repA	sample-01	0.190982	T0	DMSO	0	0.0587052	0.132277
sp|O00268|TAF4_HUMAN	O00268	TAF4	12	17	repA	sample-01	-0.210157	T0	DMSO	0	-0.0194096	-0.190748
sp|O00273|DFFA_HUMAN	O00273	DFFA	28	241	repA	sample-01	0.0315722	T0	DMSO	0	0.0868253	-0.0552531
sp|O00287|RFXAP_HUMAN	O00287	RFXAP	2	5	repA	sample-01	0.114024	T0	DMSO	0	0.144704	-0.0306797
sp|O00291|HIP1_HUMAN	O00291	HIP1	31	90	repA	sample-01	-0.0240527	T0	DMSO	0	-0.0579969	0.0339442
sp|O00299|CLIC1_HUMAN	O00299	CLIC1	33	1157	repA	sample-01	0.0564114	T0	DMSO	0	-0.016353	0.0727645
sp|O00303|EIF3F_HUMAN	O00303	EIF3F	18	136	repA	sample-01	-0.041162	T0	DMSO	0	-0.15048	0.109318
sp|O00329|PK3CD_HUMAN	O00329	PIK3CD	13	28	repA	sample-01	0.0885469	T0	DMSO	0	0.0482307	0.0403162
sp|O00330|ODPX_HUMAN	O00330	PDHX	14	40	repA	sample-01	0.0017454	T0	DMSO	0	0.0144667	-0.0127213
sp|O00399|DCTN6_HUMAN	O00399	DCTN6	6	32	repA	sample-01	0.202092	T0	DMSO	0	0.095891	0.106201
sp|O00401|WASL_HUMAN	O00401	WASL	15	53	repA	sample-01	0.163324	T0	DMSO	0	0.0512136	0.112111
sp|O00410|IPO5_HUMAN	O00410	IPO5	71	1078	repA	sample-01	0.110952	T0	DMSO	0	0.109197	0.00175548
sp|O00418|EF2K_HUMAN	O00418	EEF2K	27	133	repA	sample-01	-0.104796	T0	DMSO	0	-0.0830716	-0.0217242
sp|O00422|SAP18_HUMAN	O00422	SAP18	8	37	repA	sample-01	0.00569382	T0	DMSO	0	-0.0381202	0.043814
sp|O00425|IF2B3_HUMAN	O00425	IGF2BP3	27	123	repA	sample-01	-0.283	T0	DMSO	0	-0.178803	-0.104197
sp|O00429|DNM1L_HUMAN	O00429	DNM1L	49	196	repA	sample-01	-0.090411	T0	DMSO	0	-0.0245816	-0.0658295
sp|O00442|RTCA_HUMAN	O00442	RTCA	21	114	repA	sample-01	-0.0355661	T0	DMSO	0	-0.0413349	0.00576881
sp|O00459|P85B_HUMAN	O00459	PIK3R2	19	75	repA	sample-01	0.043423	T0	DMSO	0	0.0338502	0.0095728
sp|O00461|GOLI4_HUMAN	O00461	GOLIM4	7	16	repA	sample-01	0.110657	T0	DMSO	0	0.0643403	0.0463171
sp|O00462|MANBA_HUMAN	O00462	MANBA	26	67	repA	sample-01	-0.00163951	T0	DMSO	0	0.041039	-0.0426785
sp|O00468|AGRIN_HUMAN	O00468	AGRN	19	40	repA	sample-01	0.162855	T0	DMSO	0	0.264148	-0.101293
sp|O00471|EXOC5_HUMAN	O00471	EXOC5	10	18	repA	sample-01	0.0111729	T0	DMSO	0	-0.0736597	0.0848327
sp|O00479|HMGN4_HUMAN	O00479	HMGN4	9	19	repA	sample-01	0.384896	T0	DMSO	0	0.0722391	0.312657
sp|O00487|PSDE_HUMAN	O00487	PSMD14	22	284	repA	sample-01	-0.178291	T0	DMSO	0	-0.109656	-0.0686356
sp|O00488|ZN593_HUMAN	O00488	ZNF593	4	11	repA	sample-01	0.0486489	T0	DMSO	0	-0.0241458	0.0727947
sp|O00505|IMA4_HUMAN	O00505	KPNA3	20	58	repA	sample-01	-0.0945663	T0	DMSO	0	-0.0266344	-0.0679318
sp|O00512|BCL9_HUMAN	O00512	BCL9	5	9	repA	sample-01	0.085912	T0	DMSO	0	0.118613	-0.0327007
sp|O00534|VMA5A_HUMAN	O00534	VWA5A	17	53	repA	sample-01	0.0178867	T0	DMSO	0	0.0624581	-0.0445714
sp|O00541|PESC_HUMAN	O00541	PES1	20	88	repA	sample-01	-0.156796	T0	DMSO	0	-0.100309	-0.0564867
sp|O00560|SDCB1_HUMAN	O00560	SDCBP	13	74	repA	sample-01	0.0839232	T0	DMSO	0	0.0239674	0.0599558
sp|O00562|PITM1_HUMAN	O00562	PITPNM1	3	7	repA	sample-01	-0.378092	T0	DMSO	0	-0.0346057	-0.343486
sp|O00566|MPP10_HUMAN	O00566	MPHOSPH10	5	11	repA	sample-01	0.108959	T0	DMSO	0	-0.087536	0.196495
sp|O00567|NOP56_HUMAN	O00567	NOP56	6	16	repA	sample-01	0.37362	T0	DMSO	0	0.00930068	0.364319
sp|O00584|RNT2_HUMAN	O00584	RNASET2	18	106	repA	sample-01	0.140862	T0	DMSO	0	0.0936946	0.047167
sp|O00625|PIR_HUMAN	O00625	PIR	15	67	repA	sample-01	-0.0395155	T0	DMSO	0	-0.0674198	0.0279043
sp|O00629|IMA3_HUMAN	O00629	KPNA4	20	156	repA	sample-01	-0.0532519	T0	DMSO	0	0.00156517	-0.0548171
sp|O00743|PPP6_HUMAN	O00743	PPP6C	22	106	repA	sample-01	0.25229	T0	DMSO	0	0.162377	0.089913
sp|O00748|EST2_HUMAN	O00748	CES2	5	17	repA	sample-01	-0.0810672	T0	DMSO	0	-0.068866	-0.0122012
sp|O00754|MA2B1_HUMAN	O00754	MAN2B1	30	123	repA	sample-01	0.120743	T0	DMSO	0	0.0364156	0.0843272
sp|O00764|PDXK_HUMAN	O00764	PDXK	23	260	repA	sample-01	0.123078	T0	DMSO	0	0.00863277	0.114445
sp|O14497|ARI1A_HUMAN	O14497	ARID1A	57	251	repA	sample-01	0.0172375	T0	DMSO	0	0.0285032	-0.0112657
sp|O14508|SOCS2_HUMAN	O14508	SOCS2	9	20	repA	sample-01	0.237026	T0	DMSO	0	0.0775246	0.159501
sp|O14526|FCHO1_HUMAN	O14526	FCHO1	10	28	repA	sample-01	0.129368	T0	DMSO	0	0.21333	-0.0839617
sp|O14530|TXND9_HUMAN	O14530	TXNDC9	18	147	repA	sample-01	0.127149	T0	DMSO	0	0.0920664	0.0350824
sp|O14545|TRAD1_HUMAN	O14545	TRAFD1	24	126	repA	sample-01	0.125287	T0	DMSO	0	0.0736054	0.0516818
sp|O14561|ACPM_HUMAN	O14561	NDUFAB1	5	126	repA	sample-01	0.123613	T0	DMSO	0	0.127645	-0.00403202
sp|O14562|UBFD1_HUMAN	O14562	UBFD1	19	217	repA	sample-01	0.0484061	T0	DMSO	0	0.0180766	0.0303294
sp|O14578|CTRO_HUMAN	O14578	CIT	3	7	repA	sample-01	0.164891	T0	DMSO	0	0.200032	-0.035141
sp|O14579|COPE_HUMAN	O14579	COPE	23	163	repA	sample-01	-0.0097916	T0	DMSO	0	-0.0371561	0.0273645
sp|O14617|AP3D1_HUMAN	O14617	AP3D1	30	105	repA	sample-01	-0.196505	T0	DMSO	0	-0.0506264	-0.145878
sp|O14618|CCS_HUMAN	O14618	CCS	13	97	repA	sample-01	0.206505	T0	DMSO	0	0.130507	0.075998
sp|O14641|DVL2_HUMAN	O14641	DVL2	6	11	repA	sample-01	-0.0453055	T0	DMSO	0	-0.0283096	-0.0169959
sp|O14657|TOR1B_HUMAN	O14657	TOR1B	4	8	repA	sample-01	-0.188243	T0	DMSO	0	-0.00688138	-0.181362
sp|O14672|ADA10_HUMAN	O14672	ADAM10	3	4	repA	sample-01	0.0606198	T0	DMSO	0	-0.0601259	0.120746
sp|O14686|KMT2D_HUMAN	O14686	KMT2D	56	130	repA	sample-01	0.0178662	T0	DMSO	0	-0.0143022	0.0321684
sp|O14713|ITBP1_HUMAN	O14713	ITGB1BP1	5	9	repA	sample-01	-0.0768195	T0	DMSO	0	-0.0135611	-0.0632584
sp|O14717|TRDMT_HUMAN	O14717	TRDMT1	6	12	repA	sample-01	0.100642	T0	DMSO	0	0.174757	-0.0741143
sp|O14727|APAF_HUMAN	O14727	APAF1	9	14	repA	sample-01	-0.281373	T0	DMSO	0	-0.192196	-0.0891774
sp|O14730|RIOK3_HUMAN	O14730	RIOK3	12	25	repA	sample-01	0.0237727	T0	DMSO	0	-0.00484282	0.0286155
sp|O14732|IMPA2_HUMAN	O14732	IMPA2	3	10	repA	sample-01	0.0251465	T0	DMSO	0	-0.0437668	0.0689133
sp|O14744|ANM5_HUMAN	O14744	PRMT5	43	408	repA	sample-01	-0.0301274	T0	DMSO	0	-0.0407702	0.0106428
sp|O14745|NHRF1_HUMAN	O14745	SLC9A3R1	35	365	repA	sample-01	0.130681	T0	DMSO	0	0.0857958	0.044885
sp|O14757|CHK1_HUMAN	O14757	CHEK1	17	47	repA	sample-01	0.0863087	T0	DMSO	0	0.0847371	0.00157157
sp|O14772|FPGT_HUMAN	O14772	FPGT	14	42	repA	sample-01	-0.0737359	T0	DMSO	0	-0.0863642	0.0126283
sp|O14773|TPP1_HUMAN	O14773	TPP1	9	34	repA	sample-01	0.0289326	T0	DMSO	0	0.0622007	-0.0332681
sp|O14776|TCRG1_HUMAN	O14776	TCERG1	46	218	repA	sample-01	-0.206314	T0	DMSO	0	-0.131318	-0.0749966
sp|O14777|NDC80_HUMAN	O14777	NDC80	42	160	repA	sample-01	-0.082173	T0	DMSO	0	-0.0595317	-0.0226413
sp|O14787|TNPO2_HUMAN	O14787	TNPO2	26	86	repA	sample-01	-0.114063	T0	DMSO	0	-0.0636807	-0.0503828
sp|O14796|SH21B_HUMAN	O14796	SH2D1B	4	8	repA	sample-01	-0.0102428	T0	DMSO	0	0.0883306	-0.0985734
sp|O14802|RPC1_HUMAN	O14802	POLR3A	56	155	repA	sample-01	-0.169406	T0	DMSO	0	-0.0989339	-0.0704722
sp|O14828|SCAM3_HUMAN	O14828	SCAMP3	10	28	repA	sample-01	-0.105445	T0	DMSO	0	-0.0616366	-0.0438083
sp|O14841|OPLA_HUMAN	O14841	OPLAH	47	185	repA	sample-01	-0.115202	T0	DMSO	0	-0.0748919	-0.0403103
sp|O14867|BACH1_HUMAN	O14867	BACH1	23	102	repA	sample-01	0.036929	T0	DMSO	0	0.00947474	0.0274542
sp|O14879|IFIT3_HUMAN	O14879	IFIT3	5	10	repA	sample-01	-0.0198078	T0	DMSO	0	-0.0553571	0.0355493
sp|O14893|GEMI2_HUMAN	O14893	GEMIN2	10	21	repA	sample-01	-0.187847	T0	DMSO	0	-0.0558953	-0.131952
sp|O14907|TX1B3_HUMAN	O14907	TAX1BP3	6	28	repA	sample-01	0.18629	T0	DMSO	0	0.0809027	0.105387
sp|O14908|GIPC1_HUMAN	O14908	GIPC1	20	76	repA	sample-01	0.135499	T0	DMSO	0	0.0101866	0.125313
sp|O14929|HAT1_HUMAN	O14929	HAT1	29	654	repA	sample-01	0.0142653	T0	DMSO	0	-0.0452602	0.0595255
sp|O14936|CSKP_HUMAN	O14936	CASK	6	8	repA	sample-01	-0.103213	T0	DMSO	0	0.265754	-0.368968
sp|O14964|HGS_HUMAN	O14964	HGS	39	220	repA	sample-01	-0.0845625	T0	DMSO	0	-0.0650811	-0.0194814
sp|O14965|AURKA_HUMAN	O14965	AURKA	5	10	repA	sample-01	0.102918	T0	DMSO	0	0.0791624	0.0237553
sp|O14972|VP26C_HUMAN	O14972	VPS26C	5	20	repA	sample-01	0.0683902	T0	DMSO	0	-0.0105677	0.0789579
sp|O14974|MYPT1_HUMAN	O14974	PPP1R12A	59	284	repA	sample-01	0.0710148	T0	DMSO	0	0.0293409	0.041674
sp|O14976|GAK_HUMAN	O14976	GAK	19	50	repA	sample-01	-0.100142	T0	DMSO	0	-8.28e-05	-0.100059
sp|O14979|HNRDL_HUMAN	O14979	HNRNPDL	23	348	repA	sample-01	0.371132	T0	DMSO	0	0.246722	0.12441
sp|O14980|XPO1_HUMAN	O14980	XPO1	58	566	repA	sample-01	-0.0389071	T0	DMSO	0	0.0103593	-0.0492664
sp|O14981|BTAF1_HUMAN	O14981	BTAF1	12	37	repA	sample-01	-0.22055	T0	DMSO	0	-0.205693	-0.0148568
sp|O15014|ZN609_HUMAN	O15014	ZNF609	21	46	repA	sample-01	-0.119434	T0	DMSO	0	-0.0369132	-0.0825204
sp|O15020|SPTN2_HUMAN	O15020	SPTBN2	23	13	repA	sample-01	0.0828138	T0	DMSO	0	0.113966	-0.0311524
sp|O15027|SC16A_HUMAN	O15027	SEC16A	42	151	repA	sample-01	0.03389	T0	DMSO	0	0.0483823	-0.0144923
sp|O15031|PLXB2_HUMAN	O15031	PLXNB2	11	17	repA	sample-01	-0.21254	T0	DMSO	0	-0.148465	-0.0640746
sp|O15042|SR140_HUMAN	O15042	U2SURP	37	148	repA	sample-01	-0.199572	T0	DMSO	0	-0.205089	0.00551733
sp|O15047|SET1A_HUMAN	O15047	SETD1A	22	53	repA	sample-01	-0.0349648	T0	DMSO	0	-0.0964834	0.0615186
sp|O15056|SYNJ2_HUMAN	O15056	SYNJ2	6	19	repA	sample-01	-0.15042	T0	DMSO	0	-0.0350974	-0.115322
sp|O15067|PUR4_HUMAN	O15067	PFAS	71	482	repA	sample-01	-0.111794	T0	DMSO	0	-0.144286	0.0324916
sp|O15085|ARHGB_HUMAN	O15085	ARHGEF11	8	21	repA	sample-01	-0.0290839	T0	DMSO	0	0.0138281	-0.042912
sp|O15116|LSM1_HUMAN	O15116	LSM1	13	87	repA	sample-01	0.0854827	T0	DMSO	0	0.0961292	-0.0106465
sp|O15117|FYB1_HUMAN	O15117	FYB1	16	53	repA	sample-01	-0.119881	T0	DMSO	0	-0.16662	0.0467383
sp|O15118|NPC1_HUMAN	O15118	NPC1	10	26	repA	sample-01	-0.0952868	T0	DMSO	0	-0.10344	0.00815309
sp|O15127|SCAM2_HUMAN	O15127	SCAMP2	6	17	repA	sample-01	-0.0958795	T0	DMSO	0	-0.0483355	-0.047544
sp|O15143|ARC1B_HUMAN	O15143	ARPC1B	26	181	repA	sample-01	0.143718	T0	DMSO	0	0.0624411	0.0812766
sp|O15144|ARPC2_HUMAN	O15144	ARPC2	37	341	repA	sample-01	0.0646869	T0	DMSO	0	0.068874	-0.00418706
sp|O15145|ARPC3_HUMAN	O15145	ARPC3	18	201	repA	sample-01	0.0953712	T0	DMSO	0	0.0381658	0.0572054
sp|O15160|RPAC1_HUMAN	O15160	POLR1C	15	82	repA	sample-01	0.0160268	T0	DMSO	0	-0.0472223	0.0632491
sp|O15164|TIF1A_HUMAN	O15164	TRIM24	19	52	repA	sample-01	-0.135324	T0	DMSO	0	-0.121068	-0.0142554
sp|O15169|AXIN1_HUMAN	O15169	AXIN1	3	6	repA	sample-01	-0.0775781	T0	DMSO	0	-0.0844267	0.00684863
sp|O15173|PGRC2_HUMAN	O15173	PGRMC2	5	8	repA	sample-01	-1.48761	T0	DMSO	0	-0.414614	-1.073
sp|O15182|CETN3_HUMAN	O15182	CETN3	8	31	repA	sample-01	-0.095232	T0	DMSO	0	-0.0100289	-0.0852031
sp|O15211|RGL2_HUMAN	O15211	RGL2	3	7	repA	sample-01	0.355873	T0	DMSO	0	0.181348	0.174525
sp|O15212|PFD6_HUMAN	O15212	PFDN6	16	118	repA	sample-01	0.249919	T0	DMSO	0	0.0836739	0.166245
sp|O15226|NKRF_HUMAN	O15226	NKRF	11	27	repA	sample-01	0.0101492	T0	DMSO	0	-0.0528829	0.0630322
sp|O15234|CASC3_HUMAN	O15234	CASC3	12	41	repA	sample-01	-0.213405	T0	DMSO	0	0.0269876	-0.240393
sp|O15247|CLIC2_HUMAN	O15247	CLIC2	24	145	repA	sample-01	-0.135822	T0	DMSO	0	-0.125978	-0.00984337
sp|O15294|OGT1_HUMAN	O15294	OGT	31	77	repA	sample-01	-0.18368	T0	DMSO	0	-0.1627	-0.0209804
sp|O15305|PMM2_HUMAN	O15305	PMM2	19	65	repA	sample-01	0.0417016	T0	DMSO	0	0.0206109	0.0210907
sp|O15318|RPC7_HUMAN	O15318	POLR3G	10	38	repA	sample-01	-0.0475109	T0	DMSO	0	0.0449697	-0.0924805
sp|O15347|HMGB3_HUMAN	O15347	HMGB3	19	143	repA	sample-01	0.0353629	T0	DMSO	0	0.00921785	0.026145
sp|O15355|PPM1G_HUMAN	O15355	PPM1G	37	910	repA	sample-01	0.0436233	T0	DMSO	0	0.0332228	0.0104004
sp|O15371|EIF3D_HUMAN	O15371	EIF3D	29	298	repA	sample-01	-0.132848	T0	DMSO	0	-0.109384	-0.0234641
sp|O15372|EIF3H_HUMAN	O15372	EIF3H	27	208	repA	sample-01	0.0496416	T0	DMSO	0	0.0400511	0.00959053
sp|O15379|HDAC3_HUMAN	O15379	HDAC3	9	27	repA	sample-01	0.0565994	T0	DMSO	0	-0.057112	0.113711
sp|O15382|BCAT2_HUMAN	O15382	BCAT2	15	74	repA	sample-01	0.0706996	T0	DMSO	0	0.0433785	0.0273211
sp|O15397|IPO8_HUMAN	O15397	IPO8	27	69	repA	sample-01	0.0090037	T0	DMSO	0	-0.0429173	0.051921
sp|O15400|STX7_HUMAN	O15400	STX7	14	83	repA	sample-01	-0.0450154	T0	DMSO	0	-0.0312355	-0.0137799
sp|O15439|MRP4_HUMAN	O15439	ABCC4	4	9	repA	sample-01	-0.286332	T0	DMSO	0	0.264391	-0.550723
sp|O15446|RPA34_HUMAN	O15446	POLR1G	15	64	repA	sample-01	-0.0346934	T0	DMSO	0	-0.181436	0.146742
sp|O15460|P4HA2_HUMAN	O15460	P4HA2	15	47	repA	sample-01	-0.0520317	T0	DMSO	0	-0.0326108	-0.019421
sp|O15498|YKT6_HUMAN	O15498	YKT6	13	66	repA	sample-01	0.0209364	T0	DMSO	0	0.0653202	-0.0443838
sp|O15511|ARPC5_HUMAN	O15511	ARPC5	15	154	repA	sample-01	0.117419	T0	DMSO	0	0.0628658	0.0545535
sp|O15514|RPB4_HUMAN	O15514	POLR2D	12	204	repA	sample-01	-0.012512	T0	DMSO	0	-0.00127337	-0.0112386
sp|O15534|PER1_HUMAN	O15534	PER1	4	8	repA	sample-01	0.539706	T0	DMSO	0	0.132558	0.407148
sp|O43143|DHX15_HUMAN	O43143	DHX15	38	225	repA	sample-01	-0.216414	T0	DMSO	0	-0.143797	-0.0726172
sp|O43148|MCES_HUMAN	O43148	RNMT	37	194	repA	sample-01	0.0130443	T0	DMSO	0	0.00281949	0.0102248
sp|O43149|ZZEF1_HUMAN	O43149	ZZEF1	41	97	repA	sample-01	-0.00933977	T0	DMSO	0	-0.0121614	0.00282167
sp|O43156|TTI1_HUMAN	O43156	TTI1	10	28	repA	sample-01	0.0885737	T0	DMSO	0	-0.00972182	0.0982955
sp|O43164|PJA2_HUMAN	O43164	PJA2	10	80	repA	sample-01	0.103012	T0	DMSO	0	0.10621	-0.00319803
sp|O43169|CYB5B_HUMAN	O43169	CYB5B	3	6	repA	sample-01	-0.0368658	T0	DMSO	0	-0.110629	0.0737637
sp|O43172|PRP4_HUMAN	O43172	PRPF4	21	68	repA	sample-01	-0.0736986	T0	DMSO	0	-0.0109359	-0.0627627
sp|O43175|SERA_HUMAN	O43175	PHGDH	27	276	repA	sample-01	-0.164228	T0	DMSO	0	-0.152272	-0.0119553
sp|O43182|RHG06_HUMAN	O43182	ARHGAP6	14	48	repA	sample-01	-0.0668873	T0	DMSO	0	-0.0769336	0.0100463
sp|O43237|DC1L2_HUMAN	O43237	DYNC1LI2	21	55	repA	sample-01	0.199399	T0	DMSO	0	0.053208	0.146191
sp|O43242|PSMD3_HUMAN	O43242	PSMD3	54	572	repA	sample-01	-0.243871	T0	DMSO	0	-0.138995	-0.104876
sp|O43252|PAPS1_HUMAN	O43252	PAPSS1	42	262	repA	sample-01	-0.0622835	T0	DMSO	0	-0.0449564	-0.017327
sp|O43264|ZW10_HUMAN	O43264	ZW10	30	137	repA	sample-01	-0.265025	T0	DMSO	0	-0.0859436	-0.179081
sp|O43278|SPIT1_HUMAN	O43278	SPINT1	4	5	repA	sample-01	0.00584397	T0	DMSO	0	-0.0960695	0.101913
sp|O43290|SNUT1_HUMAN	O43290	SART1	33	100	repA	sample-01	0.03641	T0	DMSO	0	0.0542369	-0.0178269
sp|O43299|AP5Z1_HUMAN	O43299	AP5Z1	4	9	repA	sample-01	0.146273	T0	DMSO	0	-0.00939577	0.155669
sp|O43310|CTIF_HUMAN	O43310	CTIF	9	19	repA	sample-01	0.0308054	T0	DMSO	0	-0.0251296	0.055935
sp|O43314|VIP2_HUMAN	O43314	PPIP5K2	34	104	repA	sample-01	-0.159463	T0	DMSO	0	-0.129664	-0.0297987
sp|O43318|M3K7_HUMAN	O43318	MAP3K7	26	103	repA	sample-01	-0.0534633	T0	DMSO	0	-0.0470001	-0.00646312
sp|O43324|MCA3_HUMAN	O43324	EEF1E1	9	29	repA	sample-01	-0.23995	T0	DMSO	0	-0.158431	-0.0815187
sp|O43353|RIPK2_HUMAN	O43353	RIPK2	15	45	repA	sample-01	0.0958066	T0	DMSO	0	-0.00900809	0.104815
sp|O43379|WDR62_HUMAN	O43379	WDR62	26	58	repA	sample-01	0.154392	T0	DMSO	0	0.109594	0.0447984
sp|O43390|HNRPR_HUMAN	O43390	HNRNPR	43	341	repA	sample-01	-0.0368982	T0	DMSO	0	-0.0123461	-0.0245521
sp|O43395|PRPF3_HUMAN	O43395	PRPF3	24	101	repA	sample-01	-0.127571	T0	DMSO	0	-0.0900703	-0.0375008
sp|O43396|TXNL1_HUMAN	O43396	TXNL1	23	488	repA	sample-01	-0.0343765	T0	DMSO	0	-0.0037788	-0.0305977
sp|O43399|TPD54_HUMAN	O43399	TPD52L2	18	217	repA	sample-01	-0.000732	T0	DMSO	0	0.0345987	-0.0353303
sp|O43414|ERI3_HUMAN	O43414	ERI3	6	28	repA	sample-01	-0.0587822	T0	DMSO	0	-0.114012	0.0552294
sp|O43426|SYNJ1_HUMAN	O43426	SYNJ1	16	25	repA	sample-01	0.0265468	T0	DMSO	0	0.127634	-0.101087
sp|O43427|FIBP_HUMAN	O43427	FIBP	6	11	repA	sample-01	-0.261382	T0	DMSO	0	-0.0625126	-0.19887
sp|O43432|IF4G3_HUMAN	O43432	EIF4G3	41	86	repA	sample-01	0.0962893	T0	DMSO	0	0.0679058	0.0283835
sp|O43447|PPIH_HUMAN	O43447	PPIH	19	227	repA	sample-01	0.113801	T0	DMSO	0	0.0409691	0.0728323
sp|O43482|MS18B_HUMAN	O43482	OIP5	7	41	repA	sample-01	0.00432714	T0	DMSO	0	0.0659802	-0.0616531
sp|O43491|E41L2_HUMAN	O43491	EPB41L2	65	405	repA	sample-01	-0.0291307	T0	DMSO	0	-0.0165939	-0.0125369
sp|O43504|LTOR5_HUMAN	O43504	LAMTOR5	4	81	repA	sample-01	0.0223325	T0	DMSO	0	0.0901244	-0.0677919
sp|O43513|MED7_HUMAN	O43513	MED7	3	12	repA	sample-01	0.279279	T0	DMSO	0	0.241935	0.037344
sp|O43516|WIPF1_HUMAN	O43516	WIPF1	9	43	repA	sample-01	0.000972	T0	DMSO	0	-0.021174	0.022146
sp|O43524|FOXO3_HUMAN	O43524	FOXO3	3	8	repA	sample-01	-0.169134	T0	DMSO	0	-0.03176	-0.137374
sp|O43566|RGS14_HUMAN	O43566	RGS14	4	5	repA	sample-01	0.277888	T0	DMSO	0	0.253319	0.0245686
sp|O43567|RNF13_HUMAN	O43567	RNF13	3	14	repA	sample-01	-0.129696	T0	DMSO	0	-0.0876573	-0.0420384
sp|O43583|DENR_HUMAN	O43583	DENR	17	211	repA	sample-01	-0.0680904	T0	DMSO	0	-0.0405645	-0.0275259
sp|O43592|XPOT_HUMAN	O43592	XPOT	44	202	repA	sample-01	-0.178269	T0	DMSO	0	-0.117057	-0.0612121
sp|O43598|DNPH1_HUMAN	O43598	DNPH1	11	199	repA	sample-01	0.148867	T0	DMSO	0	0.0664213	0.082446
sp|O43615|TIM44_HUMAN	O43615	TIMM44	23	61	repA	sample-01	-0.0409114	T0	DMSO	0	0.000522	-0.041433
sp|O43617|TPPC3_HUMAN	O43617	TRAPPC3	16	111	repA	sample-01	0.122208	T0	DMSO	0	0.0236302	0.0985781
sp|O43633|CHM2A_HUMAN	O43633	CHMP2A	15	103	repA	sample-01	0.01587	T0	DMSO	0	0.0659021	-0.0500321
sp|O43639|NCK2_HUMAN	O43639	NCK2	11	38	repA	sample-01	0.0547557	T0	DMSO	0	0.0413933	0.0133625
sp|O43660|PLRG1_HUMAN	O43660	PLRG1	11	44	repA	sample-01	0.00971041	T0	DMSO	0	-0.0255089	0.0352193
sp|O43663|PRC1_HUMAN	O43663	PRC1	6	14	repA	sample-01	0.71477	T0	DMSO	0	-0.0155309	0.730301
sp|O43665|RGS10_HUMAN	O43665	RGS10	15	94	repA	sample-01	0.0435132	T0	DMSO	0	0.0515931	-0.00807998
sp|O43670|ZN207_HUMAN	O43670	ZNF207	11	80	repA	sample-01	0.168084	T0	DMSO	0	0.20441	-0.0363252
sp|O43678|NDUA2_HUMAN	O43678	NDUFA2	6	19	repA	sample-01	0.0514377	T0	DMSO	0	-0.00125297	0.0526907
sp|O43681|GET3_HUMAN	O43681	GET3	17	86	repA	sample-01	0.0710948	T0	DMSO	0	-0.0431579	0.114253
sp|O43683|BUB1_HUMAN	O43683	BUB1	8	19	repA	sample-01	0.0532396	T0	DMSO	0	0.0106891	0.0425505
sp|O43684|BUB3_HUMAN	O43684	BUB3	20	175	repA	sample-01	0.183707	T0	DMSO	0	0.164262	0.0194448
sp|O43708|MAAI_HUMAN	O43708	GSTZ1	5	22	repA	sample-01	-0.00531931	T0	DMSO	0	-0.0355877	0.0302684
sp|O43709|BUD23_HUMAN	O43709	BUD23	5	17	repA	sample-01	0.139932	T0	DMSO	0	0.089723	0.0502088
sp|O43716|GATC_HUMAN	O43716	GATC	8	56	repA	sample-01	0.0187723	T0	DMSO	0	-0.0089457	0.027718
sp|O43719|HTSF1_HUMAN	O43719	HTATSF1	68	408	repA	sample-01	-0.0735369	T0	DMSO	0	-0.0375485	-0.0359883
sp|O43747|AP1G1_HUMAN	O43747	AP1G1	31	168	repA	sample-01	0.0420356	T0	DMSO	0	0.045404	-0.00336844
sp|O43752|STX6_HUMAN	O43752	STX6	9	35	repA	sample-01	-0.047137	T0	DMSO	0	-0.0943701	0.0472331
sp|O43760|SNG2_HUMAN	O43760	SYNGR2	4	13	repA	sample-01	-0.162148	T0	DMSO	0	0.0122573	-0.174405
sp|O43765|SGTA_HUMAN	O43765	SGTA	20	173	repA	sample-01	0.0392557	T0	DMSO	0	0.0338214	0.00543439
sp|O43766|LIAS_HUMAN	O43766	LIAS	10	25	repA	sample-01	0.0416097	T0	DMSO	0	0.058863	-0.0172533
sp|O43768|ENSA_HUMAN	O43768	ENSA	14	221	repA	sample-01	0.0877585	T0	DMSO	0	0.0942414	-0.00648288
sp|O43776|SYNC_HUMAN	O43776	NARS1	42	463	repA	sample-01	-0.143856	T0	DMSO	0	-0.171319	0.0274622
sp|O43805|SSNA1_HUMAN	O43805	SSNA1	10	38	repA	sample-01	0.186215	T0	DMSO	0	-0.0766921	0.262908
sp|O43809|CPSF5_HUMAN	O43809	NUDT21	15	62	repA	sample-01	0.211618	T0	DMSO	0	0.175377	0.0362408
sp|O43813|LANC1_HUMAN	O43813	LANCL1	18	67	repA	sample-01	0.064025	T0	DMSO	0	0.044896	0.019129
sp|O43815|STRN_HUMAN	O43815	STRN	38	197	repA	sample-01	0.0912853	T0	DMSO	0	0.0460549	0.0452304
sp|O43818|U3IP2_HUMAN	O43818	RRP9	12	34	repA	sample-01	0.050831	T0	DMSO	0	0.0517288	-0.000898
sp|O43823|AKAP8_HUMAN	O43823	AKAP8	20	83	repA	sample-01	0.0293053	T0	DMSO	0	-0.0177619	0.0470672
sp|O43829|ZBT14_HUMAN	O43829	ZBTB14	4	6	repA	sample-01	-0.209463	T0	DMSO	0	-0.0931204	-0.116343
sp|O43837|IDH3B_HUMAN	O43837	IDH3B	7	26	repA	sample-01	0.0782966	T0	DMSO	0	0.0584362	0.0198604
sp|O43847|NRDC_HUMAN	O43847	NRDC	65	445	repA	sample-01	0.0687495	T0	DMSO	0	0.0670767	0.00167279
sp|O43852|CALU_HUMAN	O43852	CALU	41	644	repA	sample-01	0.152229	T0	DMSO	0	0.055449	0.09678
sp|O43865|SAHH2_HUMAN	O43865	AHCYL1	24	87	repA	sample-01	-0.0529062	T0	DMSO	0	-0.0919902	0.039084
sp|O43924|PDE6D_HUMAN	O43924	PDE6D	3	15	repA	sample-01	-0.236457	T0	DMSO	0	-0.0294013	-0.207055
sp|O43929|ORC4_HUMAN	O43929	ORC4	7	16	repA	sample-01	-0.113237	T0	DMSO	0	-0.0758668	-0.0373706
sp|O60216|RAD21_HUMAN	O60216	RAD21	24	128	repA	sample-01	-0.0402495	T0	DMSO	0	-0.0267347	-0.0135148
sp|O60220|TIM8A_HUMAN	O60220	TIMM8A	7	31	repA	sample-01	0.284239	T0	DMSO	0	0.0237583	0.260481
sp|O60231|DHX16_HUMAN	O60231	DHX16	20	77	repA	sample-01	-0.00194451	T0	DMSO	0	-0.0225703	0.0206258
sp|O60232|ZNRD2_HUMAN	O60232	ZNRD2	11	209	repA	sample-01	-0.104187	T0	DMSO	0	-0.120792	0.0166043
sp|O60234|GMFG_HUMAN	O60234	GMFG	13	205	repA	sample-01	0.0477246	T0	DMSO	0	-0.0108437	0.0585683
sp|O60239|3BP5_HUMAN	O60239	SH3BP5	9	23	repA	sample-01	-0.0535671	T0	DMSO	0	0.0895003	-0.143067
sp|O60256|KPRB_HUMAN	O60256	PRPSAP2	24	163	repA	sample-01	0.0328221	T0	DMSO	0	-0.0308467	0.0636688
sp|O60268|K0513_HUMAN	O60268	KIAA0513	10	22	repA	sample-01	-0.0883878	T0	DMSO	0	-0.00272447	-0.0856633
sp|O60271|JIP4_HUMAN	O60271	SPAG9	81	567	repA	sample-01	-0.0573578	T0	DMSO	0	-0.043592	-0.0137658
sp|O60293|ZC3H1_HUMAN	O60293	ZFC3H1	7	10	repA	sample-01	-0.032209	T0	DMSO	0	-0.0720694	0.0398603
sp|O60294|TYW4_HUMAN	O60294	LCMT2	9	24	repA	sample-01	-0.0830532	T0	DMSO	0	-0.167125	0.0840721
sp|O60306|AQR_HUMAN	O60306	AQR	23	50	repA	sample-01	-0.132776	T0	DMSO	0	-0.0834768	-0.0492989
sp|O60313|OPA1_HUMAN	O60313	OPA1	21	52	repA	sample-01	0.0594355	T0	DMSO	0	0.0685616	-0.00912608
sp|O60315|ZEB2_HUMAN	O60315	ZEB2	7	12	repA	sample-01	0.117532	T0	DMSO	0	0.130783	-0.0132506
sp|O60318|GANP_HUMAN	O60318	MCM3AP	3	7	repA	sample-01	0.501374	T0	DMSO	0	0.272129	0.229245
sp|O60341|KDM1A_HUMAN	O60341	KDM1A	38	224	repA	sample-01	-0.0794628	T0	DMSO	0	0.00342993	-0.0828927
sp|O60343|TBCD4_HUMAN	O60343	TBC1D4	21	59	repA	sample-01	0.164217	T0	DMSO	0	0.100666	0.0635505
sp|O60447|EVI5_HUMAN	O60447	EVI5	8	11	repA	sample-01	-0.0389873	T0	DMSO	0	0.220718	-0.259706
sp|O60488|ACSL4_HUMAN	O60488	ACSL4	6	11	repA	sample-01	0.0914063	T0	DMSO	0	-0.228078	0.319484
sp|O60493|SNX3_HUMAN	O60493	SNX3	20	96	repA	sample-01	0.0621706	T0	DMSO	0	0.0312358	0.0309347
sp|O60499|STX10_HUMAN	O60499	STX10	7	17	repA	sample-01	-0.13342	T0	DMSO	0	-0.0507645	-0.0826557
sp|O60502|OGA_HUMAN	O60502	OGA	46	331	repA	sample-01	-0.0398878	T0	DMSO	0	-0.0371121	-0.00277564
sp|O60504|VINEX_HUMAN	O60504	SORBS3	5	19	repA	sample-01	0.0986216	T0	DMSO	0	0.102063	-0.0034412
sp|O60506|HNRPQ_HUMAN	O60506	SYNCRIP	49	870	repA	sample-01	-0.0991128	T0	DMSO	0	-0.000593	-0.0985193
sp|O60508|PRP17_HUMAN	O60508	CDC40	8	12	repA	sample-01	-0.123956	T0	DMSO	0	0.0725251	-0.196481
sp|O60518|RNBP6_HUMAN	O60518	RANBP6	13	26	repA	sample-01	0.101362	T0	DMSO	0	0.0616305	0.0397317
sp|O60524|NEMF_HUMAN	O60524	NEMF	19	41	repA	sample-01	-0.137172	T0	DMSO	0	0.0399767	-0.177149
sp|O60547|GMDS_HUMAN	O60547	GMDS	17	62	repA	sample-01	0.0528283	T0	DMSO	0	0.0274281	0.0254002
sp|O60551|NMT2_HUMAN	O60551	NMT2	10	17	repA	sample-01	-0.167434	T0	DMSO	0	-0.04503	-0.122404
sp|O60563|CCNT1_HUMAN	O60563	CCNT1	9	27	repA	sample-01	-0.0676694	T0	DMSO	0	0.0297691	-0.0974385
sp|O60566|BUB1B_HUMAN	O60566	BUB1B	47	159	repA	sample-01	0.0125433	T0	DMSO	0	-0.0103149	0.0228582
sp|O60568|PLOD3_HUMAN	O60568	PLOD3	23	85	repA	sample-01	0.0751684	T0	DMSO	0	0.0935387	-0.0183703
sp|O60573|IF4E2_HUMAN	O60573	EIF4E2	6	13	repA	sample-01	-0.243612	T0	DMSO	0	0.0049924	-0.248604
sp|O60613|SEP15_HUMAN	O60613	SELENOF	5	35	repA	sample-01	0.12662	T0	DMSO	0	0.158415	-0.0317958
sp|O60637|TSN3_HUMAN	O60637	TSPAN3	3	5	repA	sample-01	0.205858	T0	DMSO	0	0.0620357	0.143822
sp|O60645|EXOC3_HUMAN	O60645	EXOC3	7	20	repA	sample-01	-0.00694082	T0	DMSO	0	-0.0415969	0.0346561
sp|O60664|PLIN3_HUMAN	O60664	PLIN3	35	347	repA	sample-01	0.176027	T0	DMSO	0	0.12219	0.0538372
sp|O60671|RAD1_HUMAN	O60671	RAD1	11	55	repA	sample-01	0.181527	T0	DMSO	0	0.154719	0.0268082
sp|O60678|ANM3_HUMAN	O60678	PRMT3	24	129	repA	sample-01	0.0537552	T0	DMSO	0	0.0345395	0.0192158
sp|O60701|UGDH_HUMAN	O60701	UGDH	27	125	repA	sample-01	-0.0517697	T0	DMSO	0	-0.0366872	-0.0150825
sp|O60716|CTND1_HUMAN	O60716	CTNND1	30	87	repA	sample-01	-0.20531	T0	DMSO	0	-0.0578399	-0.14747
sp|O60739|EIF1B_HUMAN	O60739	EIF1B	12	41	repA	sample-01	0.102047	T0	DMSO	0	-0.0173917	0.119439
sp|O60749|SNX2_HUMAN	O60749	SNX2	33	179	repA	sample-01	0.045907	T0	DMSO	0	0.0359406	0.0099664
sp|O60763|USO1_HUMAN	O60763	USO1	61	526	repA	sample-01	-0.0786136	T0	DMSO	0	-0.0204509	-0.0581627
sp|O60784|TOM1_HUMAN	O60784	TOM1	18	137	repA	sample-01	-0.0399413	T0	DMSO	0	-0.082457	0.0425156
sp|O60825|F262_HUMAN	O60825	PFKFB2	22	49	repA	sample-01	0.148451	T0	DMSO	0	0.125548	0.0229035
sp|O60826|CCD22_HUMAN	O60826	CCDC22	24	65	repA	sample-01	0.0127531	T0	DMSO	0	0.0290105	-0.0162574
sp|O60828|PQBP1_HUMAN	O60828	PQBP1	13	103	repA	sample-01	0.168245	T0	DMSO	0	0.154148	0.0140971
sp|O60829|PAGE4_HUMAN	O60829	PAGE4	5	26	repA	sample-01	-0.066706	T0	DMSO	0	0.144555	-0.211261
sp|O60832|DKC1_HUMAN	O60832	DKC1	23	99	repA	sample-01	0.0625363	T0	DMSO	0	0.100695	-0.0381584
sp|O60841|IF2P_HUMAN	O60841	EIF5B	81	353	repA	sample-01	-0.0968979	T0	DMSO	0	-0.0768846	-0.0200132
sp|O60869|EDF1_HUMAN	O60869	EDF1	19	129	repA	sample-01	0.177452	T0	DMSO	0	0.114186	0.0632669
sp|O60870|KIN17_HUMAN	O60870	KIN	7	17	repA	sample-01	-0.149115	T0	DMSO	0	-0.0518269	-0.0972885
sp|O60884|DNJA2_HUMAN	O60884	DNAJA2	24	182	repA	sample-01	-0.145469	T0	DMSO	0	-0.0109887	-0.134481
sp|O60885|BRD4_HUMAN	O60885	BRD4	36	148	repA	sample-01	-0.138154	T0	DMSO	0	-0.0885536	-0.0496008
sp|O60888|CUTA_HUMAN	O60888	CUTA	8	474	repA	sample-01	0.0546237	T0	DMSO	0	0.00361181	0.0510119
sp|O60907|TBL1X_HUMAN	O60907	TBL1X	17	46	repA	sample-01	0.0638614	T0	DMSO	0	0.0625829	0.00127848
sp|O60921|HUS1_HUMAN	O60921	HUS1	8	20	repA	sample-01	0.21222	T0	DMSO	0	0.193414	0.0188061
sp|O60925|PFD1_HUMAN	O60925	PFDN1	11	158	repA	sample-01	0.0435019	T0	DMSO	0	0.0482021	-0.00470017
sp|O60927|PP1RB_HUMAN	O60927	PPP1R11	7	121	repA	sample-01	0.0404916	T0	DMSO	0	0.0104957	0.0299958
sp|O60934|NBN_HUMAN	O60934	NBN	33	130	repA	sample-01	0.0164895	T0	DMSO	0	-0.0101801	0.0266696
sp|O60936|NOL3_HUMAN	O60936	NOL3	6	14	repA	sample-01	-0.0548982	T0	DMSO	0	-0.0165721	-0.038326
sp|O60942|MCE1_HUMAN	O60942	RNGTT	15	42	repA	sample-01	-0.171445	T0	DMSO	0	-0.250883	0.0794382
sp|O75054|IGSF3_HUMAN	O75054	IGSF3	6	8	repA	sample-01	-0.149614	T0	DMSO	0	-0.196375	0.0467611
sp|O75061|AUXI_HUMAN	O75061	DNAJC6	13	36	repA	sample-01	0.019719	T0	DMSO	0	0.029627	-0.00990799
sp|O75081|MTG16_HUMAN	O75081	CBFA2T3	5	16	repA	sample-01	0.153523	T0	DMSO	0	0.303908	-0.150386
sp|O75083|WDR1_HUMAN	O75083	WDR1	45	528	repA	sample-01	0.0594479	T0	DMSO	0	0.0414206	0.0180273
sp|O75113|N4BP1_HUMAN	O75113	N4BP1	28	80	repA	sample-01	0.129438	T0	DMSO	0	0.0402973	0.0891404
sp|O75116|ROCK2_HUMAN	O75116	ROCK2	87	316	repA	sample-01	-0.0476703	T0	DMSO	0	-0.0133344	-0.034336
sp|O75122|CLAP2_HUMAN	O75122	CLASP2	25	78	repA	sample-01	0.00791757	T0	DMSO	0	0.0437385	-0.0358209
sp|O75143|ATG13_HUMAN	O75143	ATG13	4	14	repA	sample-01	0.279728	T0	DMSO	0	0.0910619	0.188666
sp|O75146|HIP1R_HUMAN	O75146	HIP1R	37	101	repA	sample-01	-0.0441181	T0	DMSO	0	-0.00622688	-0.0378912
sp|O75147|OBSL1_HUMAN	O75147	OBSL1	11	38	repA	sample-01	-0.0784157	T0	DMSO	0	0.0664553	-0.144871
sp|O75150|BRE1B_HUMAN	O75150	RNF40	51	180	repA	sample-01	-0.0537937	T0	DMSO	0	-0.00134108	-0.0524526
sp|O75154|RFIP3_HUMAN	O75154	RAB11FIP3	6	16	repA	sample-01	0.0819973	T0	DMSO	0	0.145946	-0.0639488
sp|O75155|CAND2_HUMAN	O75155	CAND2	24	40	repA	sample-01	0.153373	T0	DMSO	0	0.0208357	0.132537
sp|O75157|T22D2_HUMAN	O75157	TSC22D2	16	187	repA	sample-01	0.117832	T0	DMSO	0	0.000296	0.117536
sp|O75164|KDM4A_HUMAN	O75164	KDM4A	7	19	repA	sample-01	-0.214889	T0	DMSO	0	-0.265579	0.0506895
sp|O75170|PP6R2_HUMAN	O75170	PPP6R2	23	80	repA	sample-01	0.0730907	T0	DMSO	0	0.0170109	0.0560798
sp|O75175|CNOT3_HUMAN	O75175	CNOT3	20	69	repA	sample-01	-0.0495363	T0	DMSO	0	0.0103306	-0.0598669
sp|O75177|CREST_HUMAN	O75177	SS18L1	3	5	repA	sample-01	0.031951	T0	DMSO	0	0.232076	-0.200125
sp|O75179|ANR17_HUMAN	O75179	ANKRD17	50	119	repA	sample-01	-0.0228569	T0	DMSO	0	-0.0175311	-0.00532571
sp|O75191|XYLB_HUMAN	O75191	XYLB	14	40	repA	sample-01	-0.0741846	T0	DMSO	0	-0.0214043	-0.0527803
sp|O75223|GGCT_HUMAN	O75223	GGCT	22	234	repA	sample-01	0.00542389	T0	DMSO	0	0.0543628	-0.0489389
sp|O75298|RTN2_HUMAN	O75298	RTN2	3	11	repA	sample-01	0.0114277	T0	DMSO	0	-0.0417277	0.0531554
sp|O75312|ZPR1_HUMAN	O75312	ZPR1	37	429	repA	sample-01	0.0671339	T0	DMSO	0	0.0476465	0.0194874
sp|O75323|NIPS2_HUMAN	O75323	NIPSNAP2	7	19	repA	sample-01	-0.292718	T0	DMSO	0	-0.219025	-0.0736934
sp|O75330|HMMR_HUMAN	O75330	HMMR	36	107	repA	sample-01	0.119002	T0	DMSO	0	0.147615	-0.0286128
sp|O75340|PDCD6_HUMAN	O75340	PDCD6	13	76	repA	sample-01	-0.151057	T0	DMSO	0	-0.0531533	-0.0979037
sp|O75347|TBCA_HUMAN	O75347	TBCA	20	487	repA	sample-01	0.164732	T0	DMSO	0	0.0518331	0.112899
sp|O75348|VATG1_HUMAN	O75348	ATP6V1G1	11	82	repA	sample-01	0.0467293	T0	DMSO	0	0.131639	-0.08491
sp|O75351|VPS4B_HUMAN	O75351	VPS4B	18	32	repA	sample-01	-0.24025	T0	DMSO	0	-0.165444	-0.0748063
sp|O75363|BCAS1_HUMAN	O75363	BCAS1	7	22	repA	sample-01	-0.139377	T0	DMSO	0	0.0195789	-0.158956
sp|O75368|SH3L1_HUMAN	O75368	SH3BGRL	15	168	repA	sample-01	0.177983	T0	DMSO	0	0.0380436	0.13994
sp|O75369|FLNB_HUMAN	O75369	FLNB	197	1819	repA	sample-01	0.105572	T0	DMSO	0	0.101948	0.00362362
sp|O75380|NDUS6_HUMAN	O75380	NDUFS6	6	25	repA	sample-01	0.0592831	T0	DMSO	0	-0.0161302	0.0754133
sp|O75390|CISY_HUMAN	O75390	CS	29	255	repA	sample-01	0.0526818	T0	DMSO	0	0.0170867	0.0355951
sp|O75391|SPAG7_HUMAN	O75391	SPAG7	20	89	repA	sample-01	0.10744	T0	DMSO	0	0.0195853	0.0878547
sp|O75396|SC22B_HUMAN	O75396	SEC22B	10	56	repA	sample-01	-0.0712877	T0	DMSO	0	0.0150874	-0.086375
sp|O75419|CDC45_HUMAN	O75419	CDC45	22	64	repA	sample-01	-0.124884	T0	DMSO	0	-0.00197464	-0.12291
sp|O75420|GGYF1_HUMAN	O75420	GIGYF1	8	17	repA	sample-01	0.0904608	T0	DMSO	0	0.130755	-0.0402941
sp|O75427|LRCH4_HUMAN	O75427	LRCH4	6	12	repA	sample-01	-0.217242	T0	DMSO	0	-0.183037	-0.0342052
sp|O75436|VP26A_HUMAN	O75436	VPS26A	33	379	repA	sample-01	0.101246	T0	DMSO	0	0.0578542	0.0433914
sp|O75439|MPPB_HUMAN	O75439	PMPCB	24	117	repA	sample-01	0.0141286	T0	DMSO	0	-0.0104657	0.0245942
sp|O75446|SAP30_HUMAN	O75446	SAP30	5	11	repA	sample-01	0.137656	T0	DMSO	0	0.0632161	0.0744402
sp|O75459|PAGE1_HUMAN	O75459	PAGE1	11	134	repA	sample-01	0.174964	T0	DMSO	0	-0.00980724	0.184771
sp|O75475|PSIP1_HUMAN	O75475	PSIP1	20	68	repA	sample-01	0.0334846	T0	DMSO	0	0.0644799	-0.0309953
sp|O75496|GEMI_HUMAN	O75496	GMNN	9	82	repA	sample-01	0.0353182	T0	DMSO	0	0.0861757	-0.0508575
sp|O75503|CLN5_HUMAN	O75503	CLN5	4	12	repA	sample-01	-0.0254491	T0	DMSO	0	-0.0339124	0.00846327
sp|O75506|HSBP1_HUMAN	O75506	HSBP1	8	89	repA	sample-01	-0.120437	T0	DMSO	0	-0.0941348	-0.0263024
sp|O75521|ECI2_HUMAN	O75521	ECI2	10	59	repA	sample-01	-0.0331535	T0	DMSO	0	0.0368115	-0.0699651
sp|O75528|TADA3_HUMAN	O75528	TADA3	6	9	repA	sample-01	-0.0568833	T0	DMSO	0	-0.125974	0.0690903
sp|O75530|EED_HUMAN	O75530	EED	8	23	repA	sample-01	0.0242874	T0	DMSO	0	8.48e-05	0.0242027
sp|O75531|BAF_HUMAN	O75531	BANF1	8	52	repA	sample-01	0.134219	T0	DMSO	0	0.0436668	0.0905523
sp|O75533|SF3B1_HUMAN	O75533	SF3B1	74	392	repA	sample-01	-0.165421	T0	DMSO	0	-0.0775809	-0.0878399
sp|O75534|CSDE1_HUMAN	O75534	CSDE1	54	456	repA	sample-01	-0.179358	T0	DMSO	0	-0.136164	-0.0431939
sp|O75554|WBP4_HUMAN	O75554	WBP4	12	40	repA	sample-01	0.0338186	T0	DMSO	0	0.106677	-0.0728588
sp|O75563|SKAP2_HUMAN	O75563	SKAP2	8	29	repA	sample-01	-0.114961	T0	DMSO	0	-0.0757462	-0.0392147
sp|O75569|PRKRA_HUMAN	O75569	PRKRA	7	18	repA	sample-01	-0.195262	T0	DMSO	0	-0.0275247	-0.167737
sp|O75575|RPC9_HUMAN	O75575	CRCP	5	29	repA	sample-01	0.0214836	T0	DMSO	0	0.0578002	-0.0363166
sp|O75600|KBL_HUMAN	O75600	GCAT	6	16	repA	sample-01	0.423166	T0	DMSO	0	0.234468	0.188697
sp|O75607|NPM3_HUMAN	O75607	NPM3	5	31	repA	sample-01	0.0838967	T0	DMSO	0	0.0462422	0.0376546
sp|O75608|LYPA1_HUMAN	O75608	LYPLA1	13	235	repA	sample-01	0.0994012	T0	DMSO	0	0.132706	-0.0333044
sp|O75629|CREG1_HUMAN	O75629	CREG1	9	55	repA	sample-01	0.0776181	T0	DMSO	0	-0.00106879	0.0786869
sp|O75643|U520_HUMAN	O75643	SNRNP200	94	409	repA	sample-01	-0.10358	T0	DMSO	0	-0.0707807	-0.0327998
sp|O75648|MTU1_HUMAN	O75648	TRMU	3	6	repA	sample-01	0.270482	T0	DMSO	0	-0.163168	0.43365
sp|O75663|TIPRL_HUMAN	O75663	TIPRL	17	116	repA	sample-01	0.135693	T0	DMSO	0	0.166403	-0.0307099
sp|O75674|TM1L1_HUMAN	O75674	TOM1L1	8	40	repA	sample-01	0.179864	T0	DMSO	0	-0.104877	0.284741
sp|O75683|SURF6_HUMAN	O75683	SURF6	11	27	repA	sample-01	-0.185208	T0	DMSO	0	-0.0840032	-0.101205
sp|O75688|PPM1B_HUMAN	O75688	PPM1B	25	92	repA	sample-01	0.0907327	T0	DMSO	0	-0.0144906	0.105223
sp|O75694|NU155_HUMAN	O75694	NUP155	5	9	repA	sample-01	-0.13059	T0	DMSO	0	-0.0834797	-0.0471107
sp|O75718|CRTAP_HUMAN	O75718	CRTAP	8	29	repA	sample-01	-0.00398163	T0	DMSO	0	-0.0309118	0.0269301
sp|O75781|PALM_HUMAN	O75781	PALM	5	12	repA	sample-01	-0.195862	T0	DMSO	0	-0.0601976	-0.135664
sp|O75791|GRAP2_HUMAN	O75791	GRAP2	15	66	repA	sample-01	0.0776437	T0	DMSO	0	0.106445	-0.0288016
sp|O75792|RNH2A_HUMAN	O75792	RNASEH2A	20	80	repA	sample-01	0.00309062	T0	DMSO	0	-0.0181909	0.0212815
sp|O75794|CD123_HUMAN	O75794	CDC123	17	67	repA	sample-01	-0.195244	T0	DMSO	0	-0.112615	-0.0826287
sp|O75808|CAN15_HUMAN	O75808	CAPN15	7	12	repA	sample-01	0.294372	T0	DMSO	0	0.0148021	0.27957
sp|O75817|POP7_HUMAN	O75817	POP7	3	11	repA	sample-01	0.100289	T0	DMSO	0	0.0744045	0.025884
sp|O75818|RPP40_HUMAN	O75818	RPP40	15	59	repA	sample-01	0.0474842	T0	DMSO	0	0.0102486	0.0372357
sp|O75821|EIF3G_HUMAN	O75821	EIF3G	34	829	repA	sample-01	0.0859093	T0	DMSO	0	0.0524662	0.0334431
sp|O75822|EIF3J_HUMAN	O75822	EIF3J	29	624	repA	sample-01	0.0786549	T0	DMSO	0	0.0615432	0.0171117
sp|O75832|PSD10_HUMAN	O75832	PSMD10	8	86	repA	sample-01	-0.113441	T0	DMSO	0	0.00971344	-0.123154
sp|O75864|PPR37_HUMAN	O75864	PPP1R37	6	9	repA	sample-01	0.328909	T0	DMSO	0	0.252104	0.0768048
sp|O75865|TPC6A_HUMAN	O75865	TRAPPC6A	6	14	repA	sample-01	-0.0766995	T0	DMSO	0	0.0657127	-0.142412
sp|O75874|IDHC_HUMAN	O75874	IDH1	37	281	repA	sample-01	-0.264179	T0	DMSO	0	-0.177119	-0.0870595
sp|O75884|RBBP9_HUMAN	O75884	RBBP9	7	30	repA	sample-01	0.00603465	T0	DMSO	0	-0.0369581	0.0429927
sp|O75886|STAM2_HUMAN	O75886	STAM2	21	71	repA	sample-01	0.0709437	T0	DMSO	0	-0.026601	0.0975447
sp|O75909|CCNK_HUMAN	O75909	CCNK	5	30	repA	sample-01	-0.0412345	T0	DMSO	0	-0.0621437	0.0209092
sp|O75934|SPF27_HUMAN	O75934	BCAS2	10	34	repA	sample-01	-0.0550606	T0	DMSO	0	-0.0927821	0.0377216
sp|O75935|DCTN3_HUMAN	O75935	DCTN3	12	59	repA	sample-01	-0.110946	T0	DMSO	0	-0.0956458	-0.0153007
sp|O75937|DNJC8_HUMAN	O75937	DNAJC8	25	156	repA	sample-01	0.109998	T0	DMSO	0	0.0758172	0.0341812
sp|O75940|SPF30_HUMAN	O75940	SMNDC1	10	76	repA	sample-01	0.0678211	T0	DMSO	0	0.107682	-0.0398612
sp|O75955|FLOT1_HUMAN	O75955	FLOT1	23	65	repA	sample-01	0.0543382	T0	DMSO	0	0.11799	-0.0636518
sp|O75970|MPDZ_HUMAN	O75970	MPDZ	8	15	repA	sample-01	0.279919	T0	DMSO	0	0.488895	-0.208976
sp|O75971|SNPC5_HUMAN	O75971	SNAPC5	3	9	repA	sample-01	0.294793	T0	DMSO	0	0.256265	0.0385286
sp|O76003|GLRX3_HUMAN	O76003	GLRX3	30	311	repA	sample-01	0.00436273	T0	DMSO	0	-0.0226643	0.027027
sp|O76021|RL1D1_HUMAN	O76021	RSL1D1	21	73	repA	sample-01	-0.131006	T0	DMSO	0	-0.115805	-0.0152006
sp|O76031|CLPX_HUMAN	O76031	CLPX	9	13	repA	sample-01	-0.114335	T0	DMSO	0	-0.0627836	-0.0515515
sp|O76071|CIAO1_HUMAN	O76071	CIAO1	15	81	repA	sample-01	0.0328538	T0	DMSO	0	0.0246617	0.00819207
sp|O76075|DFFB_HUMAN	O76075	DFFB	8	25	repA	sample-01	0.122259	T0	DMSO	0	0.0610409	0.0612178
sp|O76080|ZFAN5_HUMAN	O76080	ZFAND5	7	24	repA	sample-01	0.182586	T0	DMSO	0	0.134947	0.0476399
sp|O76094|SRP72_HUMAN	O76094	SRP72	20	55	repA	sample-01	-0.239642	T0	DMSO	0	-0.127759	-0.111883
sp|O77932|DXO_HUMAN	O77932	DXO	7	10	repA	sample-01	0.383107	T0	DMSO	0	0.02857	0.354537
sp|O94761|RECQ4_HUMAN	O94761	RECQL4	8	12	repA	sample-01	0.204126	T0	DMSO	0	-0.0335535	0.237679
sp|O94763|RMP_HUMAN	O94763	URI1	17	63	repA	sample-01	0.0641702	T0	DMSO	0	0.124076	-0.0599055
sp|O94776|MTA2_HUMAN	O94776	MTA2	39	186	repA	sample-01	-0.159281	T0	DMSO	0	-0.171233	0.0119526
sp|O94782|UBP1_HUMAN	O94782	USP1	12	30	repA	sample-01	-0.0842141	T0	DMSO	0	-0.0481761	-0.0360379
sp|O94788|AL1A2_HUMAN	O94788	ALDH1A2	58	1262	repA	sample-01	0.211921	T0	DMSO	0	0.149657	0.062264
sp|O94804|STK10_HUMAN	O94804	STK10	9	12	repA	sample-01	-0.0354145	T0	DMSO	0	-0.00476835	-0.0306462
sp|O94817|ATG12_HUMAN	O94817	ATG12	4	10	repA	sample-01	-0.0805054	T0	DMSO	0	0.0275496	-0.108055
sp|O94822|LTN1_HUMAN	O94822	LTN1	15	36	repA	sample-01	-0.33873	T0	DMSO	0	-0.202809	-0.13592
sp|O94826|TOM70_HUMAN	O94826	TOMM70	11	31	repA	sample-01	-0.109742	T0	DMSO	0	-0.10227	-0.00747152
sp|O94829|IPO13_HUMAN	O94829	IPO13	12	33	repA	sample-01	0.0823934	T0	DMSO	0	0.0865228	-0.00412937
sp|O94830|DDHD2_HUMAN	O94830	DDHD2	8	26	repA	sample-01	0.0598093	T0	DMSO	0	0.0302238	0.0295856
sp|O94854|K0754_HUMAN	O94854	KIAA0754	9	31	repA	sample-01	0.267259	T0	DMSO	0	0.126121	0.141138
sp|O94855|SC24D_HUMAN	O94855	SEC24D	27	79	repA	sample-01	0.0396687	T0	DMSO	0	0.0310299	0.00863882
sp|O94864|ST65G_HUMAN	O94864	SUPT7L	3	10	repA	sample-01	-0.0586024	T0	DMSO	0	0.0330139	-0.0916163
sp|O94874|UFL1_HUMAN	O94874	UFL1	6	8	repA	sample-01	0.0348725	T0	DMSO	0	0.120509	-0.085636
sp|O94880|PHF14_HUMAN	O94880	PHF14	5	10	repA	sample-01	0.202163	T0	DMSO	0	0.0140936	0.188069
sp|O94888|UBXN7_HUMAN	O94888	UBXN7	26	159	repA	sample-01	0.11771	T0	DMSO	0	0.0680479	0.0496622
sp|O94903|PLPHP_HUMAN	O94903	PLPBP	10	55	repA	sample-01	-0.10337	T0	DMSO	0	0.0115599	-0.11493
sp|O94906|PRP6_HUMAN	O94906	PRPF6	15	28	repA	sample-01	-0.147734	T0	DMSO	0	-0.01776	-0.129974
sp|O94913|PCF11_HUMAN	O94913	PCF11	13	44	repA	sample-01	0.0101326	T0	DMSO	0	0.0122359	-0.0021033
sp|O94915|FRYL_HUMAN	O94915	FRYL	12	22	repA	sample-01	0.0253271	T0	DMSO	0	0.0614835	-0.0361563
sp|O94916|NFAT5_HUMAN	O94916	NFAT5	5	19	repA	sample-01	0.0209465	T0	DMSO	0	0.0658965	-0.04495
sp|O94919|ENDD1_HUMAN	O94919	ENDOD1	4	8	repA	sample-01	-0.044082	T0	DMSO	0	0.190529	-0.234611
sp|O94925|GLSK_HUMAN	O94925	GLS	10	27	repA	sample-01	0.273734	T0	DMSO	0	0.00172689	0.272007
sp|O94927|HAUS5_HUMAN	O94927	HAUS5	5	9	repA	sample-01	0.0738555	T0	DMSO	0	0.0876261	-0.0137706
sp|O94953|KDM4B_HUMAN	O94953	KDM4B	4	7	repA	sample-01	-0.596045	T0	DMSO	0	-0.132482	-0.463564
sp|O94966|UBP19_HUMAN	O94966	USP19	28	113	repA	sample-01	-0.0789388	T0	DMSO	0	0.0462594	-0.125198
sp|O94967|WDR47_HUMAN	O94967	WDR47	11	21	repA	sample-01	0.0349197	T0	DMSO	0	0.0408889	-0.0059692
sp|O94973|AP2A2_HUMAN	O94973	AP2A2	27	44	repA	sample-01	0.0863159	T0	DMSO	0	0.017279	0.0690369
sp|O94979|SC31A_HUMAN	O94979	SEC31A	60	372	repA	sample-01	0.0586902	T0	DMSO	0	0.0839916	-0.0253013
sp|O94992|HEXI1_HUMAN	O94992	HEXIM1	20	187	repA	sample-01	0.0647376	T0	DMSO	0	0.0737382	-0.00900067
sp|O95071|UBR5_HUMAN	O95071	UBR5	78	241	repA	sample-01	-0.14443	T0	DMSO	0	-0.0968482	-0.0475816
sp|O95081|AGFG2_HUMAN	O95081	AGFG2	4	8	repA	sample-01	-0.171796	T0	DMSO	0	-0.165872	-0.00592411
sp|O95104|SCAF4_HUMAN	O95104	SCAF4	12	59	repA	sample-01	0.0235776	T0	DMSO	0	0.0178433	0.00573428
sp|O95149|SPN1_HUMAN	O95149	SNUPN	6	9	repA	sample-01	-0.192659	T0	DMSO	0	-0.0907303	-0.101929
sp|O95155|UBE4B_HUMAN	O95155	UBE4B	46	276	repA	sample-01	0.0747809	T0	DMSO	0	0.0400409	0.03474
sp|O95159|ZFPL1_HUMAN	O95159	ZFPL1	3	5	repA	sample-01	-0.0075677	T0	DMSO	0	0.162712	-0.170279
sp|O95163|ELP1_HUMAN	O95163	ELP1	49	233	repA	sample-01	0.188483	T0	DMSO	0	0.161117	0.0273659
sp|O95166|GBRAP_HUMAN	O95166	GABARAP	8	27	repA	sample-01	0.256092	T0	DMSO	0	0.140753	0.115338
sp|O95197|RTN3_HUMAN	O95197	RTN3	23	99	repA	sample-01	-0.00854819	T0	DMSO	0	0.01929	-0.0278382
sp|O95202|LETM1_HUMAN	O95202	LETM1	4	8	repA	sample-01	-0.189476	T0	DMSO	0	-0.198281	0.00880419
sp|O95208|EPN2_HUMAN	O95208	EPN2	6	15	repA	sample-01	0.045477	T0	DMSO	0	0.0731559	-0.0276789
sp|O95218|ZRAB2_HUMAN	O95218	ZRANB2	23	231	repA	sample-01	0.0064747	T0	DMSO	0	0.0114122	-0.00493752
sp|O95219|SNX4_HUMAN	O95219	SNX4	9	22	repA	sample-01	0.0366799	T0	DMSO	0	0.0284606	0.00821928
sp|O95229|ZWINT_HUMAN	O95229	ZWINT	13	42	repA	sample-01	0.213848	T0	DMSO	0	0.168398	0.0454506
sp|O95232|LC7L3_HUMAN	O95232	LUC7L3	24	144	repA	sample-01	-0.579956	T0	DMSO	0	-0.580233	0.000278
sp|O95235|KI20A_HUMAN	O95235	KIF20A	3	5	repA	sample-01	0.313089	T0	DMSO	0	0.0143565	0.298733
sp|O95249|GOSR1_HUMAN	O95249	GOSR1	4	10	repA	sample-01	-0.0597466	T0	DMSO	0	-0.0195778	-0.0401688
sp|O95260|ATE1_HUMAN	O95260	ATE1	15	25	repA	sample-01	-0.116455	T0	DMSO	0	-0.121217	0.00476214
sp|O95273|CCDB1_HUMAN	O95273	CCNDBP1	9	28	repA	sample-01	0.0506257	T0	DMSO	0	-0.016127	0.0667527
sp|O95292|VAPB_HUMAN	O95292	VAPB	10	47	repA	sample-01	-0.017305	T0	DMSO	0	-0.0060848	-0.0112202
sp|O95295|SNAPN_HUMAN	O95295	SNAPIN	7	24	repA	sample-01	0.103275	T0	DMSO	0	0.0752128	0.0280625
sp|O95297|MPZL1_HUMAN	O95297	MPZL1	4	7	repA	sample-01	-0.314562	T0	DMSO	0	-0.157156	-0.157406
sp|O95319|CELF2_HUMAN	O95319	CELF2	10	12	repA	sample-01	0.22417	T0	DMSO	0	0.155231	0.0689385
sp|O95336|6PGL_HUMAN	O95336	PGLS	15	120	repA	sample-01	0.114005	T0	DMSO	0	0.0947758	0.0192292
sp|O95347|SMC2_HUMAN	O95347	SMC2	77	341	repA	sample-01	-0.114916	T0	DMSO	0	-0.0656144	-0.0493017
sp|O95352|ATG7_HUMAN	O95352	ATG7	26	81	repA	sample-01	0.104069	T0	DMSO	0	0.0464813	0.0575879
sp|O95372|LYPA2_HUMAN	O95372	LYPLA2	12	206	repA	sample-01	0.330507	T0	DMSO	0	0.193249	0.137258
sp|O95373|IPO7_HUMAN	O95373	IPO7	65	473	repA	sample-01	0.0587136	T0	DMSO	0	0.0855116	-0.026798
sp|O95376|ARI2_HUMAN	O95376	ARIH2	23	103	repA	sample-01	-0.427125	T0	DMSO	0	-0.419113	-0.00801193
sp|O95379|TFIP8_HUMAN	O95379	TNFAIP8	8	51	repA	sample-01	-0.00531186	T0	DMSO	0	-0.0396006	0.0342888
sp|O95394|AGM1_HUMAN	O95394	PGM3	40	301	repA	sample-01	-0.0728725	T0	DMSO	0	-0.0486246	-0.0242478
sp|O95396|MOCS3_HUMAN	O95396	MOCS3	11	35	repA	sample-01	0.0294751	T0	DMSO	0	0.137723	-0.108248
sp|O95400|CD2B2_HUMAN	O95400	CD2BP2	15	77	repA	sample-01	0.0781553	T0	DMSO	0	0.0902988	-0.0121435
sp|O95405|ZFYV9_HUMAN	O95405	ZFYVE9	12	37	repA	sample-01	0.0191161	T0	DMSO	0	0.0483259	-0.0292099
sp|O95429|BAG4_HUMAN	O95429	BAG4	13	83	repA	sample-01	0.210448	T0	DMSO	0	0.209511	0.000937
sp|O95433|AHSA1_HUMAN	O95433	AHSA1	36	454	repA	sample-01	0.10337	T0	DMSO	0	0.105101	-0.00173139
sp|O95453|PARN_HUMAN	O95453	PARN	36	135	repA	sample-01	-0.0240896	T0	DMSO	0	-0.000403	-0.0236868
sp|O95456|PSMG1_HUMAN	O95456	PSMG1	19	146	repA	sample-01	-0.0861134	T0	DMSO	0	-0.0783005	-0.00781291
sp|O95466|FMNL1_HUMAN	O95466	FMNL1	13	36	repA	sample-01	-0.0251414	T0	DMSO	0	0.0215725	-0.0467139
sp|O95479|G6PE_HUMAN	O95479	H6PD	4	7	repA	sample-01	0.161498	T0	DMSO	0	0.227731	-0.0662331
sp|O95486|SC24A_HUMAN	O95486	SEC24A	15	76	repA	sample-01	-0.216405	T0	DMSO	0	-0.166249	-0.0501561
sp|O95487|SC24B_HUMAN	O95487	SEC24B	14	33	repA	sample-01	0.296042	T0	DMSO	0	0.177457	0.118585
sp|O95544|NADK_HUMAN	O95544	NADK	14	60	repA	sample-01	0.0111407	T0	DMSO	0	0.0856664	-0.0745257
sp|O95551|TYDP2_HUMAN	O95551	TDP2	17	76	repA	sample-01	0.0712777	T0	DMSO	0	0.0458422	0.0254355
sp|O95568|MET18_HUMAN	O95568	METTL18	7	20	repA	sample-01	0.106302	T0	DMSO	0	0.154843	-0.0485416
sp|O95571|ETHE1_HUMAN	O95571	ETHE1	4	10	repA	sample-01	-0.00268229	T0	DMSO	0	0.0207097	-0.023392
sp|O95573|ACSL3_HUMAN	O95573	ACSL3	11	25	repA	sample-01	-0.285394	T0	DMSO	0	-0.17618	-0.109213
sp|O95602|RPA1_HUMAN	O95602	POLR1A	18	47	repA	sample-01	-0.333481	T0	DMSO	0	-0.177534	-0.155947
sp|O95613|PCNT_HUMAN	O95613	PCNT	30	78	repA	sample-01	-0.0287619	T0	DMSO	0	0.00344435	-0.0322062
sp|O95619|YETS4_HUMAN	O95619	YEATS4	6	11	repA	sample-01	0.0251192	T0	DMSO	0	0.29834	-0.273221
sp|O95620|DUS4L_HUMAN	O95620	DUS4L	8	20	repA	sample-01	0.0250049	T0	DMSO	0	0.029945	-0.00494013
sp|O95628|CNOT4_HUMAN	O95628	CNOT4	18	55	repA	sample-01	0.051323	T0	DMSO	0	-0.0221445	0.0734675
sp|O95630|STABP_HUMAN	O95630	STAMBP	24	152	repA	sample-01	0.112034	T0	DMSO	0	0.080443	0.0315913
sp|O95639|CPSF4_HUMAN	O95639	CPSF4	4	8	repA	sample-01	-0.117732	T0	DMSO	0	-0.180474	0.062742
sp|O95671|ASML_HUMAN	O95671	ASMTL	31	130	repA	sample-01	0.0828962	T0	DMSO	0	0.0274304	0.0554658
sp|O95684|CEP43_HUMAN	O95684	CEP43	22	122	repA	sample-01	0.00147227	T0	DMSO	0	-0.00385698	0.00532925
sp|O95685|PPR3D_HUMAN	O95685	PPP1R3D	4	12	repA	sample-01	0.0250031	T0	DMSO	0	-0.13335	0.158353
sp|O95721|SNP29_HUMAN	O95721	SNAP29	23	323	repA	sample-01	0.159571	T0	DMSO	0	0.1431	0.0164709
sp|O95747|OXSR1_HUMAN	O95747	OXSR1	27	119	repA	sample-01	-0.205501	T0	DMSO	0	-0.165677	-0.0398234
sp|O95749|GGPPS_HUMAN	O95749	GGPS1	16	61	repA	sample-01	0.049851	T0	DMSO	0	-0.0233239	0.073175
sp|O95757|HS74L_HUMAN	O95757	HSPA4L	79	544	repA	sample-01	-0.0400432	T0	DMSO	0	-0.0491755	0.00913223
sp|O95758|PTBP3_HUMAN	O95758	PTBP3	12	36	repA	sample-01	0.00444659	T0	DMSO	0	0.0487696	-0.044323
sp|O95777|LSM8_HUMAN	O95777	LSM8	9	451	repA	sample-01	0.0805241	T0	DMSO	0	-0.00733372	0.0878578
sp|O95782|AP2A1_HUMAN	O95782	AP2A1	41	162	repA	sample-01	-0.0694619	T0	DMSO	0	-0.0488289	-0.020633
sp|O95785|WIZ_HUMAN	O95785	WIZ	7	10	repA	sample-01	-0.0276822	T0	DMSO	0	-0.00411052	-0.0235717
sp|O95793|STAU1_HUMAN	O95793	STAU1	18	70	repA	sample-01	0.0299468	T0	DMSO	0	-0.0243726	0.0543194
sp|O95801|TTC4_HUMAN	O95801	TTC4	20	115	repA	sample-01	-0.11778	T0	DMSO	0	-0.0670629	-0.0507172
sp|O95810|CAVN2_HUMAN	O95810	CAVIN2	21	167	repA	sample-01	-0.0101291	T0	DMSO	0	0.0175204	-0.0276494
sp|O95816|BAG2_HUMAN	O95816	BAG2	16	103	repA	sample-01	0.199443	T0	DMSO	0	0.217397	-0.0179542
sp|O95817|BAG3_HUMAN	O95817	BAG3	33	271	repA	sample-01	0.209218	T0	DMSO	0	0.128217	0.0810019
sp|O95819|M4K4_HUMAN	O95819	MAP4K4	21	37	repA	sample-01	-0.0178959	T0	DMSO	0	-0.311581	0.293685
sp|O95822|DCMC_HUMAN	O95822	MLYCD	3	7	repA	sample-01	0.233749	T0	DMSO	0	0.341192	-0.107443
sp|O95825|QORL1_HUMAN	O95825	CRYZL1	22	131	repA	sample-01	0.152173	T0	DMSO	0	0.144136	0.00803738
sp|O95831|AIFM1_HUMAN	O95831	AIFM1	33	147	repA	sample-01	0.0464673	T0	DMSO	0	0.0389853	0.00748198
sp|O95834|EMAL2_HUMAN	O95834	EML2	25	117	repA	sample-01	-0.044691	T0	DMSO	0	-0.0189821	-0.025709
sp|O95835|LATS1_HUMAN	O95835	LATS1	2	7	repA	sample-01	0.089814	T0	DMSO	0	0.311164	-0.22135
sp|O95848|NUD14_HUMAN	O95848	NUDT14	4	10	repA	sample-01	0.219581	T0	DMSO	0	-0.046032	0.265613
sp|O95861|BPNT1_HUMAN	O95861	BPNT1	23	159	repA	sample-01	0.0403076	T0	DMSO	0	0.0182445	0.0220631
sp|O95881|TXD12_HUMAN	O95881	TXNDC12	13	414	repA	sample-01	0.189096	T0	DMSO	0	0.139235	0.049861
sp|O95905|ECD_HUMAN	O95905	ECD	14	49	repA	sample-01	-0.121514	T0	DMSO	0	-0.0620024	-0.059512
sp|O95983|MBD3_HUMAN	O95983	MBD3	19	141	repA	sample-01	-0.29765	T0	DMSO	0	-0.2024	-0.0952491
sp|O95989|NUDT3_HUMAN	O95989	NUDT3	18	197	repA	sample-01	0.199152	T0	DMSO	0	0.191556	0.00759615
sp|O95999|BCL10_HUMAN	O95999	BCL10	10	92	repA	sample-01	-0.0490471	T0	DMSO	0	-0.0275529	-0.0214942
sp|O96006|ZBED1_HUMAN	O96006	ZBED1	9	21	repA	sample-01	0.0619304	T0	DMSO	0	0.0281029	0.0338275
sp|O96007|MOC2B_HUMAN	O96007	MOCS2	14	66	repA	sample-01	-0.0233977	T0	DMSO	0	0.0113373	-0.034735
sp|O96033|MOC2A_HUMAN	O96033	MOCS2	8	31	repA	sample-01	0.13065	T0	DMSO	0	-0.00607058	0.136721
sp|P00352|AL1A1_HUMAN	P00352	ALDH1A1	50	605	repA	sample-01	0.0342669	T0	DMSO	0	0.0482754	-0.0140086
sp|P00387|NB5R3_HUMAN	P00387	CYB5R3	5	7	repA	sample-01	-0.196292	T0	DMSO	0	-0.109386	-0.086906
sp|P00390|GSHR_HUMAN	P00390	GSR	38	763	repA	sample-01	0.181937	T0	DMSO	0	0.0972809	0.0846562
sp|P00491|PNPH_HUMAN	P00491	PNP	26	798	repA	sample-01	-0.0235565	T0	DMSO	0	-0.0216763	-0.00188018
sp|P00492|HPRT_HUMAN	P00492	HPRT1	25	347	repA	sample-01	0.143485	T0	DMSO	0	0.079988	0.0634968
sp|P00505|AATM_HUMAN	P00505	GOT2	36	284	repA	sample-01	0.113464	T0	DMSO	0	0.0605491	0.0529147
sp|P00519|ABL1_HUMAN	P00519	ABL1	13	35	repA	sample-01	0.10067	T0	DMSO	0	0.115788	-0.0151173
sp|P00558|PGK1_HUMAN	P00558	PGK1	57	2031	repA	sample-01	0.0534044	T0	DMSO	0	0.029625	0.0237794
sp|P00813|ADA_HUMAN	P00813	ADA	29	85	repA	sample-01	0.0297685	T0	DMSO	0	0.0499177	-0.0201492
sp|P01024|CO3_HUMAN	P01024	C3	4	9	repA	sample-01	-0.18054	T0	DMSO	0	-0.0807172	-0.0998225
sp|P01033|TIMP1_HUMAN	P01033	TIMP1	4	15	repA	sample-01	0.176461	T0	DMSO	0	0.239001	-0.0625393
sp|P01040|CYTA_HUMAN	P01040	CSTA	3	9	repA	sample-01	-0.044104	T0	DMSO	0	-0.0777271	0.0336231
sp|P01130|LDLR_HUMAN	P01130	LDLR	5	14	repA	sample-01	0.100574	T0	DMSO	0	-0.177052	0.277626
sp|P02008|HBAZ_HUMAN	P02008	HBZ	18	342	repA	sample-01	0.101495	T0	DMSO	0	0.0617431	0.0397518
sp|P02042|HBD_HUMAN	P02042	HBD	12	62	repA	sample-01	0.0404857	T0	DMSO	0	-0.0320836	0.0725694
sp|P02100|HBE_HUMAN	P02100	HBE1	18	449	repA	sample-01	0.0989996	T0	DMSO	0	0.024056	0.0749436
sp|P02545|LMNA_HUMAN	P02545	LMNA	64	394	repA	sample-01	0.0942062	T0	DMSO	0	0.0545561	0.0396501
sp|P02549|SPTA1_HUMAN	P02549	SPTA1	128	474	repA	sample-01	0.0093196	T0	DMSO	0	0.00970242	-0.000383
sp|P02649|APOE_HUMAN	P02649	APOE	15	54	repA	sample-01	-0.0146939	T0	DMSO	0	0.0386176	-0.0533115
sp|P02724|GLPA_HUMAN	P02724	GYPA	2	19	repA	sample-01	-0.0893269	T0	DMSO	0	0.00285041	-0.0921773
sp|P02751|FINC_HUMAN	P02751	FN1	4	7	repA	sample-01	-0.338791	T0	DMSO	0	-0.139229	-0.199562
sp|P02765|FETUA_HUMAN	P02765	AHSG	3	25	repA	sample-01	-0.107792	T0	DMSO	0	-0.121799	0.0140067
sp|P02771|FETA_HUMAN	P02771	AFP	3	11	repA	sample-01	0.103926	T0	DMSO	0	-0.00113384	0.10506
sp|P02792|FRIL_HUMAN	P02792	FTL	15	118	repA	sample-01	0.0156401	T0	DMSO	0	0.0737181	-0.058078
sp|P02794|FRIH_HUMAN	P02794	FTH1	13	187	repA	sample-01	0.00427639	T0	DMSO	0	0.134055	-0.129778
sp|P04049|RAF1_HUMAN	P04049	RAF1	9	9	repA	sample-01	-0.0765883	T0	DMSO	0	-0.0195979	-0.0569904
sp|P04062|GLCM_HUMAN	P04062	GBA	8	23	repA	sample-01	-0.108157	T0	DMSO	0	-0.035464	-0.0726934
sp|P04066|FUCO_HUMAN	P04066	FUCA1	17	73	repA	sample-01	-0.0013643	T0	DMSO	0	-0.0213258	0.0199615
sp|P04075|ALDOA_HUMAN	P04075	ALDOA	61	3765	repA	sample-01	-0.109721	T0	DMSO	0	-0.0408423	-0.0688786
sp|P04080|CYTB_HUMAN	P04080	CSTB	9	335	repA	sample-01	0.580693	T0	DMSO	0	0.17807	0.402623
sp|P04083|ANXA1_HUMAN	P04083	ANXA1	55	1130	repA	sample-01	0.00272378	T0	DMSO	0	-0.0892338	0.0919576
sp|P04114|APOB_HUMAN	P04114	APOB	7	27	repA	sample-01	-0.118578	T0	DMSO	0	-0.130583	0.0120056
sp|P04179|SODM_HUMAN	P04179	SOD2	15	100	repA	sample-01	-0.0798779	T0	DMSO	0	-0.00977845	-0.0700994
sp|P04181|OAT_HUMAN	P04181	OAT	28	185	repA	sample-01	0.11373	T0	DMSO	0	0.118331	-0.00460034
sp|P04183|KITH_HUMAN	P04183	TK1	17	147	repA	sample-01	0.14647	T0	DMSO	0	0.17921	-0.0327398
sp|P04406|G3P_HUMAN	P04406	GAPDH	56	4124	repA	sample-01	0.022916	T0	DMSO	0	0.00202356	0.0208924
sp|P04424|ARLY_HUMAN	P04424	ASL	27	144	repA	sample-01	0.144451	T0	DMSO	0	0.0825468	0.0619044
sp|P04632|CPNS1_HUMAN	P04632	CAPNS1	22	220	repA	sample-01	0.00227942	T0	DMSO	0	0.00550966	-0.00323024
sp|P04792|HSPB1_HUMAN	P04792	HSPB1	17	278	repA	sample-01	0.0155724	T0	DMSO	0	0.0713437	-0.0557713
sp|P04818|TYSY_HUMAN	P04818	TYMS	22	117	repA	sample-01	-0.114627	T0	DMSO	0	-0.1446	0.0299733
sp|P04921|GLPC_HUMAN	P04921	GYPC	2	20	repA	sample-01	0.0113404	T0	DMSO	0	-0.027743	0.0390834
sp|P05062|ALDOB_HUMAN	P05062	ALDOB	4	13	repA	sample-01	-0.217022	T0	DMSO	0	-0.454352	0.23733
sp|P05089|ARGI1_HUMAN	P05089	ARG1	3	7	repA	sample-01	0.30614	T0	DMSO	0	0.0394501	0.26669
sp|P05091|ALDH2_HUMAN	P05091	ALDH2	29	115	repA	sample-01	-0.0685942	T0	DMSO	0	-0.00377361	-0.0648206
sp|P05114|HMGN1_HUMAN	P05114	HMGN1	12	193	repA	sample-01	-0.182329	T0	DMSO	0	-0.125397	-0.0569317
sp|P05161|ISG15_HUMAN	P05161	ISG15	10	43	repA	sample-01	0.00976851	T0	DMSO	0	0.0231598	-0.0133913
sp|P05165|PCCA_HUMAN	P05165	PCCA	7	24	repA	sample-01	0.0103879	T0	DMSO	0	0.0416329	-0.031245
sp|P05166|PCCB_HUMAN	P05166	PCCB	11	23	repA	sample-01	0.0441588	T0	DMSO	0	0.0527044	-0.00854558
sp|P05198|IF2A_HUMAN	P05198	EIF2S1	38	403	repA	sample-01	0.050197	T0	DMSO	0	0.00270167	0.0474953
sp|P05204|HMGN2_HUMAN	P05204	HMGN2	13	151	repA	sample-01	0.00372553	T0	DMSO	0	0.0222034	-0.0184779
sp|P05362|ICAM1_HUMAN	P05362	ICAM1	12	52	repA	sample-01	-0.0491433	T0	DMSO	0	-0.000485	-0.0486579
sp|P05386|RLA1_HUMAN	P05386	RPLP1	5	62	repA	sample-01	-0.0987733	T0	DMSO	0	-0.117606	0.0188329
sp|P05387|RLA2_HUMAN	P05387	RPLP2	10	207	repA	sample-01	-0.0549246	T0	DMSO	0	-0.0222577	-0.0326668
sp|P05388|RLA0_HUMAN	P05388	RPLP0	27	192	repA	sample-01	-0.173412	T0	DMSO	0	-0.141924	-0.031488
sp|P05423|RPC4_HUMAN	P05423	POLR3D	8	26	repA	sample-01	0.0339519	T0	DMSO	0	-0.0664733	0.100425
sp|P05455|LA_HUMAN	P05455	SSB	69	1401	repA	sample-01	-0.00370783	T0	DMSO	0	0.0629494	-0.0666573
sp|P05556|ITB1_HUMAN	P05556	ITGB1	14	40	repA	sample-01	-0.0889228	T0	DMSO	0	-0.155394	0.0664708
sp|P06132|DCUP_HUMAN	P06132	UROD	24	576	repA	sample-01	-0.0675965	T0	DMSO	0	-0.0728256	0.00522911
sp|P06280|AGAL_HUMAN	P06280	GLA	15	78	repA	sample-01	-0.0078412	T0	DMSO	0	0.0442951	-0.0521363
sp|P06400|RB_HUMAN	P06400	RB1	20	42	repA	sample-01	0.0831705	T0	DMSO	0	0.0448637	0.0383068
sp|P06454|PTMA_HUMAN	P06454	PTMA	10	432	repA	sample-01	0.0761955	T0	DMSO	0	-0.0423326	0.118528
sp|P06576|ATPB_HUMAN	P06576	ATP5F1B	28	246	repA	sample-01	0.0067054	T0	DMSO	0	-0.0275708	0.0342762
sp|P06702|S10A9_HUMAN	P06702	S100A9	3	7	repA	sample-01	0.511261	T0	DMSO	0	0.338468	0.172793
sp|P06703|S10A6_HUMAN	P06703	S100A6	6	28	repA	sample-01	0.0726653	T0	DMSO	0	0.0206579	0.0520075
sp|P06730|IF4E_HUMAN	P06730	EIF4E	11	139	repA	sample-01	-0.517835	T0	DMSO	0	-0.26311	-0.254725
sp|P06733|ENOA_HUMAN	P06733	ENO1	80	5524	repA	sample-01	-0.0345623	T0	DMSO	0	-0.036874	0.00231162
sp|P06744|G6PI_HUMAN	P06744	GPI	54	1393	repA	sample-01	0.0986349	T0	DMSO	0	0.0488129	0.049822
sp|P06748|NPM_HUMAN	P06748	NPM1	35	1053	repA	sample-01	0.247702	T0	DMSO	0	0.0908735	0.156828
sp|P06753|TPM3_HUMAN	P06753	TPM3	38	669	repA	sample-01	0.0992653	T0	DMSO	0	0.0659432	0.0333221
sp|P06756|ITAV_HUMAN	P06756	ITGAV	5	8	repA	sample-01	0.0845077	T0	DMSO	0	-0.00931699	0.0938247
sp|P06865|HEXA_HUMAN	P06865	HEXA	29	223	repA	sample-01	0.0996413	T0	DMSO	0	0.055809	0.0438323
sp|P07108|ACBP_HUMAN	P07108	DBI	5	44	repA	sample-01	-0.0945336	T0	DMSO	0	-0.10519	0.0106559
sp|P07205|PGK2_HUMAN	P07205	PGK2	10	23	repA	sample-01	0.096107	T0	DMSO	0	0.00305139	0.0930556
sp|P07225|PROS_HUMAN	P07225	PROS1	18	55	repA	sample-01	-0.707463	T0	DMSO	0	-0.148968	-0.558495
sp|P07237|PDIA1_HUMAN	P07237	P4HB	70	1851	repA	sample-01	0.0522978	T0	DMSO	0	0.019142	0.0331557
sp|P07311|ACYP1_HUMAN	P07311	ACYP1	9	86	repA	sample-01	0.205667	T0	DMSO	0	0.144372	0.0612946
sp|P07384|CAN1_HUMAN	P07384	CAPN1	56	445	repA	sample-01	-0.0519499	T0	DMSO	0	0.0124391	-0.0643891
sp|P07602|SAP_HUMAN	P07602	PSAP	25	111	repA	sample-01	0.136538	T0	DMSO	0	0.0472994	0.0892383
sp|P07686|HEXB_HUMAN	P07686	HEXB	30	205	repA	sample-01	0.108135	T0	DMSO	0	0.0667671	0.0413683
sp|P07737|PROF1_HUMAN	P07737	PFN1	24	1300	repA	sample-01	-0.112431	T0	DMSO	0	-0.0414668	-0.0709638
sp|P07738|PMGE_HUMAN	P07738	BPGM	12	38	repA	sample-01	-0.034648	T0	DMSO	0	-0.0548138	0.0201658
sp|P07741|APT_HUMAN	P07741	APRT	22	198	repA	sample-01	-0.199536	T0	DMSO	0	-0.13644	-0.0630959
sp|P07814|SYEP_HUMAN	P07814	EPRS1	113	855	repA	sample-01	-0.262007	T0	DMSO	0	-0.205318	-0.0566885
sp|P07858|CATB_HUMAN	P07858	CTSB	16	141	repA	sample-01	0.0546191	T0	DMSO	0	0.0779053	-0.0232862
sp|P07900|HS90A_HUMAN	P07900	HSP90AA1	120	7977	repA	sample-01	0.0561138	T0	DMSO	0	0.0173636	0.0387503
sp|P07902|GALT_HUMAN	P07902	GALT	10	36	repA	sample-01	0.265609	T0	DMSO	0	0.245095	0.0205143
sp|P07919|QCR6_HUMAN	P07919	UQCRH	8	69	repA	sample-01	-0.0328082	T0	DMSO	0	0.0568463	-0.0896545
sp|P07942|LAMB1_HUMAN	P07942	LAMB1	27	67	repA	sample-01	-0.0130438	T0	DMSO	0	-0.00844976	-0.00459401
sp|P07948|LYN_HUMAN	P07948	LYN	20	67	repA	sample-01	-0.0788052	T0	DMSO	0	-0.0329078	-0.0458974
sp|P07951|TPM2_HUMAN	P07951	TPM2	27	108	repA	sample-01	0.0717216	T0	DMSO	0	0.0561313	0.0155904
sp|P07954|FUMH_HUMAN	P07954	FH	36	694	repA	sample-01	0.0569792	T0	DMSO	0	0.00148814	0.0554911
sp|P07992|ERCC1_HUMAN	P07992	ERCC1	7	14	repA	sample-01	-0.0620119	T0	DMSO	0	0.0635031	-0.125515
sp|P08047|SP1_HUMAN	P08047	SP1	12	84	repA	sample-01	-0.0591963	T0	DMSO	0	0.0560929	-0.115289
sp|P08133|ANXA6_HUMAN	P08133	ANXA6	54	233	repA	sample-01	-0.0834773	T0	DMSO	0	-0.0661562	-0.0173211
sp|P08174|DAF_HUMAN	P08174	CD55	3	6	repA	sample-01	0.379932	T0	DMSO	0	0.163729	0.216203
sp|P08195|4F2_HUMAN	P08195	SLC3A2	23	100	repA	sample-01	-0.0322448	T0	DMSO	0	0.00772705	-0.0399719
sp|P08236|BGLR_HUMAN	P08236	GUSB	28	118	repA	sample-01	0.0396655	T0	DMSO	0	0.033569	0.00609644
sp|P08237|PFKAM_HUMAN	P08237	PFKM	23	52	repA	sample-01	-0.129119	T0	DMSO	0	-0.18053	0.0514112
sp|P08238|HS90B_HUMAN	P08238	HSP90AB1	132	4709	repA	sample-01	0.0604613	T0	DMSO	0	0.0600417	0.00042
sp|P08240|SRPRA_HUMAN	P08240	SRPRA	9	22	repA	sample-01	0.0399001	T0	DMSO	0	0.00267306	0.0372271
sp|P08243|ASNS_HUMAN	P08243	ASNS	48	586	repA	sample-01	0.560678	T0	DMSO	0	0.528844	0.0318348
sp|P08397|HEM3_HUMAN	P08397	HMBS	21	442	repA	sample-01	0.13613	T0	DMSO	0	0.0459149	0.0902149
sp|P08567|PLEK_HUMAN	P08567	PLEK	3	4	repA	sample-01	0.154219	T0	DMSO	0	0.172935	-0.0187156
sp|P08575|PTPRC_HUMAN	P08575	PTPRC	31	80	repA	sample-01	-0.126214	T0	DMSO	0	-0.0303133	-0.095901
sp|P08579|RU2B_HUMAN	P08579	SNRPB2	14	66	repA	sample-01	0.15312	T0	DMSO	0	0.0903627	0.0627577
sp|P08621|RU17_HUMAN	P08621	SNRNP70	23	303	repA	sample-01	0.0812448	T0	DMSO	0	0.110474	-0.0292296
sp|P08648|ITA5_HUMAN	P08648	ITGA5	14	47	repA	sample-01	-0.105123	T0	DMSO	0	0.0243328	-0.129456
sp|P08708|RS17_HUMAN	P08708	RPS17	14	191	repA	sample-01	-0.0339973	T0	DMSO	0	-0.112097	0.0780996
sp|P08865|RSSA_HUMAN	P08865	RPSA	22	301	repA	sample-01	-0.207219	T0	DMSO	0	-0.155351	-0.0518678
sp|P08962|CD63_HUMAN	P08962	CD63	2	8	repA	sample-01	-0.0278607	T0	DMSO	0	-0.133759	0.105898
sp|P09012|SNRPA_HUMAN	P09012	SNRPA	18	212	repA	sample-01	-0.00203353	T0	DMSO	0	-0.0389402	0.0369067
sp|P09104|ENOG_HUMAN	P09104	ENO2	37	388	repA	sample-01	0.104955	T0	DMSO	0	0.0479724	0.0569823
sp|P09105|HBAT_HUMAN	P09105	HBQ1	7	34	repA	sample-01	-0.0257395	T0	DMSO	0	-0.00313717	-0.0226024
sp|P09110|THIK_HUMAN	P09110	ACAA1	10	30	repA	sample-01	-0.158465	T0	DMSO	0	-0.172927	0.0144621
sp|P09132|SRP19_HUMAN	P09132	SRP19	9	34	repA	sample-01	-0.121181	T0	DMSO	0	-0.112651	-0.00853095
sp|P09234|RU1C_HUMAN	P09234	SNRPC	5	98	repA	sample-01	0.333903	T0	DMSO	0	0.266653	0.0672502
sp|P09382|LEG1_HUMAN	P09382	LGALS1	18	532	repA	sample-01	0.127863	T0	DMSO	0	0.129763	-0.0018996
sp|P09417|DHPR_HUMAN	P09417	QDPR	14	96	repA	sample-01	-0.0200423	T0	DMSO	0	-0.0879045	0.0678621
sp|P09486|SPRC_HUMAN	P09486	SPARC	4	12	repA	sample-01	-0.0796782	T0	DMSO	0	0.0601176	-0.139796
sp|P09493|TPM1_HUMAN	P09493	TPM1	28	46	repA	sample-01	0.288595	T0	DMSO	0	0.223041	0.065554
sp|P09496|CLCA_HUMAN	P09496	CLTA	13	72	repA	sample-01	0.277176	T0	DMSO	0	0.310886	-0.0337107
sp|P09497|CLCB_HUMAN	P09497	CLTB	13	60	repA	sample-01	0.133132	T0	DMSO	0	0.106019	0.0271127
sp|P09525|ANXA4_HUMAN	P09525	ANXA4	32	142	repA	sample-01	0.0713484	T0	DMSO	0	0.0076676	0.0636808
sp|P09622|DLDH_HUMAN	P09622	DLD	30	584	repA	sample-01	0.0647355	T0	DMSO	0	0.00489533	0.0598402
sp|P09661|RU2A_HUMAN	P09661	SNRPA1	26	314	repA	sample-01	-0.027186	T0	DMSO	0	-0.0232919	-0.00389415
sp|P09668|CATH_HUMAN	P09668	CTSH	9	77	repA	sample-01	0.0767028	T0	DMSO	0	-0.00495647	0.0816592
sp|P09874|PARP1_HUMAN	P09874	PARP1	73	287	repA	sample-01	-0.153744	T0	DMSO	0	-0.141417	-0.0123274
sp|P09884|DPOLA_HUMAN	P09884	POLA1	56	221	repA	sample-01	-0.0728288	T0	DMSO	0	-0.0368572	-0.0359716
sp|P09960|LKHA4_HUMAN	P09960	LTA4H	49	457	repA	sample-01	0.130658	T0	DMSO	0	0.0706906	0.0599673
sp|P09972|ALDOC_HUMAN	P09972	ALDOC	51	863	repA	sample-01	0.0807202	T0	DMSO	0	0.0562778	0.0244425
sp|P0C870|JMJD7_HUMAN	P0C870	JMJD7	4	14	repA	sample-01	-0.0126739	T0	DMSO	0	-0.108271	0.0955973
sp|P0CAP2|GRL1A_HUMAN	P0CAP2	POLR2M	17	59	repA	sample-01	-0.0173089	T0	DMSO	0	0.0659414	-0.0832503
sp|P0CW19|LIMS3_HUMAN	P0CW19	LIMS3	3	8	repA	sample-01	-0.37617	T0	DMSO	0	-0.225639	-0.150531
sp|P0DI81|TPC2A_HUMAN	P0DI81	TRAPPC2	3	5	repA	sample-01	-0.0581087	T0	DMSO	0	0.0899742	-0.148083
sp|P0DME0|SETLP_HUMAN	P0DME0	SETSIP	10	17	repA	sample-01	-0.362832	T0	DMSO	0	-0.250002	-0.11283
sp|P0DP91|ERPG3_HUMAN	P0DP91	ERCC6	4	15	repA	sample-01	0.286607	T0	DMSO	0	0.138824	0.147783
sp|P0DPB6|RPAC2_HUMAN	P0DPB6	POLR1D	6	24	repA	sample-01	-0.00912177	T0	DMSO	0	0.0544383	-0.0635601
sp|P10109|ADX_HUMAN	P10109	FDX1	10	58	repA	sample-01	0.216972	T0	DMSO	0	0.080663	0.136309
sp|P10155|RO60_HUMAN	P10155	RO60	43	533	repA	sample-01	0.214886	T0	DMSO	0	0.10908	0.105806
sp|P10301|RRAS_HUMAN	P10301	RRAS	6	7	repA	sample-01	0.238659	T0	DMSO	0	-0.0346767	0.273336
sp|P10398|ARAF_HUMAN	P10398	ARAF	11	18	repA	sample-01	-0.129144	T0	DMSO	0	-0.0567637	-0.0723798
sp|P10515|ODP2_HUMAN	P10515	DLAT	24	169	repA	sample-01	0.0788777	T0	DMSO	0	0.0987694	-0.0198918
sp|P10606|COX5B_HUMAN	P10606	COX5B	3	6	repA	sample-01	-0.0246082	T0	DMSO	0	0.0130141	-0.0376224
sp|P10619|PPGB_HUMAN	P10619	CTSA	12	63	repA	sample-01	0.0819536	T0	DMSO	0	0.00638484	0.0755688
sp|P10644|KAP0_HUMAN	P10644	PRKAR1A	17	70	repA	sample-01	-0.16804	T0	DMSO	0	-0.116518	-0.0515215
sp|P10746|HEM4_HUMAN	P10746	UROS	11	43	repA	sample-01	0.0628086	T0	DMSO	0	0.0548562	0.00795242
sp|P10768|ESTD_HUMAN	P10768	ESD	27	415	repA	sample-01	0.0727698	T0	DMSO	0	0.015239	0.0575308
sp|P10809|CH60_HUMAN	P10809	HSPD1	74	2410	repA	sample-01	0.10671	T0	DMSO	0	0.0890477	0.0176621
sp|P11021|BIP_HUMAN	P11021	HSPA5	78	1766	repA	sample-01	0.140499	T0	DMSO	0	0.0273801	0.113119
sp|P11117|PPAL_HUMAN	P11117	ACP2	5	19	repA	sample-01	-0.262944	T0	DMSO	0	-0.108126	-0.154818
sp|P11142|HSP7C_HUMAN	P11142	HSPA8	91	4552	repA	sample-01	-0.133711	T0	DMSO	0	-0.0774304	-0.0562805
sp|P11166|GTR1_HUMAN	P11166	SLC2A1	3	18	repA	sample-01	-0.157098	T0	DMSO	0	0.044345	-0.201443
sp|P11171|EPB41_HUMAN	P11171	EPB41	57	446	repA	sample-01	0.0520585	T0	DMSO	0	0.0478697	0.00418876
sp|P11172|UMPS_HUMAN	P11172	UMPS	31	94	repA	sample-01	-0.144312	T0	DMSO	0	-0.0885503	-0.0557618
sp|P11177|ODPB_HUMAN	P11177	PDHB	11	38	repA	sample-01	-0.170147	T0	DMSO	0	-0.165559	-0.00458772
sp|P11233|RALA_HUMAN	P11233	RALA	16	85	repA	sample-01	-0.104038	T0	DMSO	0	0.0795322	-0.18357
sp|P11234|RALB_HUMAN	P11234	RALB	13	11	repA	sample-01	-0.0307813	T0	DMSO	0	-0.0455641	0.0147829
sp|P11274|BCR_HUMAN	P11274	BCR	9	23	repA	sample-01	0.266867	T0	DMSO	0	0.063486	0.203381
sp|P11277|SPTB1_HUMAN	P11277	SPTB	58	123	repA	sample-01	-0.0524507	T0	DMSO	0	-0.0548882	0.00243749
sp|P11279|LAMP1_HUMAN	P11279	LAMP1	6	34	repA	sample-01	-0.277334	T0	DMSO	0	-0.107075	-0.170259
sp|P11387|TOP1_HUMAN	P11387	TOP1	9	22	repA	sample-01	0.00483494	T0	DMSO	0	-0.0513736	0.0562085
sp|P11388|TOP2A_HUMAN	P11388	TOP2A	10	13	repA	sample-01	0.194875	T0	DMSO	0	0.0111022	0.183773
sp|P11413|G6PD_HUMAN	P11413	G6PD	54	451	repA	sample-01	-0.149213	T0	DMSO	0	-0.0981998	-0.051013
sp|P11441|UBL4A_HUMAN	P11441	UBL4A	12	104	repA	sample-01	0.11103	T0	DMSO	0	0.0255814	0.0854488
sp|P11498|PYC_HUMAN	P11498	PC	11	20	repA	sample-01	0.0382388	T0	DMSO	0	-0.0495179	0.0877567
sp|P11586|C1TC_HUMAN	P11586	MTHFD1	57	241	repA	sample-01	-0.521496	T0	DMSO	0	-0.397827	-0.123669
sp|P11717|MPRI_HUMAN	P11717	IGF2R	53	159	repA	sample-01	-0.0498521	T0	DMSO	0	-0.00499671	-0.0448554
sp|P11766|ADHX_HUMAN	P11766	ADH5	39	803	repA	sample-01	0.178839	T0	DMSO	0	0.142167	0.0366728
sp|P12004|PCNA_HUMAN	P12004	PCNA	27	1661	repA	sample-01	0.0893123	T0	DMSO	0	0.0336985	0.0556138
sp|P12259|FA5_HUMAN	P12259	F5	3	5	repA	sample-01	-0.1141	T0	DMSO	0	0.089127	-0.203227
sp|P12268|IMDH2_HUMAN	P12268	IMPDH2	38	322	repA	sample-01	0.075292	T0	DMSO	0	0.0600114	0.0152806
sp|P12270|TPR_HUMAN	P12270	TPR	176	1320	repA	sample-01	0.0840439	T0	DMSO	0	0.0570594	0.0269845
sp|P12273|PIP_HUMAN	P12273	PIP	2	6	repA	sample-01	0.155889	T0	DMSO	0	0.236817	-0.0809285
sp|P12277|KCRB_HUMAN	P12277	CKB	35	1280	repA	sample-01	-0.195707	T0	DMSO	0	-0.13871	-0.056997
sp|P12429|ANXA3_HUMAN	P12429	ANXA3	27	101	repA	sample-01	0.0353391	T0	DMSO	0	-0.0443091	0.0796482
sp|P12694|ODBA_HUMAN	P12694	BCKDHA	4	8	repA	sample-01	-0.343818	T0	DMSO	0	-0.211177	-0.132641
sp|P12829|MYL4_HUMAN	P12829	MYL4	18	377	repA	sample-01	0.216246	T0	DMSO	0	0.141373	0.0748722
sp|P12955|PEPD_HUMAN	P12955	PEPD	21	115	repA	sample-01	0.04089	T0	DMSO	0	0.0821422	-0.0412522
sp|P12956|XRCC6_HUMAN	P12956	XRCC6	63	635	repA	sample-01	-0.033135	T0	DMSO	0	-0.0756543	0.0425194
sp|P13010|XRCC5_HUMAN	P13010	XRCC5	65	736	repA	sample-01	-0.224144	T0	DMSO	0	-0.112931	-0.111213
sp|P13073|COX41_HUMAN	P13073	COX4I1	6	41	repA	sample-01	0.129753	T0	DMSO	0	0.0783833	0.0513697
sp|P13284|GILT_HUMAN	P13284	IFI30	5	14	repA	sample-01	0.0491097	T0	DMSO	0	-0.020517	0.0696267
sp|P13473|LAMP2_HUMAN	P13473	LAMP2	9	63	repA	sample-01	-0.223141	T0	DMSO	0	-0.121677	-0.101464
sp|P13489|RINI_HUMAN	P13489	RNH1	46	426	repA	sample-01	-0.10685	T0	DMSO	0	0.00672823	-0.113578
sp|P13598|ICAM2_HUMAN	P13598	ICAM2	5	11	repA	sample-01	-0.136313	T0	DMSO	0	-0.08643	-0.0498833
sp|P13639|EF2_HUMAN	P13639	EEF2	108	3203	repA	sample-01	0.22719	T0	DMSO	0	0.16007	0.0671198
sp|P13667|PDIA4_HUMAN	P13667	PDIA4	76	1167	repA	sample-01	0.0576396	T0	DMSO	0	0.0380281	0.0196115
sp|P13674|P4HA1_HUMAN	P13674	P4HA1	41	230	repA	sample-01	-0.177193	T0	DMSO	0	-0.153923	-0.02327
sp|P13716|HEM2_HUMAN	P13716	ALAD	16	85	repA	sample-01	0.0236172	T0	DMSO	0	0.0418739	-0.0182566
sp|P13796|PLSL_HUMAN	P13796	LCP1	83	2364	repA	sample-01	0.168915	T0	DMSO	0	0.107951	0.0609646
sp|P13797|PLST_HUMAN	P13797	PLS3	10	18	repA	sample-01	0.313719	T0	DMSO	0	0.283281	0.0304376
sp|P13798|ACPH_HUMAN	P13798	APEH	43	511	repA	sample-01	-0.00286903	T0	DMSO	0	-0.00600663	0.0031376
sp|P13804|ETFA_HUMAN	P13804	ETFA	22	174	repA	sample-01	0.0334553	T0	DMSO	0	0.0914933	-0.058038
sp|P13861|KAP2_HUMAN	P13861	PRKAR2A	28	164	repA	sample-01	-0.00892109	T0	DMSO	0	-0.103004	0.0940827
sp|P13929|ENOB_HUMAN	P13929	ENO3	25	144	repA	sample-01	0.132773	T0	DMSO	0	0.119492	0.0132814
sp|P13984|T2FB_HUMAN	P13984	GTF2F2	18	84	repA	sample-01	-0.0148917	T0	DMSO	0	-0.00626037	-0.00863135
sp|P13995|MTDC_HUMAN	P13995	MTHFD2	18	59	repA	sample-01	-0.0497593	T0	DMSO	0	-0.117134	0.0673751
sp|P14174|MIF_HUMAN	P14174	MIF	6	918	repA	sample-01	0.114547	T0	DMSO	0	0.0968382	0.0177089
sp|P14314|GLU2B_HUMAN	P14314	PRKCSH	39	490	repA	sample-01	0.117616	T0	DMSO	0	0.0654721	0.0521436
sp|P14317|HCLS1_HUMAN	P14317	HCLS1	26	243	repA	sample-01	0.118418	T0	DMSO	0	0.0965435	0.0218745
sp|P14324|FPPS_HUMAN	P14324	FDPS	28	152	repA	sample-01	-0.247855	T0	DMSO	0	-0.209397	-0.0384579
sp|P14550|AK1A1_HUMAN	P14550	AKR1A1	28	207	repA	sample-01	0.0676485	T0	DMSO	0	-0.015913	0.0835615
sp|P14618|KPYM_HUMAN	P14618	PKM	58	2209	repA	sample-01	0.0417841	T0	DMSO	0	-0.00121904	0.0430032
sp|P14621|ACYP2_HUMAN	P14621	ACYP2	5	13	repA	sample-01	0.188578	T0	DMSO	0	0.149369	0.0392094
sp|P14635|CCNB1_HUMAN	P14635	CCNB1	9	33	repA	sample-01	-0.114596	T0	DMSO	0	-0.091091	-0.0235049
sp|P14649|MYL6B_HUMAN	P14649	MYL6B	19	58	repA	sample-01	-0.0467343	T0	DMSO	0	-0.0330985	-0.0136358
sp|P14678|RSMB_HUMAN	P14678	SNRPB	16	169	repA	sample-01	0.138376	T0	DMSO	0	0.111336	0.0270392
sp|P14735|IDE_HUMAN	P14735	IDE	75	602	repA	sample-01	0.197655	T0	DMSO	0	0.145648	0.0520061
sp|P14854|CX6B1_HUMAN	P14854	COX6B1	3	22	repA	sample-01	0.0383324	T0	DMSO	0	0.0101176	0.0282149
sp|P14866|HNRPL_HUMAN	P14866	HNRNPL	34	519	repA	sample-01	-0.140457	T0	DMSO	0	-0.0985362	-0.0419211
sp|P14868|SYDC_HUMAN	P14868	DARS1	48	375	repA	sample-01	0.083705	T0	DMSO	0	0.0852856	-0.00158062
sp|P14923|PLAK_HUMAN	P14923	JUP	19	48	repA	sample-01	0.114206	T0	DMSO	0	0.164947	-0.0507412
sp|P15056|BRAF_HUMAN	P15056	BRAF	11	41	repA	sample-01	-0.277535	T0	DMSO	0	-0.199043	-0.0784919
sp|P15104|GLNA_HUMAN	P15104	GLUL	26	543	repA	sample-01	0.153267	T0	DMSO	0	0.165511	-0.0122436
sp|P15144|AMPN_HUMAN	P15144	ANPEP	12	22	repA	sample-01	0.0773563	T0	DMSO	0	0.0841636	-0.00680723
sp|P15170|ERF3A_HUMAN	P15170	GSPT1	51	799	repA	sample-01	0.112919	T0	DMSO	0	0.0969975	0.0159218
sp|P15260|INGR1_HUMAN	P15260	IFNGR1	4	4	repA	sample-01	-0.16538	T0	DMSO	0	0.0402471	-0.205627
sp|P15289|ARSA_HUMAN	P15289	ARSA	7	21	repA	sample-01	0.143764	T0	DMSO	0	0.0230761	0.120688
sp|P15311|EZRI_HUMAN	P15311	EZR	91	1408	repA	sample-01	0.133035	T0	DMSO	0	0.0579605	0.0750747
sp|P15336|ATF2_HUMAN	P15336	ATF2	14	39	repA	sample-01	-0.0307745	T0	DMSO	0	0.027792	-0.0585665
sp|P15374|UCHL3_HUMAN	P15374	UCHL3	21	249	repA	sample-01	0.211574	T0	DMSO	0	0.0992085	0.112365
sp|P15498|VAV_HUMAN	P15498	VAV1	10	16	repA	sample-01	0.0769131	T0	DMSO	0	0.120473	-0.0435597
sp|P15529|MCP_HUMAN	P15529	CD46	5	12	repA	sample-01	-0.14445	T0	DMSO	0	-0.0588558	-0.0855944
sp|P15531|NDKA_HUMAN	P15531	NME1	19	843	repA	sample-01	0.174065	T0	DMSO	0	0.148452	0.0256132
sp|P15586|GNS_HUMAN	P15586	GNS	17	73	repA	sample-01	0.104604	T0	DMSO	0	0.0915717	0.0130319
sp|P15735|PHKG2_HUMAN	P15735	PHKG2	9	25	repA	sample-01	0.228698	T0	DMSO	0	0.177268	0.0514303
sp|P15848|ARSB_HUMAN	P15848	ARSB	9	15	repA	sample-01	-0.132479	T0	DMSO	0	-0.021311	-0.111168
sp|P15880|RS2_HUMAN	P15880	RPS2	24	142	repA	sample-01	-0.340785	T0	DMSO	0	-0.117687	-0.223098
sp|P15923|TFE2_HUMAN	P15923	TCF3	8	23	repA	sample-01	0.279957	T0	DMSO	0	0.216299	0.0636576
sp|P15924|DESP_HUMAN	P15924	DSP	31	68	repA	sample-01	0.124121	T0	DMSO	0	0.0574736	0.0666471
sp|P15927|RFA2_HUMAN	P15927	RPA2	16	249	repA	sample-01	0.150419	T0	DMSO	0	0.137229	0.0131903
sp|P15941|MUC1_HUMAN	P15941	MUC1	3	5	repA	sample-01	0.0627329	T0	DMSO	0	0.107064	-0.0443315
sp|P16150|LEUK_HUMAN	P16150	SPN	7	70	repA	sample-01	-0.1472	T0	DMSO	0	0.0260431	-0.173243
sp|P16152|CBR1_HUMAN	P16152	CBR1	24	107	repA	sample-01	-0.0906866	T0	DMSO	0	-0.122117	0.0314306
sp|P16219|ACADS_HUMAN	P16219	ACADS	4	11	repA	sample-01	-0.139168	T0	DMSO	0	0.02284	-0.162008
sp|P16220|CREB1_HUMAN	P16220	CREB1	4	17	repA	sample-01	0.0265765	T0	DMSO	0	0.112858	-0.0862817
sp|P16298|PP2BB_HUMAN	P16298	PPP3CB	15	31	repA	sample-01	0.0549571	T0	DMSO	0	0.009514	0.0454431
sp|P16333|NCK1_HUMAN	P16333	NCK1	20	69	repA	sample-01	-0.155	T0	DMSO	0	-0.112106	-0.0428943
sp|P16383|GCFC2_HUMAN	P16383	GCFC2	17	56	repA	sample-01	0.127139	T0	DMSO	0	0.0702719	0.0568673
sp|P16422|EPCAM_HUMAN	P16422	EPCAM	4	12	repA	sample-01	0.123658	T0	DMSO	0	0.0126307	0.111027
sp|P16435|NCPR_HUMAN	P16435	POR	18	46	repA	sample-01	-0.088022	T0	DMSO	0	-0.0411953	-0.0468267
sp|P16591|FER_HUMAN	P16591	FER	12	20	repA	sample-01	-0.275392	T0	DMSO	0	-0.149613	-0.12578
sp|P16930|FAAA_HUMAN	P16930	FAH	34	822	repA	sample-01	0.065906	T0	DMSO	0	0.0775059	-0.0115999
sp|P17028|ZNF24_HUMAN	P17028	ZNF24	3	13	repA	sample-01	-0.0498119	T0	DMSO	0	0.0759635	-0.125775
sp|P17050|NAGAB_HUMAN	P17050	NAGA	10	43	repA	sample-01	0.14771	T0	DMSO	0	0.0860408	0.0616695
sp|P17096|HMGA1_HUMAN	P17096	HMGA1	8	79	repA	sample-01	-0.113869	T0	DMSO	0	-0.0696549	-0.0442138
sp|P17098|ZNF8_HUMAN	P17098	ZNF8	3	4	repA	sample-01	0.130426	T0	DMSO	0	0.558345	-0.427919
sp|P17174|AATC_HUMAN	P17174	GOT1	46	485	repA	sample-01	0.0792109	T0	DMSO	0	0.022348	0.0568629
sp|P17275|JUNB_HUMAN	P17275	JUNB	6	13	repA	sample-01	0.156709	T0	DMSO	0	0.0736646	0.083044
sp|P17482|HXB9_HUMAN	P17482	HOXB9	4	8	repA	sample-01	-0.00582899	T0	DMSO	0	-0.0703805	0.0645515
sp|P17535|JUND_HUMAN	P17535	JUND	9	39	repA	sample-01	0.00422934	T0	DMSO	0	0.0781207	-0.0738914
sp|P17544|ATF7_HUMAN	P17544	ATF7	4	7	repA	sample-01	-0.105856	T0	DMSO	0	0.0902901	-0.196146
sp|P17655|CAN2_HUMAN	P17655	CAPN2	47	355	repA	sample-01	-0.0613538	T0	DMSO	0	-0.0142568	-0.047097
sp|P17706|PTN2_HUMAN	P17706	PTPN2	9	24	repA	sample-01	-0.174557	T0	DMSO	0	-0.0212891	-0.153268
sp|P17707|DCAM_HUMAN	P17707	AMD1	7	16	repA	sample-01	-0.145586	T0	DMSO	0	-0.0443769	-0.101209
sp|P17812|PYRG1_HUMAN	P17812	CTPS1	41	173	repA	sample-01	-0.0225651	T0	DMSO	0	-0.0112198	-0.0113453
sp|P17844|DDX5_HUMAN	P17844	DDX5	50	257	repA	sample-01	-0.0997712	T0	DMSO	0	-0.0539235	-0.0458476
sp|P17858|PFKAL_HUMAN	P17858	PFKL	27	77	repA	sample-01	-0.199187	T0	DMSO	0	-0.030243	-0.168944
sp|P17900|SAP3_HUMAN	P17900	GM2A	7	29	repA	sample-01	0.0824838	T0	DMSO	0	0.0997641	-0.0172803
sp|P17931|LEG3_HUMAN	P17931	LGALS3	6	16	repA	sample-01	0.0615267	T0	DMSO	0	0.0714744	-0.00994769
sp|P17980|PRS6A_HUMAN	P17980	PSMC3	35	665	repA	sample-01	-0.233942	T0	DMSO	0	-0.124029	-0.109913
sp|P17987|TCPA_HUMAN	P17987	TCP1	73	1872	repA	sample-01	0.0750674	T0	DMSO	0	0.0338075	0.0412599
sp|P18031|PTN1_HUMAN	P18031	PTPN1	20	78	repA	sample-01	-0.25986	T0	DMSO	0	-0.236424	-0.0234363
sp|P18074|ERCC2_HUMAN	P18074	ERCC2	13	21	repA	sample-01	-0.128568	T0	DMSO	0	-0.046239	-0.0823288
sp|P18077|RL35A_HUMAN	P18077	RPL35A	6	17	repA	sample-01	-0.501623	T0	DMSO	0	-0.50377	0.00214711
sp|P18085|ARF4_HUMAN	P18085	ARF4	9	22	repA	sample-01	-0.193194	T0	DMSO	0	-0.0732737	-0.11992
sp|P18124|RL7_HUMAN	P18124	RPL7	17	61	repA	sample-01	-0.287306	T0	DMSO	0	-0.206712	-0.0805941
sp|P18206|VINC_HUMAN	P18206	VCL	122	2393	repA	sample-01	0.0451401	T0	DMSO	0	0.060349	-0.015209
sp|P18433|PTPRA_HUMAN	P18433	PTPRA	3	7	repA	sample-01	0.478035	T0	DMSO	0	-0.0532017	0.531237
sp|P18440|ARY1_HUMAN	P18440	NAT1	7	22	repA	sample-01	-0.265856	T0	DMSO	0	-0.135016	-0.13084
sp|P18583|SON_HUMAN	P18583	SON	30	126	repA	sample-01	0.00588112	T0	DMSO	0	-0.0355665	0.0414476
sp|P18615|NELFE_HUMAN	P18615	NELFE	26	161	repA	sample-01	0.102731	T0	DMSO	0	0.0913973	0.0113342
sp|P18621|RL17_HUMAN	P18621	RPL17	13	86	repA	sample-01	-0.202398	T0	DMSO	0	-0.176059	-0.0263387
sp|P18754|RCC1_HUMAN	P18754	RCC1	22	244	repA	sample-01	-0.128857	T0	DMSO	0	-0.15571	0.0268526
sp|P18858|DNLI1_HUMAN	P18858	LIG1	60	323	repA	sample-01	-0.0387594	T0	DMSO	0	-0.041779	0.00301955
sp|P18887|XRCC1_HUMAN	P18887	XRCC1	17	43	repA	sample-01	-0.0889673	T0	DMSO	0	0.028443	-0.11741
sp|P19174|PLCG1_HUMAN	P19174	PLCG1	47	158	repA	sample-01	0.00886304	T0	DMSO	0	0.00566537	0.00319768
sp|P19338|NUCL_HUMAN	P19338	NCL	93	1759	repA	sample-01	0.050131	T0	DMSO	0	0.036112	0.014019
sp|P19387|RPB3_HUMAN	P19387	POLR2C	17	70	repA	sample-01	-0.056189	T0	DMSO	0	0.0319431	-0.0881321
sp|P19388|RPAB1_HUMAN	P19388	POLR2E	11	71	repA	sample-01	-0.0728706	T0	DMSO	0	-0.0818891	0.00901842
sp|P19404|NDUV2_HUMAN	P19404	NDUFV2	11	51	repA	sample-01	0.0185611	T0	DMSO	0	-0.0175205	0.0360817
sp|P19474|RO52_HUMAN	P19474	TRIM21	8	19	repA	sample-01	-0.24987	T0	DMSO	0	-0.235816	-0.0140538
sp|P19525|E2AK2_HUMAN	P19525	EIF2AK2	10	21	repA	sample-01	-0.090456	T0	DMSO	0	-0.0334604	-0.0569956
sp|P19623|SPEE_HUMAN	P19623	SRM	23	427	repA	sample-01	-0.144315	T0	DMSO	0	-0.0809499	-0.0633652
sp|P19784|CSK22_HUMAN	P19784	CSNK2A2	26	117	repA	sample-01	0.0133107	T0	DMSO	0	-0.019284	0.0325947
sp|P19838|NFKB1_HUMAN	P19838	NFKB1	19	56	repA	sample-01	-0.0582889	T0	DMSO	0	0.00725928	-0.0655482
sp|P20042|IF2B_HUMAN	P20042	EIF2S2	32	375	repA	sample-01	-0.0296787	T0	DMSO	0	-0.00545746	-0.0242212
sp|P20073|ANXA7_HUMAN	P20073	ANXA7	25	162	repA	sample-01	0.145172	T0	DMSO	0	0.0970783	0.0480941
sp|P20248|CCNA2_HUMAN	P20248	CCNA2	8	33	repA	sample-01	0.345753	T0	DMSO	0	0.172588	0.173165
sp|P20290|BTF3_HUMAN	P20290	BTF3	18	617	repA	sample-01	0.175427	T0	DMSO	0	0.0815472	0.0938802
sp|P20339|RAB5A_HUMAN	P20339	RAB5A	11	54	repA	sample-01	0.134223	T0	DMSO	0	0.0404643	0.0937587
sp|P20585|MSH3_HUMAN	P20585	MSH3	10	29	repA	sample-01	-0.302924	T0	DMSO	0	-0.244628	-0.0582964
sp|P20618|PSB1_HUMAN	P20618	PSMB1	24	391	repA	sample-01	0.115133	T0	DMSO	0	0.0828238	0.0323091
sp|P20645|MPRD_HUMAN	P20645	M6PR	6	18	repA	sample-01	-0.281527	T0	DMSO	0	-0.154904	-0.126624
sp|P20674|COX5A_HUMAN	P20674	COX5A	8	42	repA	sample-01	0.106301	T0	DMSO	0	0.069671	0.03663
sp|P20700|LMNB1_HUMAN	P20700	LMNB1	44	187	repA	sample-01	-0.00744081	T0	DMSO	0	-0.001909	-0.00553181
sp|P20810|ICAL_HUMAN	P20810	CAST	57	631	repA	sample-01	-0.0429549	T0	DMSO	0	-0.00416036	-0.0387945
sp|P20839|IMDH1_HUMAN	P20839	IMPDH1	22	56	repA	sample-01	0.041336	T0	DMSO	0	0.103582	-0.0622465
sp|P20930|FILA_HUMAN	P20930	FLG	4	9	repA	sample-01	0.370184	T0	DMSO	0	0.0423824	0.327801
sp|P20936|RASA1_HUMAN	P20936	RASA1	8	19	repA	sample-01	-0.00115048	T0	DMSO	0	-0.155677	0.154526
sp|P20962|PTMS_HUMAN	P20962	PTMS	7	94	repA	sample-01	0.13681	T0	DMSO	0	-0.0420903	0.1789
sp|P21266|GSTM3_HUMAN	P21266	GSTM3	10	24	repA	sample-01	0.0102707	T0	DMSO	0	-0.0423866	0.0526573
sp|P21281|VATB2_HUMAN	P21281	ATP6V1B2	49	679	repA	sample-01	0.0909983	T0	DMSO	0	0.0860108	0.00498743
sp|P21283|VATC1_HUMAN	P21283	ATP6V1C1	41	202	repA	sample-01	-0.0557408	T0	DMSO	0	-0.0649219	0.00918112
sp|P21291|CSRP1_HUMAN	P21291	CSRP1	13	79	repA	sample-01	-0.234923	T0	DMSO	0	-0.141298	-0.0936245
sp|P21333|FLNA_HUMAN	P21333	FLNA	213	2454	repA	sample-01	0.046789	T0	DMSO	0	0.0833763	-0.0365873
sp|P21580|TNAP3_HUMAN	P21580	TNFAIP3	3	4	repA	sample-01	0.102597	T0	DMSO	0	0.0931204	0.00947631
sp|P21741|MK_HUMAN	P21741	MDK	5	11	repA	sample-01	0.0561919	T0	DMSO	0	0.0569382	-0.000746
sp|P21796|VDAC1_HUMAN	P21796	VDAC1	3	12	repA	sample-01	0.210779	T0	DMSO	0	0.168523	0.0422563
sp|P21912|SDHB_HUMAN	P21912	SDHB	5	9	repA	sample-01	0.076311	T0	DMSO	0	-0.0301837	0.106495
sp|P21964|COMT_HUMAN	P21964	COMT	23	117	repA	sample-01	0.0225724	T0	DMSO	0	0.0170727	0.00549977
sp|P22033|MUTA_HUMAN	P22033	MMUT	24	63	repA	sample-01	0.0778323	T0	DMSO	0	0.0495572	0.0282751
sp|P22059|OSBP1_HUMAN	P22059	OSBP	50	331	repA	sample-01	-0.00341592	T0	DMSO	0	-0.000653	-0.00276279
sp|P22061|PIMT_HUMAN	P22061	PCMT1	25	380	repA	sample-01	0.242097	T0	DMSO	0	0.189391	0.0527056
sp|P22087|FBRL_HUMAN	P22087	FBL	7	14	repA	sample-01	-0.145164	T0	DMSO	0	-0.0689786	-0.0761852
sp|P22102|PUR2_HUMAN	P22102	GART	83	1082	repA	sample-01	0.0313563	T0	DMSO	0	-0.00646603	0.0378224
sp|P22234|PUR6_HUMAN	P22234	PAICS	48	880	repA	sample-01	0.219065	T0	DMSO	0	0.226747	-0.00768201
sp|P22307|SCP2_HUMAN	P22307	SCP2	12	39	repA	sample-01	-0.113698	T0	DMSO	0	-0.0679775	-0.0457207
sp|P22314|UBA1_HUMAN	P22314	UBA1	73	1281	repA	sample-01	-0.0322118	T0	DMSO	0	-0.00854545	-0.0236664
sp|P22392|NDKB_HUMAN	P22392	NME2	26	451	repA	sample-01	0.199745	T0	DMSO	0	0.137913	0.0618319
sp|P22415|USF1_HUMAN	P22415	USF1	3	9	repA	sample-01	-0.131189	T0	DMSO	0	0.0225679	-0.153757
sp|P22570|ADRO_HUMAN	P22570	FDXR	25	88	repA	sample-01	-0.258844	T0	DMSO	0	-0.128714	-0.13013
sp|P22626|ROA2_HUMAN	P22626	HNRNPA2B1	43	1302	repA	sample-01	0.338322	T0	DMSO	0	0.390252	-0.0519305
sp|P22670|RFX1_HUMAN	P22670	RFX1	11	40	repA	sample-01	0.0516478	T0	DMSO	0	0.0416256	0.0100222
sp|P22830|HEMH_HUMAN	P22830	FECH	16	54	repA	sample-01	0.00112665	T0	DMSO	0	-0.0141984	0.0153251
sp|P23025|XPA_HUMAN	P23025	XPA	8	28	repA	sample-01	-0.223461	T0	DMSO	0	-0.112734	-0.110727
sp|P23246|SFPQ_HUMAN	P23246	SFPQ	20	70	repA	sample-01	0.164364	T0	DMSO	0	0.0836372	0.0807266
sp|P23284|PPIB_HUMAN	P23284	PPIB	27	401	repA	sample-01	-0.000807	T0	DMSO	0	-0.00482879	0.00402139
sp|P23297|S10A1_HUMAN	P23297	S100A1	4	19	repA	sample-01	0.0234749	T0	DMSO	0	-0.0957068	0.119182
sp|P23327|SRCH_HUMAN	P23327	HRC	15	68	repA	sample-01	0.0207872	T0	DMSO	0	-0.0158118	0.0365989
sp|P23381|SYWC_HUMAN	P23381	WARS1	52	1088	repA	sample-01	0.0968954	T0	DMSO	0	0.0589274	0.037968
sp|P23396|RS3_HUMAN	P23396	RPS3	27	311	repA	sample-01	-0.311009	T0	DMSO	0	-0.230061	-0.0809487
sp|P23434|GCSH_HUMAN	P23434	GCSH	7	218	repA	sample-01	0.187407	T0	DMSO	0	0.124753	0.0626537
sp|P23443|KS6B1_HUMAN	P23443	RPS6KB1	5	6	repA	sample-01	-0.0615949	T0	DMSO	0	0.103033	-0.164628
sp|P23511|NFYA_HUMAN	P23511	NFYA	5	25	repA	sample-01	-0.00656951	T0	DMSO	0	0.0760625	-0.082632
sp|P23526|SAHH_HUMAN	P23526	AHCY	38	594	repA	sample-01	0.0486854	T0	DMSO	0	0.0576522	-0.00896677
sp|P23528|COF1_HUMAN	P23528	CFL1	33	1122	repA	sample-01	0.371117	T0	DMSO	0	0.243616	0.1275
sp|P23588|IF4B_HUMAN	P23588	EIF4B	55	584	repA	sample-01	0.190338	T0	DMSO	0	0.0743746	0.115964
sp|P23786|CPT2_HUMAN	P23786	CPT2	7	16	repA	sample-01	-0.641165	T0	DMSO	0	-0.140119	-0.501046
sp|P23919|KTHY_HUMAN	P23919	DTYMK	26	115	repA	sample-01	-0.358798	T0	DMSO	0	-0.303159	-0.0556396
sp|P23921|RIR1_HUMAN	P23921	RRM1	52	317	repA	sample-01	-0.274751	T0	DMSO	0	-0.195274	-0.0794768
sp|P24386|RAE1_HUMAN	P24386	CHM	15	39	repA	sample-01	-0.0310594	T0	DMSO	0	0.0148253	-0.0458847
sp|P24534|EF1B_HUMAN	P24534	EEF1B2	20	537	repA	sample-01	-0.0331923	T0	DMSO	0	-0.030414	-0.00277832
sp|P24666|PPAC_HUMAN	P24666	ACP1	13	223	repA	sample-01	-0.00256846	T0	DMSO	0	-0.0349141	0.0323456
sp|P24928|RPB1_HUMAN	P24928	POLR2A	67	216	repA	sample-01	-0.0769911	T0	DMSO	0	-0.0283005	-0.0486907
sp|P25054|APC_HUMAN	P25054	APC	15	29	repA	sample-01	0.221365	T0	DMSO	0	0.0995735	0.121792
sp|P25205|MCM3_HUMAN	P25205	MCM3	79	786	repA	sample-01	-0.0904462	T0	DMSO	0	-0.00597296	-0.0844732
sp|P25208|NFYB_HUMAN	P25208	NFYB	5	21	repA	sample-01	0.0782344	T0	DMSO	0	-0.0868474	0.165082
sp|P25311|ZA2G_HUMAN	P25311	AZGP1	5	13	repA	sample-01	0.153412	T0	DMSO	0	-0.0972364	0.250649
sp|P25325|THTM_HUMAN	P25325	MPST	17	76	repA	sample-01	-0.348574	T0	DMSO	0	-0.385179	0.036605
sp|P25398|RS12_HUMAN	P25398	RPS12	16	216	repA	sample-01	0.22572	T0	DMSO	0	0.132577	0.0931431
sp|P25440|BRD2_HUMAN	P25440	BRD2	12	24	repA	sample-01	0.0104134	T0	DMSO	0	0.0353553	-0.0249419
sp|P25685|DNJB1_HUMAN	P25685	DNAJB1	27	140	repA	sample-01	-0.116792	T0	DMSO	0	-0.0910542	-0.0257383
sp|P25705|ATPA_HUMAN	P25705	ATP5F1A	24	90	repA	sample-01	-0.0705659	T0	DMSO	0	-0.0473578	-0.0232081
sp|P25774|CATS_HUMAN	P25774	CTSS	4	12	repA	sample-01	-0.0337573	T0	DMSO	0	0.154916	-0.188673
sp|P25786|PSA1_HUMAN	P25786	PSMA1	30	576	repA	sample-01	0.00884618	T0	DMSO	0	-0.0681903	0.0770365
sp|P25787|PSA2_HUMAN	P25787	PSMA2	22	749	repA	sample-01	0.275016	T0	DMSO	0	0.236287	0.0387292
sp|P25788|PSA3_HUMAN	P25788	PSMA3	30	481	repA	sample-01	0.125276	T0	DMSO	0	0.0922149	0.0330613
sp|P25791|RBTN2_HUMAN	P25791	LMO2	3	14	repA	sample-01	-0.0575146	T0	DMSO	0	-0.123153	0.0656387
sp|P25815|S100P_HUMAN	P25815	S100P	8	56	repA	sample-01	0.293273	T0	DMSO	0	0.148556	0.144717
sp|P26196|DDX6_HUMAN	P26196	DDX6	34	193	repA	sample-01	0.0394737	T0	DMSO	0	0.0602365	-0.0207628
sp|P26358|DNMT1_HUMAN	P26358	DNMT1	81	416	repA	sample-01	-0.617887	T0	DMSO	0	-0.5632	-0.0546867
sp|P26368|U2AF2_HUMAN	P26368	U2AF2	18	109	repA	sample-01	0.00177364	T0	DMSO	0	0.0311129	-0.0293393
sp|P26373|RL13_HUMAN	P26373	RPL13	9	43	repA	sample-01	-0.555063	T0	DMSO	0	-0.378971	-0.176092
sp|P26374|RAE2_HUMAN	P26374	CHML	34	199	repA	sample-01	-0.121172	T0	DMSO	0	-0.131292	0.0101193
sp|P26447|S10A4_HUMAN	P26447	S100A4	3	9	repA	sample-01	0.260098	T0	DMSO	0	0.0914206	0.168677
sp|P26599|PTBP1_HUMAN	P26599	PTBP1	25	413	repA	sample-01	0.0876924	T0	DMSO	0	0.10716	-0.0194672
sp|P26639|SYTC_HUMAN	P26639	TARS1	72	912	repA	sample-01	0.0569221	T0	DMSO	0	0.0472593	0.00966282
sp|P26640|SYVC_HUMAN	P26640	VARS1	78	501	repA	sample-01	-0.237811	T0	DMSO	0	-0.16915	-0.0686612
sp|P26641|EF1G_HUMAN	P26641	EEF1G	44	902	repA	sample-01	-0.092906	T0	DMSO	0	-0.0499342	-0.0429718
sp|P26885|FKBP2_HUMAN	P26885	FKBP2	10	77	repA	sample-01	0.191517	T0	DMSO	0	0.106909	0.084608
sp|P27105|STOM_HUMAN	P27105	STOM	7	22	repA	sample-01	-0.112304	T0	DMSO	0	-0.106869	-0.00543559
sp|P27144|KAD4_HUMAN	P27144	AK4	10	36	repA	sample-01	-0.115282	T0	DMSO	0	-0.136235	0.0209532
sp|P27348|1433T_HUMAN	P27348	YWHAQ	35	1182	repA	sample-01	0.112647	T0	DMSO	0	0.0444929	0.0681546
sp|P27694|RFA1_HUMAN	P27694	RPA1	43	273	repA	sample-01	-0.295614	T0	DMSO	0	-0.262682	-0.0329313
sp|P27695|APEX1_HUMAN	P27695	APEX1	24	119	repA	sample-01	-0.150498	T0	DMSO	0	-0.163154	0.0126565
sp|P27707|DCK_HUMAN	P27707	DCK	16	103	repA	sample-01	-0.00464969	T0	DMSO	0	0.0264867	-0.0311364
sp|P27708|PYR1_HUMAN	P27708	CAD	97	490	repA	sample-01	-0.0607802	T0	DMSO	0	-0.00472064	-0.0560596
sp|P27797|CALR_HUMAN	P27797	CALR	35	1256	repA	sample-01	-0.160804	T0	DMSO	0	-0.125192	-0.0356115
sp|P27816|MAP4_HUMAN	P27816	MAP4	90	1947	repA	sample-01	0.149398	T0	DMSO	0	0.105212	0.0441858
sp|P27824|CALX_HUMAN	P27824	CANX	21	90	repA	sample-01	-0.182412	T0	DMSO	0	-0.104567	-0.077845
sp|P27986|P85A_HUMAN	P27986	PIK3R1	17	40	repA	sample-01	0.049444	T0	DMSO	0	0.0683704	-0.0189264
sp|P28062|PSB8_HUMAN	P28062	PSMB8	8	23	repA	sample-01	0.0171695	T0	DMSO	0	0.0109219	0.00624758
sp|P28065|PSB9_HUMAN	P28065	PSMB9	8	23	repA	sample-01	0.000878	T0	DMSO	0	0.0101044	-0.00922619
sp|P28066|PSA5_HUMAN	P28066	PSMA5	22	782	repA	sample-01	0.0137528	T0	DMSO	0	-0.0229247	0.0366775
sp|P28070|PSB4_HUMAN	P28070	PSMB4	17	612	repA	sample-01	0.134514	T0	DMSO	0	0.0678622	0.0666514
sp|P28072|PSB6_HUMAN	P28072	PSMB6	21	364	repA	sample-01	-0.0431605	T0	DMSO	0	0.0113958	-0.0545563
sp|P28074|PSB5_HUMAN	P28074	PSMB5	25	563	repA	sample-01	0.0356765	T0	DMSO	0	0.0672966	-0.0316201
sp|P28289|TMOD1_HUMAN	P28289	TMOD1	17	74	repA	sample-01	-0.0617425	T0	DMSO	0	0.0095277	-0.0712702
sp|P28290|ITPI2_HUMAN	P28290	ITPRID2	7	15	repA	sample-01	0.0178002	T0	DMSO	0	0.166237	-0.148437
sp|P28331|NDUS1_HUMAN	P28331	NDUFS1	5	16	repA	sample-01	-0.418922	T0	DMSO	0	-0.128939	-0.289983
sp|P28340|DPOD1_HUMAN	P28340	POLD1	50	179	repA	sample-01	-0.0676206	T0	DMSO	0	-0.0329623	-0.0346583
sp|P28702|RXRB_HUMAN	P28702	RXRB	5	11	repA	sample-01	-0.190855	T0	DMSO	0	-0.176406	-0.0144487
sp|P28715|ERCC5_HUMAN	P28715	ERCC5	19	44	repA	sample-01	-0.0750831	T0	DMSO	0	-0.0683134	-0.00676976
sp|P28838|AMPL_HUMAN	P28838	LAP3	46	821	repA	sample-01	0.151511	T0	DMSO	0	0.104722	0.0467889
sp|P28908|TNR8_HUMAN	P28908	TNFRSF8	12	74	repA	sample-01	0.0219126	T0	DMSO	0	-0.0668855	0.0887981
sp|P29083|T2EA_HUMAN	P29083	GTF2E1	20	131	repA	sample-01	-0.069264	T0	DMSO	0	-0.0328654	-0.0363986
sp|P29084|T2EB_HUMAN	P29084	GTF2E2	11	32	repA	sample-01	-0.0925444	T0	DMSO	0	-0.00620593	-0.0863385
sp|P29144|TPP2_HUMAN	P29144	TPP2	96	645	repA	sample-01	-0.028763	T0	DMSO	0	-0.0392646	0.0105017
sp|P29218|IMPA1_HUMAN	P29218	IMPA1	17	133	repA	sample-01	0.199934	T0	DMSO	0	0.0779661	0.121968
sp|P29350|PTN6_HUMAN	P29350	PTPN6	9	16	repA	sample-01	-0.1293	T0	DMSO	0	0.0227129	-0.152013
sp|P29372|3MG_HUMAN	P29372	MPG	7	9	repA	sample-01	-0.295943	T0	DMSO	0	-0.155456	-0.140487
sp|P29374|ARI4A_HUMAN	P29374	ARID4A	7	10	repA	sample-01	-0.0460541	T0	DMSO	0	0.0290786	-0.0751328
sp|P29401|TKT_HUMAN	P29401	TKT	68	1874	repA	sample-01	0.107331	T0	DMSO	0	0.105726	0.0016049
sp|P29536|LMOD1_HUMAN	P29536	LMOD1	2	4	repA	sample-01	-0.271702	T0	DMSO	0	-0.0266557	-0.245046
sp|P29590|PML_HUMAN	P29590	PML	32	105	repA	sample-01	-0.0734551	T0	DMSO	0	-0.171042	0.0975867
sp|P29692|EF1D_HUMAN	P29692	EEF1D	28	502	repA	sample-01	0.0783785	T0	DMSO	0	0.0631451	0.0152334
sp|P29966|MARCS_HUMAN	P29966	MARCKS	13	77	repA	sample-01	0.100352	T0	DMSO	0	0.0589336	0.0414181
sp|P30038|AL4A1_HUMAN	P30038	ALDH4A1	10	19	repA	sample-01	-0.406938	T0	DMSO	0	-0.231175	-0.175763
sp|P30039|PBLD_HUMAN	P30039	PBLD	4	12	repA	sample-01	0.0897605	T0	DMSO	0	-0.0123615	0.102122
sp|P30040|ERP29_HUMAN	P30040	ERP29	27	563	repA	sample-01	0.185381	T0	DMSO	0	0.10294	0.0824417
sp|P30041|PRDX6_HUMAN	P30041	PRDX6	41	1175	repA	sample-01	-0.102566	T0	DMSO	0	-0.0679864	-0.0345793
sp|P30043|BLVRB_HUMAN	P30043	BLVRB	23	671	repA	sample-01	-0.0548928	T0	DMSO	0	-0.0123759	-0.0425168
sp|P30044|PRDX5_HUMAN	P30044	PRDX5	14	223	repA	sample-01	0.0739931	T0	DMSO	0	0.0398743	0.0341188
sp|P30047|GFRP_HUMAN	P30047	GCHFR	6	166	repA	sample-01	0.236161	T0	DMSO	0	0.123178	0.112983
sp|P30048|PRDX3_HUMAN	P30048	PRDX3	15	120	repA	sample-01	0.116986	T0	DMSO	0	0.144948	-0.0279619
sp|P30049|ATPD_HUMAN	P30049	ATP5F1D	5	37	repA	sample-01	0.243179	T0	DMSO	0	0.303398	-0.0602185
sp|P30050|RL12_HUMAN	P30050	RPL12	12	74	repA	sample-01	-0.168588	T0	DMSO	0	-0.129545	-0.0390431
sp|P30084|ECHM_HUMAN	P30084	ECHS1	18	218	repA	sample-01	0.104111	T0	DMSO	0	0.0445009	0.0596105
sp|P30085|KCY_HUMAN	P30085	CMPK1	20	359	repA	sample-01	-0.131068	T0	DMSO	0	-0.0841223	-0.0469453
sp|P30086|PEBP1_HUMAN	P30086	PEBP1	20	384	repA	sample-01	0.0559212	T0	DMSO	0	-0.0150363	0.0709574
sp|P30101|PDIA3_HUMAN	P30101	PDIA3	60	1047	repA	sample-01	-0.0156564	T0	DMSO	0	-0.0855435	0.0698871
sp|P30153|2AAA_HUMAN	P30153	PPP2R1A	51	603	repA	sample-01	-0.0201687	T0	DMSO	0	0.0501432	-0.0703119
sp|P30154|2AAB_HUMAN	P30154	PPP2R1B	34	103	repA	sample-01	-0.20281	T0	DMSO	0	-0.17253	-0.0302798
sp|P30260|CDC27_HUMAN	P30260	CDC27	17	63	repA	sample-01	-0.0485761	T0	DMSO	0	-0.0122403	-0.0363358
sp|P30279|CCND2_HUMAN	P30279	CCND2	3	6	repA	sample-01	0.359495	T0	DMSO	0	0.108837	0.250658
sp|P30281|CCND3_HUMAN	P30281	CCND3	5	13	repA	sample-01	0.0997389	T0	DMSO	0	0.0396677	0.0600713
sp|P30305|MPIP2_HUMAN	P30305	CDC25B	4	9	repA	sample-01	-0.00389943	T0	DMSO	0	-0.0458886	0.0419892
sp|P30307|MPIP3_HUMAN	P30307	CDC25C	4	19	repA	sample-01	-0.0984479	T0	DMSO	0	-0.0477826	-0.0506653
sp|P30405|PPIF_HUMAN	P30405	PPIF	17	198	repA	sample-01	0.0578655	T0	DMSO	0	0.0744984	-0.0166329
sp|P30419|NMT1_HUMAN	P30419	NMT1	30	197	repA	sample-01	-0.0834038	T0	DMSO	0	-0.0802755	-0.00312831
sp|P30519|HMOX2_HUMAN	P30519	HMOX2	11	30	repA	sample-01	-0.0386586	T0	DMSO	0	0.0435213	-0.0821798
sp|P30520|PURA2_HUMAN	P30520	ADSS2	36	430	repA	sample-01	0.0760795	T0	DMSO	0	0.0651024	0.0109771
sp|P30533|AMRP_HUMAN	P30533	LRPAP1	23	92	repA	sample-01	0.101256	T0	DMSO	0	0.0343242	0.0669317
sp|P30566|PUR8_HUMAN	P30566	ADSL	36	451	repA	sample-01	0.152386	T0	DMSO	0	0.146985	0.00540015
sp|P30626|SORCN_HUMAN	P30626	SRI	14	206	repA	sample-01	0.0813337	T0	DMSO	0	0.11876	-0.0374264
sp|P30711|GSTT1_HUMAN	P30711	GSTT1	9	34	repA	sample-01	0.202557	T0	DMSO	0	0.061476	0.141081
sp|P30740|ILEU_HUMAN	P30740	SERPINB1	32	326	repA	sample-01	0.14339	T0	DMSO	0	0.062455	0.0809352
sp|P30837|AL1B1_HUMAN	P30837	ALDH1B1	22	75	repA	sample-01	-0.117365	T0	DMSO	0	-0.0594408	-0.0579242
sp|P30876|RPB2_HUMAN	P30876	POLR2B	43	177	repA	sample-01	-0.163824	T0	DMSO	0	-0.108273	-0.0555515
sp|P31040|SDHA_HUMAN	P31040	SDHA	17	64	repA	sample-01	0.536244	T0	DMSO	0	0.158892	0.377351
sp|P31146|COR1A_HUMAN	P31146	CORO1A	27	136	repA	sample-01	0.0342703	T0	DMSO	0	0.0500237	-0.0157533
sp|P31150|GDIA_HUMAN	P31150	GDI1	48	349	repA	sample-01	0.0916736	T0	DMSO	0	0.0271126	0.0645611
sp|P31153|METK2_HUMAN	P31153	MAT2A	32	307	repA	sample-01	0.132909	T0	DMSO	0	0.107757	0.0251514
sp|P31321|KAP1_HUMAN	P31321	PRKAR1B	7	27	repA	sample-01	0.204057	T0	DMSO	0	0.149804	0.0542536
sp|P31323|KAP3_HUMAN	P31323	PRKAR2B	23	127	repA	sample-01	0.0067815	T0	DMSO	0	0.00617067	0.000611
sp|P31350|RIR2_HUMAN	P31350	RRM2	33	217	repA	sample-01	0.0396302	T0	DMSO	0	0.0721053	-0.0324751
sp|P31483|TIA1_HUMAN	P31483	TIA1	16	108	repA	sample-01	0.478111	T0	DMSO	0	0.410697	0.067414
sp|P31689|DNJA1_HUMAN	P31689	DNAJA1	28	229	repA	sample-01	-0.130487	T0	DMSO	0	-0.0671543	-0.0633327
sp|P31930|QCR1_HUMAN	P31930	UQCRC1	4	9	repA	sample-01	-0.114008	T0	DMSO	0	-0.199275	0.0852666
sp|P31937|3HIDH_HUMAN	P31937	HIBADH	17	123	repA	sample-01	0.069192	T0	DMSO	0	-0.00502625	0.0742183
sp|P31939|PUR9_HUMAN	P31939	ATIC	61	647	repA	sample-01	-0.208939	T0	DMSO	0	-0.143243	-0.0656962
sp|P31942|HNRH3_HUMAN	P31942	HNRNPH3	13	104	repA	sample-01	-0.145104	T0	DMSO	0	-0.0130537	-0.13205
sp|P31943|HNRH1_HUMAN	P31943	HNRNPH1	32	419	repA	sample-01	0.0385908	T0	DMSO	0	0.0538675	-0.0152767
sp|P31944|CASPE_HUMAN	P31944	CASP14	6	16	repA	sample-01	0.124678	T0	DMSO	0	-0.0441475	0.168826
sp|P31946|1433B_HUMAN	P31946	YWHAB	28	1022	repA	sample-01	0.150184	T0	DMSO	0	0.0593167	0.0908668
sp|P31947|1433S_HUMAN	P31947	SFN	16	105	repA	sample-01	0.139221	T0	DMSO	0	0.0381045	0.101116
sp|P31948|STIP1_HUMAN	P31948	STIP1	80	1911	repA	sample-01	0.111434	T0	DMSO	0	0.0799164	0.0315176
sp|P31949|S10AB_HUMAN	P31949	S100A11	12	218	repA	sample-01	0.498636	T0	DMSO	0	0.0342964	0.46434
sp|P32019|I5P2_HUMAN	P32019	INPP5B	18	47	repA	sample-01	-0.129521	T0	DMSO	0	-0.0676964	-0.0618241
sp|P32119|PRDX2_HUMAN	P32119	PRDX2	26	465	repA	sample-01	0.0239153	T0	DMSO	0	0.0636752	-0.0397598
sp|P32121|ARRB2_HUMAN	P32121	ARRB2	4	14	repA	sample-01	0.237973	T0	DMSO	0	0.109502	0.12847
sp|P32321|DCTD_HUMAN	P32321	DCTD	13	104	repA	sample-01	-0.0506396	T0	DMSO	0	-0.0684063	0.0177667
sp|P32322|P5CR1_HUMAN	P32322	PYCR1	13	53	repA	sample-01	0.35832	T0	DMSO	0	0.225068	0.133252
sp|P32519|ELF1_HUMAN	P32519	ELF1	7	27	repA	sample-01	-0.0709518	T0	DMSO	0	-0.106378	0.0354264
sp|P32929|CGL_HUMAN	P32929	CTH	25	161	repA	sample-01	0.0906856	T0	DMSO	0	0.0242089	0.0664768
sp|P32969|RL9_HUMAN	P32969	RPL9	11	53	repA	sample-01	-0.0951116	T0	DMSO	0	-0.122675	0.0275632
sp|P33240|CSTF2_HUMAN	P33240	CSTF2	26	256	repA	sample-01	0.158444	T0	DMSO	0	0.107924	0.05052
sp|P33316|DUT_HUMAN	P33316	DUT	19	603	repA	sample-01	0.198301	T0	DMSO	0	0.132711	0.0655894
sp|P33527|MRP1_HUMAN	P33527	ABCC1	9	31	repA	sample-01	0.180946	T0	DMSO	0	0.0653112	0.115634
sp|P33552|CKS2_HUMAN	P33552	CKS2	3	6	repA	sample-01	0.0838357	T0	DMSO	0	0.0388642	0.0449715
sp|P33981|TTK_HUMAN	P33981	TTK	13	36	repA	sample-01	0.0666846	T0	DMSO	0	-0.0211669	0.0878515
sp|P33992|MCM5_HUMAN	P33992	MCM5	51	554	repA	sample-01	-0.0378038	T0	DMSO	0	-0.0498997	0.0120958
sp|P33993|MCM7_HUMAN	P33993	MCM7	60	380	repA	sample-01	-0.297989	T0	DMSO	0	-0.245109	-0.0528794
sp|P34059|GALNS_HUMAN	P34059	GALNS	10	29	repA	sample-01	0.0631752	T0	DMSO	0	0.0133627	0.0498125
sp|P34896|GLYC_HUMAN	P34896	SHMT1	26	123	repA	sample-01	0.126538	T0	DMSO	0	0.0450565	0.0814816
sp|P34897|GLYM_HUMAN	P34897	SHMT2	47	619	repA	sample-01	0.120372	T0	DMSO	0	0.0812672	0.0391046
sp|P34913|HYES_HUMAN	P34913	EPHX2	29	159	repA	sample-01	0.0283913	T0	DMSO	0	0.0552156	-0.0268243
sp|P34931|HS71L_HUMAN	P34931	HSPA1L	32	15	repA	sample-01	-0.319221	T0	DMSO	0	-0.274392	-0.0448291
sp|P34932|HSP74_HUMAN	P34932	HSPA4	108	2733	repA	sample-01	-0.014421	T0	DMSO	0	-0.0209656	0.00654462
sp|P34949|MPI_HUMAN	P34949	MPI	15	138	repA	sample-01	-0.11135	T0	DMSO	0	-0.0165407	-0.0948095
sp|P35219|CAH8_HUMAN	P35219	CA8	12	91	repA	sample-01	-0.0644718	T0	DMSO	0	0.0537217	-0.118194
sp|P35236|PTN7_HUMAN	P35236	PTPN7	13	42	repA	sample-01	0.00469686	T0	DMSO	0	-0.0214438	0.0261406
sp|P35237|SPB6_HUMAN	P35237	SERPINB6	35	1963	repA	sample-01	0.124066	T0	DMSO	0	0.0753604	0.0487061
sp|P35240|MERL_HUMAN	P35240	NF2	14	25	repA	sample-01	-0.14852	T0	DMSO	0	-0.149875	0.00135573
sp|P35241|RADI_HUMAN	P35241	RDX	75	436	repA	sample-01	0.0271545	T0	DMSO	0	0.053403	-0.0262485
sp|P35244|RFA3_HUMAN	P35244	RPA3	9	175	repA	sample-01	0.10617	T0	DMSO	0	0.0925698	0.0136002
sp|P35249|RFC4_HUMAN	P35249	RFC4	23	88	repA	sample-01	-0.385271	T0	DMSO	0	-0.314281	-0.0709899
sp|P35250|RFC2_HUMAN	P35250	RFC2	17	95	repA	sample-01	-0.340275	T0	DMSO	0	-0.125696	-0.214579
sp|P35251|RFC1_HUMAN	P35251	RFC1	8	25	repA	sample-01	0.0920782	T0	DMSO	0	-0.0180973	0.110175
sp|P35269|T2FA_HUMAN	P35269	GTF2F1	30	172	repA	sample-01	-0.111956	T0	DMSO	0	-0.0671321	-0.0448234
sp|P35270|SPRE_HUMAN	P35270	SPR	16	54	repA	sample-01	-0.00122003	T0	DMSO	0	-0.0492284	0.0480084
sp|P35520|CBS_HUMAN	P35520	CBS	47	490	repA	sample-01	0.158228	T0	DMSO	0	0.151057	0.00717116
sp|P35573|GDE_HUMAN	P35573	AGL	52	199	repA	sample-01	-0.14297	T0	DMSO	0	-0.137214	-0.00575558
sp|P35606|COPB2_HUMAN	P35606	COPB2	51	394	repA	sample-01	-0.0218832	T0	DMSO	0	-0.0349099	0.0130267
sp|P35611|ADDA_HUMAN	P35611	ADD1	38	252	repA	sample-01	0.130062	T0	DMSO	0	0.133883	-0.00382151
sp|P35612|ADDB_HUMAN	P35612	ADD2	38	219	repA	sample-01	0.0177155	T0	DMSO	0	0.0402013	-0.0224858
sp|P35613|BASI_HUMAN	P35613	BSG	9	45	repA	sample-01	-0.1272	T0	DMSO	0	0.0136308	-0.140831
sp|P35637|FUS_HUMAN	P35637	FUS	15	162	repA	sample-01	0.368224	T0	DMSO	0	0.41806	-0.0498359
sp|P35658|NU214_HUMAN	P35658	NUP214	74	428	repA	sample-01	-0.0442539	T0	DMSO	0	-0.0368899	-0.007364
sp|P35659|DEK_HUMAN	P35659	DEK	18	65	repA	sample-01	-0.0852844	T0	DMSO	0	-0.120582	0.0352976
sp|P35754|GLRX1_HUMAN	P35754	GLRX	4	24	repA	sample-01	0.100209	T0	DMSO	0	0.0509385	0.0492708
sp|P35790|CHKA_HUMAN	P35790	CHKA	11	27	repA	sample-01	0.0777417	T0	DMSO	0	-0.020731	0.0984727
sp|P35813|PPM1A_HUMAN	P35813	PPM1A	15	48	repA	sample-01	0.0230787	T0	DMSO	0	0.0708192	-0.0477405
sp|P35998|PRS7_HUMAN	P35998	PSMC2	50	488	repA	sample-01	-0.125734	T0	DMSO	0	-0.0767046	-0.0490291
sp|P36404|ARL2_HUMAN	P36404	ARL2	13	65	repA	sample-01	0.1565	T0	DMSO	0	0.100429	0.0560711
sp|P36405|ARL3_HUMAN	P36405	ARL3	15	95	repA	sample-01	0.173851	T0	DMSO	0	0.144706	0.0291447
sp|P36507|MP2K2_HUMAN	P36507	MAP2K2	26	85	repA	sample-01	-0.257848	T0	DMSO	0	-0.182464	-0.0753847
sp|P36542|ATPG_HUMAN	P36542	ATP5F1C	5	8	repA	sample-01	-0.125032	T0	DMSO	0	-0.0337312	-0.0913004
sp|P36551|HEM6_HUMAN	P36551	CPOX	27	189	repA	sample-01	0.114397	T0	DMSO	0	0.122794	-0.00839637
sp|P36575|ARRC_HUMAN	P36575	ARR3	2	8	repA	sample-01	0.181261	T0	DMSO	0	0.089505	0.0917563
sp|P36578|RL4_HUMAN	P36578	RPL4	20	48	repA	sample-01	-0.390295	T0	DMSO	0	-0.215545	-0.174749
sp|P36639|8ODP_HUMAN	P36639	NUDT1	10	56	repA	sample-01	0.0952804	T0	DMSO	0	0.0975824	-0.00230203
sp|P36776|LONM_HUMAN	P36776	LONP1	45	196	repA	sample-01	-0.122756	T0	DMSO	0	-0.0628125	-0.0599434
sp|P36873|PP1G_HUMAN	P36873	PPP1CC	27	38	repA	sample-01	-0.0288909	T0	DMSO	0	-0.0562148	0.0273238
sp|P36915|GNL1_HUMAN	P36915	GNL1	22	95	repA	sample-01	0.0230943	T0	DMSO	0	0.023153	-5.88e-05
sp|P36952|SPB5_HUMAN	P36952	SERPINB5	3	6	repA	sample-01	-0.0987007	T0	DMSO	0	0.109942	-0.208643
sp|P36954|RPB9_HUMAN	P36954	POLR2I	6	36	repA	sample-01	-0.0570378	T0	DMSO	0	-0.028048	-0.0289898
sp|P36955|PEDF_HUMAN	P36955	SERPINF1	6	11	repA	sample-01	-0.0165905	T0	DMSO	0	0.0240522	-0.0406427
sp|P36957|ODO2_HUMAN	P36957	DLST	13	96	repA	sample-01	-0.058976	T0	DMSO	0	0.0178504	-0.0768264
sp|P36959|GMPR1_HUMAN	P36959	GMPR	23	163	repA	sample-01	0.201242	T0	DMSO	0	0.202827	-0.00158415
sp|P36969|GPX4_HUMAN	P36969	GPX4	13	106	repA	sample-01	0.191896	T0	DMSO	0	0.16384	0.0280565
sp|P37108|SRP14_HUMAN	P37108	SRP14	12	82	repA	sample-01	0.0874216	T0	DMSO	0	0.00118135	0.0862402
sp|P37198|NUP62_HUMAN	P37198	NUP62	12	64	repA	sample-01	0.0736647	T0	DMSO	0	0.224922	-0.151257
sp|P37268|FDFT_HUMAN	P37268	FDFT1	3	6	repA	sample-01	-0.180219	T0	DMSO	0	-0.18213	0.00191087
sp|P37275|ZEB1_HUMAN	P37275	ZEB1	5	15	repA	sample-01	0.311339	T0	DMSO	0	0.115164	0.196175
sp|P37837|TALDO_HUMAN	P37837	TALDO1	42	780	repA	sample-01	0.168219	T0	DMSO	0	0.0586377	0.109581
sp|P38117|ETFB_HUMAN	P38117	ETFB	24	178	repA	sample-01	0.231304	T0	DMSO	0	0.240441	-0.0091373
sp|P38398|BRCA1_HUMAN	P38398	BRCA1	18	54	repA	sample-01	0.0243977	T0	DMSO	0	0.029871	-0.0054733
sp|P38432|COIL_HUMAN	P38432	COIL	4	14	repA	sample-01	0.0810722	T0	DMSO	0	0.0560316	0.0250405
sp|P38646|GRP75_HUMAN	P38646	HSPA9	68	1022	repA	sample-01	0.0672452	T0	DMSO	0	0.0611953	0.00604983
sp|P38919|IF4A3_HUMAN	P38919	EIF4A3	28	129	repA	sample-01	-0.100977	T0	DMSO	0	-0.0974245	-0.00355214
sp|P39019|RS19_HUMAN	P39019	RPS19	15	69	repA	sample-01	-0.178192	T0	DMSO	0	-0.0163785	-0.161813
sp|P39060|COIA1_HUMAN	P39060	COL18A1	6	10	repA	sample-01	0.152441	T0	DMSO	0	-0.042744	0.195185
sp|P39656|OST48_HUMAN	P39656	DDOST	3	4	repA	sample-01	-0.0928468	T0	DMSO	0	-0.0844481	-0.00839867
sp|P39748|FEN1_HUMAN	P39748	FEN1	25	209	repA	sample-01	-0.1486	T0	DMSO	0	-0.127788	-0.0208118
sp|P40121|CAPG_HUMAN	P40121	CAPG	24	292	repA	sample-01	-0.0770154	T0	DMSO	0	-0.0245897	-0.0524257
sp|P40227|TCPZ_HUMAN	P40227	CCT6A	65	1911	repA	sample-01	0.0407162	T0	DMSO	0	0.0816317	-0.0409155
sp|P40261|NNMT_HUMAN	P40261	NNMT	6	20	repA	sample-01	0.150279	T0	DMSO	0	0.136864	0.0134152
sp|P40306|PSB10_HUMAN	P40306	PSMB10	4	9	repA	sample-01	0.10362	T0	DMSO	0	0.0428796	0.06074
sp|P40337|VHL_HUMAN	P40337	VHL	4	15	repA	sample-01	0.4397	T0	DMSO	0	0.229167	0.210533
sp|P40616|ARL1_HUMAN	P40616	ARL1	5	18	repA	sample-01	-0.167111	T0	DMSO	0	-0.0895773	-0.0775337
sp|P40692|MLH1_HUMAN	P40692	MLH1	14	40	repA	sample-01	-0.252122	T0	DMSO	0	-0.113928	-0.138194
sp|P40763|STAT3_HUMAN	P40763	STAT3	44	229	repA	sample-01	0.0840894	T0	DMSO	0	0.0846833	-0.000594
sp|P40818|UBP8_HUMAN	P40818	USP8	44	130	repA	sample-01	-0.152082	T0	DMSO	0	-0.0907402	-0.0613416
sp|P40855|PEX19_HUMAN	P40855	PEX19	16	135	repA	sample-01	0.0508474	T0	DMSO	0	0.055555	-0.00470761
sp|P40925|MDHC_HUMAN	P40925	MDH1	41	839	repA	sample-01	0.188678	T0	DMSO	0	0.1312	0.0574776
sp|P40926|MDHM_HUMAN	P40926	MDH2	37	656	repA	sample-01	0.0537537	T0	DMSO	0	0.0465207	0.00723306
sp|P40937|RFC5_HUMAN	P40937	RFC5	10	33	repA	sample-01	-0.199521	T0	DMSO	0	-0.160972	-0.0385482
sp|P40938|RFC3_HUMAN	P40938	RFC3	7	12	repA	sample-01	-0.251595	T0	DMSO	0	-0.250631	-0.000964
sp|P40939|ECHA_HUMAN	P40939	HADHA	42	180	repA	sample-01	-0.240286	T0	DMSO	0	-0.20201	-0.038276
sp|P41091|IF2G_HUMAN	P41091	EIF2S3	41	201	repA	sample-01	0.12043	T0	DMSO	0	0.0389328	0.0814977
sp|P41134|ID1_HUMAN	P41134	ID1	7	13	repA	sample-01	0.00602362	T0	DMSO	0	0.000347	0.00567682
sp|P41214|EIF2D_HUMAN	P41214	EIF2D	19	52	repA	sample-01	-0.163741	T0	DMSO	0	-0.115957	-0.0477836
sp|P41223|BUD31_HUMAN	P41223	BUD31	10	46	repA	sample-01	-0.000338	T0	DMSO	0	-0.0413652	0.041027
sp|P41227|NAA10_HUMAN	P41227	NAA10	24	327	repA	sample-01	0.0209742	T0	DMSO	0	0.0176489	0.00332532
sp|P41240|CSK_HUMAN	P41240	CSK	31	127	repA	sample-01	-0.00791746	T0	DMSO	0	-0.000111	-0.00780645
sp|P41250|GARS_HUMAN	P41250	GARS1	70	1202	repA	sample-01	0.0239378	T0	DMSO	0	-0.00182369	0.0257615
sp|P41252|SYIC_HUMAN	P41252	IARS1	61	283	repA	sample-01	-0.262135	T0	DMSO	0	-0.16176	-0.100374
sp|P41440|S19A1_HUMAN	P41440	SLC19A1	3	10	repA	sample-01	0.687014	T0	DMSO	0	0.251131	0.435883
sp|P41567|EIF1_HUMAN	P41567	EIF1	13	219	repA	sample-01	0.0478476	T0	DMSO	0	-0.00291983	0.0507674
sp|P41743|KPCI_HUMAN	P41743	PRKCI	21	97	repA	sample-01	0.000521	T0	DMSO	0	0.0239521	-0.023431
sp|P42025|ACTY_HUMAN	P42025	ACTR1B	15	50	repA	sample-01	-0.084798	T0	DMSO	0	-0.0947518	0.00995382
sp|P42126|ECI1_HUMAN	P42126	ECI1	14	143	repA	sample-01	0.0316755	T0	DMSO	0	0.0351754	-0.00349996
sp|P42166|LAP2A_HUMAN	P42166	TMPO	37	201	repA	sample-01	-0.101109	T0	DMSO	0	-0.0805687	-0.0205402
sp|P42167|LAP2B_HUMAN	P42167	TMPO	23	70	repA	sample-01	0.048131	T0	DMSO	0	0.0208307	0.0273003
sp|P42226|STAT6_HUMAN	P42226	STAT6	20	57	repA	sample-01	-0.117251	T0	DMSO	0	-0.00841894	-0.108832
sp|P42229|STA5A_HUMAN	P42229	STAT5A	43	232	repA	sample-01	-0.0817305	T0	DMSO	0	-0.0364731	-0.0452574
sp|P42285|MTREX_HUMAN	P42285	MTREX	56	326	repA	sample-01	0.0278805	T0	DMSO	0	0.0413314	-0.0134508
sp|P42331|RHG25_HUMAN	P42331	ARHGAP25	20	55	repA	sample-01	-0.0914235	T0	DMSO	0	-0.0782814	-0.0131421
sp|P42336|PK3CA_HUMAN	P42336	PIK3CA	11	17	repA	sample-01	-0.0433199	T0	DMSO	0	-0.0182005	-0.0251194
sp|P42338|PK3CB_HUMAN	P42338	PIK3CB	12	23	repA	sample-01	0.0141469	T0	DMSO	0	0.0330795	-0.0189326
sp|P42345|MTOR_HUMAN	P42345	MTOR	19	48	repA	sample-01	-0.104368	T0	DMSO	0	-0.0085076	-0.0958609
sp|P42566|EPS15_HUMAN	P42566	EPS15	55	368	repA	sample-01	0.0458585	T0	DMSO	0	0.0446313	0.00122715
sp|P42574|CASP3_HUMAN	P42574	CASP3	25	276	repA	sample-01	0.105702	T0	DMSO	0	-0.018357	0.124059
sp|P42575|CASP2_HUMAN	P42575	CASP2	11	45	repA	sample-01	0.0406424	T0	DMSO	0	0.0315988	0.00904356
sp|P42694|HELZ_HUMAN	P42694	HELZ	13	25	repA	sample-01	-0.0927113	T0	DMSO	0	-0.116297	0.0235854
sp|P42765|THIM_HUMAN	P42765	ACAA2	16	81	repA	sample-01	-0.491298	T0	DMSO	0	-0.69361	0.202312
sp|P42766|RL35_HUMAN	P42766	RPL35	7	24	repA	sample-01	-0.44351	T0	DMSO	0	-0.32604	-0.11747
sp|P42768|WASP_HUMAN	P42768	WAS	14	42	repA	sample-01	0.0470582	T0	DMSO	0	0.0815205	-0.0344623
sp|P42773|CDN2C_HUMAN	P42773	CDKN2C	10	42	repA	sample-01	0.0557455	T0	DMSO	0	0.230622	-0.174876
sp|P42785|PCP_HUMAN	P42785	PRCP	16	71	repA	sample-01	0.126509	T0	DMSO	0	0.126839	-0.000331
sp|P42858|HD_HUMAN	P42858	HTT	10	15	repA	sample-01	0.111438	T0	DMSO	0	0.00249994	0.108938
sp|P42898|MTHR_HUMAN	P42898	MTHFR	38	187	repA	sample-01	-0.0302143	T0	DMSO	0	-0.0127903	-0.017424
sp|P43034|LIS1_HUMAN	P43034	PAFAH1B1	34	234	repA	sample-01	0.108093	T0	DMSO	0	0.100218	0.00787521
sp|P43121|MUC18_HUMAN	P43121	MCAM	17	55	repA	sample-01	0.021851	T0	DMSO	0	0.0368213	-0.0149703
sp|P43243|MATR3_HUMAN	P43243	MATR3	41	142	repA	sample-01	-0.368632	T0	DMSO	0	-0.287858	-0.0807739
sp|P43246|MSH2_HUMAN	P43246	MSH2	55	315	repA	sample-01	-0.36948	T0	DMSO	0	-0.161778	-0.207702
sp|P43251|BTD_HUMAN	P43251	BTD	4	8	repA	sample-01	0.227977	T0	DMSO	0	0.056418	0.171559
sp|P43378|PTN9_HUMAN	P43378	PTPN9	2	3	repA	sample-01	-0.133353	T0	DMSO	0	-0.0239788	-0.109374
sp|P43405|KSYK_HUMAN	P43405	SYK	7	14	repA	sample-01	-0.404378	T0	DMSO	0	-0.231865	-0.172513
sp|P43487|RANG_HUMAN	P43487	RANBP1	27	851	repA	sample-01	-0.109838	T0	DMSO	0	-0.0831092	-0.0267292
sp|P43490|NAMPT_HUMAN	P43490	NAMPT	55	585	repA	sample-01	0.114473	T0	DMSO	0	0.0927394	0.0217333
sp|P43686|PRS6B_HUMAN	P43686	PSMC4	38	566	repA	sample-01	-0.155738	T0	DMSO	0	-0.0628032	-0.0929352
sp|P43897|EFTS_HUMAN	P43897	TSFM	16	68	repA	sample-01	-0.284228	T0	DMSO	0	-0.185651	-0.0985769
sp|P45880|VDAC2_HUMAN	P45880	VDAC2	5	18	repA	sample-01	-0.0626259	T0	DMSO	0	0.110739	-0.173365
sp|P45973|CBX5_HUMAN	P45973	CBX5	12	103	repA	sample-01	0.0923892	T0	DMSO	0	0.0447674	0.0476219
sp|P45974|UBP5_HUMAN	P45974	USP5	53	532	repA	sample-01	-0.162439	T0	DMSO	0	-0.105399	-0.0570401
sp|P45985|MP2K4_HUMAN	P45985	MAP2K4	5	12	repA	sample-01	-0.227138	T0	DMSO	0	-0.0908841	-0.136254
sp|P46013|KI67_HUMAN	P46013	MKI67	81	225	repA	sample-01	0.0385319	T0	DMSO	0	0.0621512	-0.0236194
sp|P46019|KPB2_HUMAN	P46019	PHKA2	4	7	repA	sample-01	0.117781	T0	DMSO	0	0.0340375	0.0837439
sp|P46020|KPB1_HUMAN	P46020	PHKA1	9	16	repA	sample-01	0.262518	T0	DMSO	0	0.106608	0.15591
sp|P46060|RAGP1_HUMAN	P46060	RANGAP1	44	319	repA	sample-01	-0.0244283	T0	DMSO	0	0.0017989	-0.0262272
sp|P46063|RECQ1_HUMAN	P46063	RECQL	34	107	repA	sample-01	-0.131562	T0	DMSO	0	-0.139479	0.00791638
sp|P46087|NOP2_HUMAN	P46087	NOP2	5	6	repA	sample-01	-0.102005	T0	DMSO	0	-0.129238	0.0272328
sp|P46108|CRK_HUMAN	P46108	CRK	22	162	repA	sample-01	0.174724	T0	DMSO	0	0.0779121	0.0968122
sp|P46109|CRKL_HUMAN	P46109	CRKL	27	739	repA	sample-01	0.0405345	T0	DMSO	0	0.0449062	-0.00437164
sp|P46199|IF2M_HUMAN	P46199	MTIF2	12	18	repA	sample-01	0.0308486	T0	DMSO	0	-0.050578	0.0814266
sp|P46379|BAG6_HUMAN	P46379	BAG6	37	270	repA	sample-01	0.0437079	T0	DMSO	0	0.00595679	0.0377512
sp|P46459|NSF_HUMAN	P46459	NSF	32	116	repA	sample-01	-0.145116	T0	DMSO	0	-0.0838813	-0.0612343
sp|P46527|CDN1B_HUMAN	P46527	CDKN1B	6	12	repA	sample-01	0.122818	T0	DMSO	0	0.0345743	0.088244
sp|P46531|NOTC1_HUMAN	P46531	NOTCH1	12	33	repA	sample-01	-0.091409	T0	DMSO	0	-0.044795	-0.046614
sp|P46736|BRCC3_HUMAN	P46736	BRCC3	14	47	repA	sample-01	0.228048	T0	DMSO	0	0.140453	0.0875955
sp|P46776|RL27A_HUMAN	P46776	RPL27A	6	19	repA	sample-01	-0.285217	T0	DMSO	0	-0.219807	-0.0654101
sp|P46777|RL5_HUMAN	P46777	RPL5	26	420	repA	sample-01	-0.274559	T0	DMSO	0	-0.111406	-0.163153
sp|P46778|RL21_HUMAN	P46778	RPL21	8	30	repA	sample-01	-0.418015	T0	DMSO	0	-0.199235	-0.21878
sp|P46779|RL28_HUMAN	P46779	RPL28	9	37	repA	sample-01	-0.444541	T0	DMSO	0	-0.288269	-0.156272
sp|P46781|RS9_HUMAN	P46781	RPS9	23	88	repA	sample-01	-0.367782	T0	DMSO	0	-0.186626	-0.181156
sp|P46821|MAP1B_HUMAN	P46821	MAP1B	149	1144	repA	sample-01	-0.0571417	T0	DMSO	0	-0.00719863	-0.0499431
sp|P46926|GNPI1_HUMAN	P46926	GNPDA1	25	202	repA	sample-01	0.124298	T0	DMSO	0	0.0644465	0.0598518
sp|P46934|NEDD4_HUMAN	P46934	NEDD4	17	55	repA	sample-01	0.0337109	T0	DMSO	0	0.0440236	-0.0103127
sp|P46940|IQGA1_HUMAN	P46940	IQGAP1	114	728	repA	sample-01	-0.17874	T0	DMSO	0	-0.121526	-0.0572149
sp|P46976|GLYG_HUMAN	P46976	GYG1	11	41	repA	sample-01	-0.360737	T0	DMSO	0	-0.579739	0.219002
sp|P47224|MSS4_HUMAN	P47224	RABIF	4	14	repA	sample-01	-0.00804665	T0	DMSO	0	-0.0450452	0.0369986
sp|P47736|RPGP1_HUMAN	P47736	RAP1GAP	14	34	repA	sample-01	-0.00773139	T0	DMSO	0	-0.0220303	0.0142989
sp|P47755|CAZA2_HUMAN	P47755	CAPZA2	19	330	repA	sample-01	0.000567	T0	DMSO	0	0.0517001	-0.0511329
sp|P47756|CAPZB_HUMAN	P47756	CAPZB	30	476	repA	sample-01	0.169729	T0	DMSO	0	0.14051	0.0292189
sp|P47897|SYQ_HUMAN	P47897	QARS1	39	122	repA	sample-01	-0.0992338	T0	DMSO	0	-0.0190344	-0.0801994
sp|P47914|RL29_HUMAN	P47914	RPL29	4	11	repA	sample-01	-0.115689	T0	DMSO	0	-0.0455582	-0.0701307
sp|P48147|PPCE_HUMAN	P48147	PREP	56	417	repA	sample-01	-0.0343601	T0	DMSO	0	-0.0602605	0.0259004
sp|P48163|MAOX_HUMAN	P48163	ME1	35	190	repA	sample-01	0.133085	T0	DMSO	0	0.120848	0.012237
sp|P48200|IREB2_HUMAN	P48200	IREB2	34	112	repA	sample-01	0.0315556	T0	DMSO	0	-0.0273959	0.0589516
sp|P48426|PI42A_HUMAN	P48426	PIP4K2A	19	122	repA	sample-01	0.0143715	T0	DMSO	0	0.0968288	-0.0824572
sp|P48444|COPD_HUMAN	P48444	ARCN1	46	252	repA	sample-01	0.0461575	T0	DMSO	0	-0.0204779	0.0666354
sp|P48449|LSS_HUMAN	P48449	LSS	4	5	repA	sample-01	0.0236015	T0	DMSO	0	0.0252587	-0.00165719
sp|P48454|PP2BC_HUMAN	P48454	PPP3CC	17	51	repA	sample-01	-0.0215739	T0	DMSO	0	0.128915	-0.150489
sp|P48506|GSH1_HUMAN	P48506	GCLC	29	140	repA	sample-01	-0.153869	T0	DMSO	0	-0.127237	-0.0266318
sp|P48507|GSH0_HUMAN	P48507	GCLM	15	109	repA	sample-01	0.0362404	T0	DMSO	0	0.00915221	0.0270882
sp|P48556|PSMD8_HUMAN	P48556	PSMD8	26	138	repA	sample-01	-0.095497	T0	DMSO	0	-0.0597348	-0.0357621
sp|P48634|PRC2A_HUMAN	P48634	PRRC2A	44	159	repA	sample-01	0.0719257	T0	DMSO	0	0.0113918	0.0605339
sp|P48637|GSHB_HUMAN	P48637	GSS	37	734	repA	sample-01	0.13509	T0	DMSO	0	0.106472	0.0286175
sp|P48643|TCPE_HUMAN	P48643	CCT5	69	2822	repA	sample-01	0.0380856	T0	DMSO	0	0.0404524	-0.00236683
sp|P48681|NEST_HUMAN	P48681	NES	65	351	repA	sample-01	0.0452579	T0	DMSO	0	0.0608788	-0.0156209
sp|P48723|HSP13_HUMAN	P48723	HSPA13	7	17	repA	sample-01	0.0585795	T0	DMSO	0	0.100384	-0.0418043
sp|P48735|IDHP_HUMAN	P48735	IDH2	19	82	repA	sample-01	-0.483213	T0	DMSO	0	-0.322907	-0.160306
sp|P48736|PK3CG_HUMAN	P48736	PIK3CG	10	28	repA	sample-01	-0.136271	T0	DMSO	0	-0.10862	-0.0276504
sp|P48739|PIPNB_HUMAN	P48739	PITPNB	30	187	repA	sample-01	-0.172311	T0	DMSO	0	-0.179071	0.00676034
sp|P49005|DPOD2_HUMAN	P49005	POLD2	19	99	repA	sample-01	0.0883797	T0	DMSO	0	0.0751199	0.0132598
sp|P49006|MRP_HUMAN	P49006	MARCKSL1	18	336	repA	sample-01	0.0262128	T0	DMSO	0	0.0517523	-0.0255395
sp|P49023|PAXI_HUMAN	P49023	PXN	26	132	repA	sample-01	-0.200929	T0	DMSO	0	-0.111501	-0.0894277
sp|P49189|AL9A1_HUMAN	P49189	ALDH9A1	30	193	repA	sample-01	-0.0745097	T0	DMSO	0	-0.0762328	0.00172314
sp|P49207|RL34_HUMAN	P49207	RPL34	6	20	repA	sample-01	-0.0536163	T0	DMSO	0	-0.0140836	-0.0395328
sp|P49247|RPIA_HUMAN	P49247	RPIA	20	189	repA	sample-01	0.0972805	T0	DMSO	0	0.0208139	0.0764667
sp|P49257|LMAN1_HUMAN	P49257	LMAN1	5	10	repA	sample-01	0.110647	T0	DMSO	0	0.00175115	0.108896
sp|P49321|NASP_HUMAN	P49321	NASP	80	3210	repA	sample-01	0.0730231	T0	DMSO	0	0.0688926	0.00413047
sp|P49327|FAS_HUMAN	P49327	FASN	168	1560	repA	sample-01	-0.102894	T0	DMSO	0	-0.0909677	-0.0119263
sp|P49354|FNTA_HUMAN	P49354	FNTA	21	123	repA	sample-01	0.076127	T0	DMSO	0	0.0287633	0.0473637
sp|P49356|FNTB_HUMAN	P49356	FNTB	9	48	repA	sample-01	-0.118078	T0	DMSO	0	-0.0865518	-0.0315258
sp|P49366|DHYS_HUMAN	P49366	DHPS	21	118	repA	sample-01	-0.00182259	T0	DMSO	0	0.0574477	-0.0592703
sp|P49368|TCPG_HUMAN	P49368	CCT3	72	1714	repA	sample-01	0.132772	T0	DMSO	0	0.106862	0.02591
sp|P49407|ARRB1_HUMAN	P49407	ARRB1	26	222	repA	sample-01	0.0598058	T0	DMSO	0	-0.0114349	0.0712407
sp|P49411|EFTU_HUMAN	P49411	TUFM	31	194	repA	sample-01	-0.0498341	T0	DMSO	0	-0.0976059	0.0477718
sp|P49427|UB2R1_HUMAN	P49427	CDC34	9	33	repA	sample-01	-0.130608	T0	DMSO	0	-0.0179542	-0.112654
sp|P49441|INPP_HUMAN	P49441	INPP1	8	21	repA	sample-01	0.0704736	T0	DMSO	0	-0.0338763	0.10435
sp|P49454|CENPF_HUMAN	P49454	CENPF	38	84	repA	sample-01	0.054473	T0	DMSO	0	0.0259045	0.0285685
sp|P49458|SRP09_HUMAN	P49458	SRP9	9	94	repA	sample-01	-0.0322325	T0	DMSO	0	-0.0013963	-0.0308362
sp|P49459|UBE2A_HUMAN	P49459	UBE2A	10	49	repA	sample-01	-0.100358	T0	DMSO	0	0.0519338	-0.152292
sp|P49588|SYAC_HUMAN	P49588	AARS1	98	1607	repA	sample-01	0.0446914	T0	DMSO	0	0.0153766	0.0293148
sp|P49589|SYCC_HUMAN	P49589	CARS1	49	322	repA	sample-01	-0.0133254	T0	DMSO	0	-0.0373646	0.0240393
sp|P49591|SYSC_HUMAN	P49591	SARS1	56	889	repA	sample-01	0.0260224	T0	DMSO	0	0.0163495	0.00967289
sp|P49593|PPM1F_HUMAN	P49593	PPM1F	40	340	repA	sample-01	-0.100075	T0	DMSO	0	-0.0670096	-0.0330659
sp|P49642|PRI1_HUMAN	P49642	PRIM1	16	65	repA	sample-01	-0.35107	T0	DMSO	0	-0.19596	-0.155111
sp|P49643|PRI2_HUMAN	P49643	PRIM2	25	67	repA	sample-01	-0.131555	T0	DMSO	0	-0.163532	0.0319764
sp|P49711|CTCF_HUMAN	P49711	CTCF	14	38	repA	sample-01	0.0425892	T0	DMSO	0	0.0759481	-0.0333589
sp|P49720|PSB3_HUMAN	P49720	PSMB3	17	184	repA	sample-01	0.015724	T0	DMSO	0	-0.0317219	0.0474459
sp|P49721|PSB2_HUMAN	P49721	PSMB2	22	347	repA	sample-01	-0.0246419	T0	DMSO	0	-0.0348014	0.0101595
sp|P49736|MCM2_HUMAN	P49736	MCM2	73	812	repA	sample-01	-0.124023	T0	DMSO	0	-0.0985407	-0.0254822
sp|P49748|ACADV_HUMAN	P49748	ACADVL	26	143	repA	sample-01	-0.0147043	T0	DMSO	0	-0.011154	-0.00355034
sp|P49754|VPS41_HUMAN	P49754	VPS41	4	4	repA	sample-01	0.0380928	T0	DMSO	0	0.0439853	-0.00589251
sp|P49756|RBM25_HUMAN	P49756	RBM25	27	96	repA	sample-01	0.000997	T0	DMSO	0	-0.00927969	0.0102765
sp|P49770|EI2BB_HUMAN	P49770	EIF2B2	19	96	repA	sample-01	-0.0465455	T0	DMSO	0	-0.0277085	-0.0188371
sp|P49773|HINT1_HUMAN	P49773	HINT1	18	233	repA	sample-01	0.204136	T0	DMSO	0	0.148454	0.0556823
sp|P49790|NU153_HUMAN	P49790	NUP153	60	294	repA	sample-01	-0.0376939	T0	DMSO	0	-0.00523482	-0.032459
sp|P49815|TSC2_HUMAN	P49815	TSC2	3	5	repA	sample-01	0.223594	T0	DMSO	0	0.334867	-0.111273
sp|P49821|NDUV1_HUMAN	P49821	NDUFV1	7	17	repA	sample-01	-0.0914606	T0	DMSO	0	-0.185511	0.0940509
sp|P49840|GSK3A_HUMAN	P49840	GSK3A	22	94	repA	sample-01	0.0547026	T0	DMSO	0	0.0344646	0.0202379
sp|P49841|GSK3B_HUMAN	P49841	GSK3B	22	49	repA	sample-01	-0.0740801	T0	DMSO	0	-0.0238497	-0.0502304
sp|P49848|TAF6_HUMAN	P49848	TAF6	6	9	repA	sample-01	-0.31157	T0	DMSO	0	-0.0241491	-0.287421
sp|P49902|5NTC_HUMAN	P49902	NT5C2	25	112	repA	sample-01	-0.087663	T0	DMSO	0	-0.0682778	-0.0193851
sp|P49903|SPS1_HUMAN	P49903	SEPHS1	20	346	repA	sample-01	0.0538956	T0	DMSO	0	0.091028	-0.0371324
sp|P49914|MTHFS_HUMAN	P49914	MTHFS	6	33	repA	sample-01	0.0725354	T0	DMSO	0	0.0721202	0.000415
sp|P49915|GUAA_HUMAN	P49915	GMPS	64	673	repA	sample-01	0.0105587	T0	DMSO	0	0.0257782	-0.0152196
sp|P49918|CDN1C_HUMAN	P49918	CDKN1C	11	36	repA	sample-01	0.015921	T0	DMSO	0	0.0473918	-0.0314708
sp|P49959|MRE11_HUMAN	P49959	MRE11	43	297	repA	sample-01	0.0750016	T0	DMSO	0	0.105288	-0.0302869
sp|P50053|KHK_HUMAN	P50053	KHK	10	42	repA	sample-01	-0.0201406	T0	DMSO	0	-0.0287642	0.00862359
sp|P50135|HNMT_HUMAN	P50135	HNMT	8	43	repA	sample-01	-0.0440739	T0	DMSO	0	-0.0360289	-0.008045
sp|P50213|IDH3A_HUMAN	P50213	IDH3A	15	62	repA	sample-01	0.0588423	T0	DMSO	0	0.0131149	0.0457274
sp|P50395|GDIB_HUMAN	P50395	GDI2	73	1376	repA	sample-01	0.0377277	T0	DMSO	0	0.00424309	0.0334846
sp|P50402|EMD_HUMAN	P50402	EMD	9	31	repA	sample-01	0.240537	T0	DMSO	0	0.285446	-0.0449087
sp|P50454|SERPH_HUMAN	P50454	SERPINH1	35	273	repA	sample-01	0.0336957	T0	DMSO	0	-0.0443556	0.0780513
sp|P50479|PDLI4_HUMAN	P50479	PDLIM4	18	88	repA	sample-01	-0.0559763	T0	DMSO	0	-0.00610178	-0.0498745
sp|P50502|F10A1_HUMAN	P50502	ST13	31	410	repA	sample-01	-0.0435773	T0	DMSO	0	0.0165899	-0.0601672
sp|P50542|PEX5_HUMAN	P50542	PEX5	15	36	repA	sample-01	0.121165	T0	DMSO	0	0.126088	-0.00492356
sp|P50548|ERF_HUMAN	P50548	ERF	4	8	repA	sample-01	-0.0225925	T0	DMSO	0	-0.0123897	-0.0102028
sp|P50552|VASP_HUMAN	P50552	VASP	30	295	repA	sample-01	0.0524777	T0	DMSO	0	0.0493901	0.00308753
sp|P50579|MAP2_HUMAN	P50579	METAP2	35	364	repA	sample-01	0.0322434	T0	DMSO	0	0.0692075	-0.0369641
sp|P50583|AP4A_HUMAN	P50583	NUDT2	9	56	repA	sample-01	-0.0493957	T0	DMSO	0	-0.0371508	-0.0122449
sp|P50613|CDK7_HUMAN	P50613	CDK7	12	39	repA	sample-01	-0.0467442	T0	DMSO	0	0.0410793	-0.0878235
sp|P50747|BPL1_HUMAN	P50747	HLCS	20	70	repA	sample-01	-0.0723869	T0	DMSO	0	-0.0707223	-0.00166454
sp|P50748|KNTC1_HUMAN	P50748	KNTC1	27	78	repA	sample-01	0.0456652	T0	DMSO	0	0.0410459	0.0046193
sp|P50851|LRBA_HUMAN	P50851	LRBA	90	397	repA	sample-01	-0.11321	T0	DMSO	0	-0.0427921	-0.0704182
sp|P50897|PPT1_HUMAN	P50897	PPT1	17	129	repA	sample-01	0.0217486	T0	DMSO	0	0.0165609	0.00518765
sp|P50914|RL14_HUMAN	P50914	RPL14	8	25	repA	sample-01	-0.303306	T0	DMSO	0	-0.198747	-0.104559
sp|P50990|TCPQ_HUMAN	P50990	CCT8	80	2200	repA	sample-01	-0.00426922	T0	DMSO	0	0.0160919	-0.0203611
sp|P50991|TCPD_HUMAN	P50991	CCT4	57	1912	repA	sample-01	-0.0454635	T0	DMSO	0	0.019335	-0.0647985
sp|P51148|RAB5C_HUMAN	P51148	RAB5C	12	95	repA	sample-01	0.134129	T0	DMSO	0	0.0973685	0.0367602
sp|P51149|RAB7A_HUMAN	P51149	RAB7A	22	121	repA	sample-01	-0.163696	T0	DMSO	0	-0.0290474	-0.134649
sp|P51159|RB27A_HUMAN	P51159	RAB27A	7	29	repA	sample-01	-0.0261079	T0	DMSO	0	-0.0624312	0.0363233
sp|P51178|PLCD1_HUMAN	P51178	PLCD1	23	71	repA	sample-01	-0.0334907	T0	DMSO	0	-0.047161	0.0136703
sp|P51397|DAP1_HUMAN	P51397	DAP	5	23	repA	sample-01	-0.0178757	T0	DMSO	0	0.0282089	-0.0460846
sp|P51398|RT29_HUMAN	P51398	DAP3	11	16	repA	sample-01	-0.202738	T0	DMSO	0	-0.116035	-0.0867024
sp|P51452|DUS3_HUMAN	P51452	DUSP3	8	40	repA	sample-01	0.009746	T0	DMSO	0	-0.0366328	0.0463788
sp|P51531|SMCA2_HUMAN	P51531	SMARCA2	32	40	repA	sample-01	-0.266918	T0	DMSO	0	-0.0869216	-0.179997
sp|P51532|SMCA4_HUMAN	P51532	SMARCA4	55	179	repA	sample-01	-0.139002	T0	DMSO	0	-0.0992199	-0.0397818
sp|P51570|GALK1_HUMAN	P51570	GALK1	20	92	repA	sample-01	0.0846515	T0	DMSO	0	0.0112338	0.0734177
sp|P51572|BAP31_HUMAN	P51572	BCAP31	12	40	repA	sample-01	-0.0177651	T0	DMSO	0	-0.0345628	0.0167977
sp|P51580|TPMT_HUMAN	P51580	TPMT	23	193	repA	sample-01	0.0888144	T0	DMSO	0	0.0791211	0.00969331
sp|P51606|RENBP_HUMAN	P51606	RENBP	21	83	repA	sample-01	0.159916	T0	DMSO	0	0.11842	0.0414964
sp|P51608|MECP2_HUMAN	P51608	MECP2	9	25	repA	sample-01	0.153912	T0	DMSO	0	0.0617633	0.0921489
sp|P51617|IRAK1_HUMAN	P51617	IRAK1	6	10	repA	sample-01	0.196886	T0	DMSO	0	0.0304602	0.166426
sp|P51649|SSDH_HUMAN	P51649	ALDH5A1	19	72	repA	sample-01	0.222259	T0	DMSO	0	0.216667	0.00559121
sp|P51659|DHB4_HUMAN	P51659	HSD17B4	15	36	repA	sample-01	0.237954	T0	DMSO	0	0.062312	0.175642
sp|P51665|PSMD7_HUMAN	P51665	PSMD7	24	219	repA	sample-01	-0.244243	T0	DMSO	0	-0.155798	-0.0884453
sp|P51687|SUOX_HUMAN	P51687	SUOX	20	125	repA	sample-01	0.152292	T0	DMSO	0	0.061025	0.0912669
sp|P51688|SPHM_HUMAN	P51688	SGSH	4	8	repA	sample-01	0.214433	T0	DMSO	0	-0.0629035	0.277337
sp|P51692|STA5B_HUMAN	P51692	STAT5B	38	57	repA	sample-01	-0.00750329	T0	DMSO	0	0.0467326	-0.0542358
sp|P51784|UBP11_HUMAN	P51784	USP11	27	99	repA	sample-01	-0.134036	T0	DMSO	0	-0.0757729	-0.0582632
sp|P51798|CLCN7_HUMAN	P51798	CLCN7	9	23	repA	sample-01	-0.124471	T0	DMSO	0	-0.0301692	-0.0943019
sp|P51809|VAMP7_HUMAN	P51809	VAMP7	8	30	repA	sample-01	-0.046419	T0	DMSO	0	-0.0215976	-0.0248214
sp|P51858|HDGF_HUMAN	P51858	HDGF	33	742	repA	sample-01	-0.0071573	T0	DMSO	0	-0.0265269	0.0193696
sp|P51946|CCNH_HUMAN	P51946	CCNH	8	47	repA	sample-01	-0.0225048	T0	DMSO	0	0.0123242	-0.034829
sp|P51948|MAT1_HUMAN	P51948	MNAT1	17	46	repA	sample-01	0.137615	T0	DMSO	0	0.00182815	0.135787
sp|P51970|NDUA8_HUMAN	P51970	NDUFA8	4	8	repA	sample-01	0.278764	T0	DMSO	0	0.359667	-0.0809025
sp|P51991|ROA3_HUMAN	P51991	HNRNPA3	28	302	repA	sample-01	0.139382	T0	DMSO	0	0.1399	-0.000518
sp|P52209|6PGD_HUMAN	P52209	PGD	51	1267	repA	sample-01	-0.123264	T0	DMSO	0	-0.0151019	-0.108163
sp|P52272|HNRPM_HUMAN	P52272	HNRNPM	47	212	repA	sample-01	-0.17861	T0	DMSO	0	-0.0775562	-0.101054
sp|P52292|IMA1_HUMAN	P52292	KPNA2	29	198	repA	sample-01	-0.151486	T0	DMSO	0	-0.122739	-0.028747
sp|P52298|NCBP2_HUMAN	P52298	NCBP2	10	35	repA	sample-01	-0.0287179	T0	DMSO	0	-0.0315871	0.00286922
sp|P52306|GDS1_HUMAN	P52306	RAP1GDS1	28	146	repA	sample-01	-0.0171507	T0	DMSO	0	-0.043287	0.0261364
sp|P52434|RPAB3_HUMAN	P52434	POLR2H	8	70	repA	sample-01	0.095084	T0	DMSO	0	0.139399	-0.0443152
sp|P52565|GDIR1_HUMAN	P52565	ARHGDIA	22	485	repA	sample-01	0.046172	T0	DMSO	0	0.0397737	0.00639829
sp|P52566|GDIR2_HUMAN	P52566	ARHGDIB	16	326	repA	sample-01	0.0420411	T0	DMSO	0	0.0158321	0.026209
sp|P52594|AGFG1_HUMAN	P52594	AGFG1	17	72	repA	sample-01	0.0938758	T0	DMSO	0	0.0525276	0.0413483
sp|P52597|HNRPF_HUMAN	P52597	HNRNPF	26	769	repA	sample-01	0.0524527	T0	DMSO	0	0.105405	-0.0529526
sp|P52630|STAT2_HUMAN	P52630	STAT2	17	45	repA	sample-01	-0.0145213	T0	DMSO	0	0.083183	-0.0977044
sp|P52657|T2AG_HUMAN	P52657	GTF2A2	7	27	repA	sample-01	0.133808	T0	DMSO	0	0.130969	0.00283884
sp|P52701|MSH6_HUMAN	P52701	MSH6	49	197	repA	sample-01	-0.200983	T0	DMSO	0	-0.154092	-0.0468917
sp|P52732|KIF11_HUMAN	P52732	KIF11	62	248	repA	sample-01	-0.047859	T0	DMSO	0	-0.020324	-0.027535
sp|P52739|ZN131_HUMAN	P52739	ZNF131	9	20	repA	sample-01	0.0529905	T0	DMSO	0	0.00262676	0.0503637
sp|P52756|RBM5_HUMAN	P52756	RBM5	10	29	repA	sample-01	0.12545	T0	DMSO	0	0.0587829	0.0666669
sp|P52758|RIDA_HUMAN	P52758	RIDA	9	114	repA	sample-01	0.0913537	T0	DMSO	0	0.0417169	0.0496369
sp|P52788|SPSY_HUMAN	P52788	SMS	37	478	repA	sample-01	0.0506991	T0	DMSO	0	-0.0370301	0.0877292
sp|P52789|HXK2_HUMAN	P52789	HK2	43	138	repA	sample-01	-0.195625	T0	DMSO	0	-0.190808	-0.00481692
sp|P52815|RM12_HUMAN	P52815	MRPL12	10	129	repA	sample-01	0.0149939	T0	DMSO	0	0.00952843	0.00546548
sp|P52824|DGKQ_HUMAN	P52824	DGKQ	3	4	repA	sample-01	0.191896	T0	DMSO	0	-0.0480682	0.239965
sp|P52888|THOP1_HUMAN	P52888	THOP1	54	382	repA	sample-01	0.089219	T0	DMSO	0	0.0485524	0.0406667
sp|P52907|CAZA1_HUMAN	P52907	CAPZA1	25	865	repA	sample-01	0.120057	T0	DMSO	0	0.0469341	0.0731233
sp|P52948|NUP98_HUMAN	P52948	NUP98	37	129	repA	sample-01	0.0474335	T0	DMSO	0	0.0650324	-0.0175989
sp|P53004|BIEA_HUMAN	P53004	BLVRA	23	175	repA	sample-01	0.0790854	T0	DMSO	0	0.0675916	0.0114939
sp|P53041|PPP5_HUMAN	P53041	PPP5C	39	413	repA	sample-01	0.202489	T0	DMSO	0	0.0738886	0.128601
sp|P53350|PLK1_HUMAN	P53350	PLK1	11	26	repA	sample-01	0.0953129	T0	DMSO	0	0.0463679	0.048945
sp|P53365|ARFP2_HUMAN	P53365	ARFIP2	15	57	repA	sample-01	-0.0194226	T0	DMSO	0	-0.0630002	0.0435776
sp|P53367|ARFP1_HUMAN	P53367	ARFIP1	17	71	repA	sample-01	-0.566172	T0	DMSO	0	-0.195492	-0.37068
sp|P53384|NUBP1_HUMAN	P53384	NUBP1	16	171	repA	sample-01	0.0163887	T0	DMSO	0	0.0801327	-0.063744
sp|P53396|ACLY_HUMAN	P53396	ACLY	87	857	repA	sample-01	0.025457	T0	DMSO	0	0.0136863	0.0117707
sp|P53582|MAP11_HUMAN	P53582	METAP1	21	132	repA	sample-01	0.0622132	T0	DMSO	0	0.087639	-0.0254258
sp|P53597|SUCA_HUMAN	P53597	SUCLG1	10	52	repA	sample-01	-0.0357609	T0	DMSO	0	-0.0859182	0.0501573
sp|P53602|MVD1_HUMAN	P53602	MVD	22	128	repA	sample-01	-0.0341465	T0	DMSO	0	0.0229768	-0.0571233
sp|P53609|PGTB1_HUMAN	P53609	PGGT1B	15	48	repA	sample-01	-0.0171957	T0	DMSO	0	-0.0543121	0.0371164
sp|P53611|PGTB2_HUMAN	P53611	RABGGTB	9	34	repA	sample-01	0.0570279	T0	DMSO	0	0.058639	-0.00161117
sp|P53618|COPB_HUMAN	P53618	COPB1	69	366	repA	sample-01	-0.0257846	T0	DMSO	0	-0.027593	0.00180834
sp|P53621|COPA_HUMAN	P53621	COPA	80	399	repA	sample-01	-0.139503	T0	DMSO	0	-0.127039	-0.0124638
sp|P53634|CATC_HUMAN	P53634	CTSC	21	261	repA	sample-01	-0.175786	T0	DMSO	0	-0.0466172	-0.129169
sp|P53675|CLH2_HUMAN	P53675	CLTCL1	25	6	repA	sample-01	-0.0409559	T0	DMSO	0	-0.105521	0.0645652
sp|P53680|AP2S1_HUMAN	P53680	AP2S1	6	18	repA	sample-01	0.00078	T0	DMSO	0	-0.0795234	0.0803035
sp|P53803|RPAB4_HUMAN	P53803	POLR2K	3	59	repA	sample-01	-0.017258	T0	DMSO	0	0.103091	-0.120349
sp|P53814|SMTN_HUMAN	P53814	SMTN	8	20	repA	sample-01	0.0694358	T0	DMSO	0	0.0776591	-0.00822339
sp|P53985|MOT1_HUMAN	P53985	SLC16A1	7	50	repA	sample-01	-0.281414	T0	DMSO	0	-0.0563636	-0.225051
sp|P53990|IST1_HUMAN	P53990	IST1	19	183	repA	sample-01	0.0578373	T0	DMSO	0	-0.0197061	0.0775434
sp|P53992|SC24C_HUMAN	P53992	SEC24C	46	270	repA	sample-01	-0.0117688	T0	DMSO	0	-0.0249338	0.013165
sp|P53999|TCP4_HUMAN	P53999	SUB1	21	469	repA	sample-01	0.0924141	T0	DMSO	0	0.072194	0.0202201
sp|P54105|ICLN_HUMAN	P54105	CLNS1A	11	420	repA	sample-01	0.133042	T0	DMSO	0	0.0720686	0.0609732
sp|P54132|BLM_HUMAN	P54132	BLM	13	41	repA	sample-01	0.0104035	T0	DMSO	0	0.0523086	-0.0419051
sp|P54136|SYRC_HUMAN	P54136	RARS1	49	293	repA	sample-01	-0.16926	T0	DMSO	0	-0.15565	-0.0136095
sp|P54252|ATX3_HUMAN	P54252	ATXN3	13	118	repA	sample-01	0.0340442	T0	DMSO	0	0.0859863	-0.0519421
sp|P54259|ATN1_HUMAN	P54259	ATN1	12	27	repA	sample-01	0.160813	T0	DMSO	0	0.118125	0.0426884
sp|P54577|SYYC_HUMAN	P54577	YARS1	69	526	repA	sample-01	-0.123466	T0	DMSO	0	-0.0938768	-0.0295894
sp|P54578|UBP14_HUMAN	P54578	USP14	56	1378	repA	sample-01	0.068788	T0	DMSO	0	-0.00553774	0.0743257
sp|P54652|HSP72_HUMAN	P54652	HSPA2	31	21	repA	sample-01	0.133391	T0	DMSO	0	0.067871	0.0655204
sp|P54687|BCAT1_HUMAN	P54687	BCAT1	26	430	repA	sample-01	0.249223	T0	DMSO	0	0.123992	0.125231
sp|P54709|AT1B3_HUMAN	P54709	ATP1B3	13	45	repA	sample-01	-0.212393	T0	DMSO	0	-0.0603646	-0.152028
sp|P54725|RD23A_HUMAN	P54725	RAD23A	21	415	repA	sample-01	0.124428	T0	DMSO	0	0.148858	-0.0244296
sp|P54727|RD23B_HUMAN	P54727	RAD23B	22	323	repA	sample-01	0.169219	T0	DMSO	0	0.127449	0.0417706
sp|P54802|ANAG_HUMAN	P54802	NAGLU	14	39	repA	sample-01	-0.0294387	T0	DMSO	0	-0.0171657	-0.0122731
sp|P54803|GALC_HUMAN	P54803	GALC	7	11	repA	sample-01	-0.225624	T0	DMSO	0	-0.168014	-0.0576102
sp|P54819|KAD2_HUMAN	P54819	AK2	40	1166	repA	sample-01	0.0884842	T0	DMSO	0	0.0749241	0.0135601
sp|P54886|P5CS_HUMAN	P54886	ALDH18A1	25	78	repA	sample-01	-0.0508472	T0	DMSO	0	0.0073535	-0.0582008
sp|P54920|SNAA_HUMAN	P54920	NAPA	21	128	repA	sample-01	0.150867	T0	DMSO	0	0.0955709	0.0552957
sp|P55008|AIF1_HUMAN	P55008	AIF1	13	79	repA	sample-01	0.0121879	T0	DMSO	0	-0.0178473	0.0300352
sp|P55010|IF5_HUMAN	P55010	EIF5	46	491	repA	sample-01	0.0485623	T0	DMSO	0	0.0138801	0.0346822
sp|P55011|S12A2_HUMAN	P55011	SLC12A2	7	15	repA	sample-01	0.163033	T0	DMSO	0	0.0283054	0.134728
sp|P55036|PSMD4_HUMAN	P55036	PSMD4	19	380	repA	sample-01	0.00971201	T0	DMSO	0	0.0155873	-0.00587528
sp|P55039|DRG2_HUMAN	P55039	DRG2	14	36	repA	sample-01	0.170377	T0	DMSO	0	0.0901069	0.0802704
sp|P55060|XPO2_HUMAN	P55060	CSE1L	70	612	repA	sample-01	0.0539967	T0	DMSO	0	0.00991609	0.0440806
sp|P55072|TERA_HUMAN	P55072	VCP	106	2556	repA	sample-01	0.0317162	T0	DMSO	0	0.0353378	-0.00362157
sp|P55081|MFAP1_HUMAN	P55081	MFAP1	29	208	repA	sample-01	0.103566	T0	DMSO	0	0.0709052	0.0326606
sp|P55084|ECHB_HUMAN	P55084	HADHB	21	81	repA	sample-01	-0.31845	T0	DMSO	0	-0.243975	-0.0744749
sp|P55145|MANF_HUMAN	P55145	MANF	16	52	repA	sample-01	0.171044	T0	DMSO	0	0.0747814	0.0962628
sp|P55196|AFAD_HUMAN	P55196	AFDN	60	239	repA	sample-01	-0.101028	T0	DMSO	0	0.00808424	-0.109112
sp|P55199|ELL_HUMAN	P55199	ELL	17	46	repA	sample-01	-0.0853211	T0	DMSO	0	-0.0326247	-0.0526964
sp|P55209|NP1L1_HUMAN	P55209	NAP1L1	31	1117	repA	sample-01	-0.309128	T0	DMSO	0	-0.189308	-0.11982
sp|P55210|CASP7_HUMAN	P55210	CASP7	4	9	repA	sample-01	-0.274272	T0	DMSO	0	-0.0604539	-0.213818
sp|P55211|CASP9_HUMAN	P55211	CASP9	8	28	repA	sample-01	-0.46595	T0	DMSO	0	-0.429395	-0.0365553
sp|P55212|CASP6_HUMAN	P55212	CASP6	20	158	repA	sample-01	0.0679581	T0	DMSO	0	0.0534617	0.0144964
sp|P55263|ADK_HUMAN	P55263	ADK	33	381	repA	sample-01	0.0541501	T0	DMSO	0	-0.0225454	0.0766956
sp|P55265|DSRAD_HUMAN	P55265	ADAR	48	153	repA	sample-01	-0.0990101	T0	DMSO	0	-0.0541679	-0.0448422
sp|P55735|SEC13_HUMAN	P55735	SEC13	20	146	repA	sample-01	0.00753581	T0	DMSO	0	0.0100982	-0.00256242
sp|P55769|NH2L1_HUMAN	P55769	SNU13	9	41	repA	sample-01	-0.0491038	T0	DMSO	0	-0.048658	-0.000446
sp|P55786|PSA_HUMAN	P55786	NPEPPS	84	905	repA	sample-01	0.137009	T0	DMSO	0	0.0639279	0.0730813
sp|P55789|ALR_HUMAN	P55789	GFER	6	32	repA	sample-01	0.0110264	T0	DMSO	0	0.086713	-0.0756866
sp|P55795|HNRH2_HUMAN	P55795	HNRNPH2	17	48	repA	sample-01	0.0822425	T0	DMSO	0	0.0494046	0.0328379
sp|P55822|SH3BG_HUMAN	P55822	SH3BGR	7	23	repA	sample-01	0.0728149	T0	DMSO	0	0.0320689	0.040746
sp|P55854|SUMO3_HUMAN	P55854	SUMO3	3	67	repA	sample-01	-0.15602	T0	DMSO	0	-0.0906187	-0.0654008
sp|P55884|EIF3B_HUMAN	P55884	EIF3B	66	857	repA	sample-01	-0.052467	T0	DMSO	0	-0.0633035	0.0108365
sp|P56192|SYMC_HUMAN	P56192	2022-03-01	44	176	repA	sample-01	-0.25358	T0	DMSO	0	-0.194348	-0.0592313
sp|P56211|ARP19_HUMAN	P56211	ARPP19	5	16	repA	sample-01	0.122544	T0	DMSO	0	0.0450931	0.0774506
sp|P56270|MAZ_HUMAN	P56270	MAZ	3	5	repA	sample-01	0.18301	T0	DMSO	0	0.141357	0.0416534
sp|P56282|DPOE2_HUMAN	P56282	POLE2	9	23	repA	sample-01	0.037378	T0	DMSO	0	0.045628	-0.00824991
sp|P56377|AP1S2_HUMAN	P56377	AP1S2	4	13	repA	sample-01	0.0647626	T0	DMSO	0	0.00804841	0.0567142
sp|P56537|IF6_HUMAN	P56537	EIF6	15	249	repA	sample-01	0.111192	T0	DMSO	0	0.0690815	0.0421106
sp|P56645|PER3_HUMAN	P56645	PER3	9	57	repA	sample-01	0.023403	T0	DMSO	0	-0.00215208	0.025555
sp|P56945|BCAR1_HUMAN	P56945	BCAR1	21	105	repA	sample-01	-0.0404403	T0	DMSO	0	-0.0106561	-0.0297841
sp|P56962|STX17_HUMAN	P56962	STX17	4	11	repA	sample-01	-0.039184	T0	DMSO	0	-0.149821	0.110637
sp|P57060|RWD2B_HUMAN	P57060	RWDD2B	3	7	repA	sample-01	0.195405	T0	DMSO	0	0.177586	0.0178191
sp|P57076|CF298_HUMAN	P57076	CFAP298	16	74	repA	sample-01	-0.119618	T0	DMSO	0	-0.0580445	-0.0615733
sp|P57081|WDR4_HUMAN	P57081	WDR4	18	168	repA	sample-01	0.103281	T0	DMSO	0	0.0776488	0.0256323
sp|P57678|GEMI4_HUMAN	P57678	GEMIN4	4	10	repA	sample-01	0.297662	T0	DMSO	0	0.158773	0.138889
sp|P57737|CORO7_HUMAN	P57737	CORO7	34	141	repA	sample-01	-0.163006	T0	DMSO	0	-0.127558	-0.0354478
sp|P57740|NU107_HUMAN	P57740	NUP107	9	20	repA	sample-01	-0.130858	T0	DMSO	0	0.0607156	-0.191573
sp|P57768|SNX16_HUMAN	P57768	SNX16	9	38	repA	sample-01	-0.0673363	T0	DMSO	0	-0.0627374	-0.0045989
sp|P58004|SESN2_HUMAN	P58004	SESN2	9	29	repA	sample-01	-0.110731	T0	DMSO	0	-0.0596753	-0.0510558
sp|P58107|EPIPL_HUMAN	P58107	EPPK1	12	23	repA	sample-01	-0.0684532	T0	DMSO	0	-0.102803	0.0343499
sp|P58546|MTPN_HUMAN	P58546	MTPN	17	224	repA	sample-01	0.264292	T0	DMSO	0	0.0833949	0.180897
sp|P59998|ARPC4_HUMAN	P59998	ARPC4	22	83	repA	sample-01	0.0942698	T0	DMSO	0	0.0466643	0.0476055
sp|P60002|ELOF1_HUMAN	P60002	ELOF1	2	9	repA	sample-01	-0.00960547	T0	DMSO	0	0.0138384	-0.0234438
sp|P60174|TPIS_HUMAN	P60174	TPI1	32	1327	repA	sample-01	0.214134	T0	DMSO	0	0.0930684	0.121065
sp|P60228|EIF3E_HUMAN	P60228	EIF3E	30	160	repA	sample-01	-0.146538	T0	DMSO	0	-0.0993264	-0.0472117
sp|P60510|PP4C_HUMAN	P60510	PPP4C	21	129	repA	sample-01	0.0403948	T0	DMSO	0	0.0216893	0.0187055
sp|P60520|GBRL2_HUMAN	P60520	GABARAPL2	12	60	repA	sample-01	-0.0454292	T0	DMSO	0	-0.000983	-0.0444463
sp|P60604|UB2G2_HUMAN	P60604	UBE2G2	3	7	repA	sample-01	-0.180073	T0	DMSO	0	-0.133754	-0.0463191
sp|P60660|MYL6_HUMAN	P60660	MYL6	12	102	repA	sample-01	0.0439907	T0	DMSO	0	0.0908892	-0.0468985
sp|P60842|IF4A1_HUMAN	P60842	EIF4A1	52	1302	repA	sample-01	0.0415867	T0	DMSO	0	0.0330627	0.00852404
sp|P60866|RS20_HUMAN	P60866	RPS20	9	159	repA	sample-01	-0.195112	T0	DMSO	0	-0.122494	-0.0726181
sp|P60900|PSA6_HUMAN	P60900	PSMA6	28	719	repA	sample-01	0.0507572	T0	DMSO	0	0.0167628	0.0339944
sp|P60981|DEST_HUMAN	P60981	DSTN	24	183	repA	sample-01	-0.0263323	T0	DMSO	0	-0.0287167	0.00238436
sp|P60983|GMFB_HUMAN	P60983	GMFB	13	82	repA	sample-01	-0.0595519	T0	DMSO	0	0.00225073	-0.0618026
sp|P61011|SRP54_HUMAN	P61011	SRP54	10	20	repA	sample-01	-0.0709802	T0	DMSO	0	-0.0565699	-0.0144103
sp|P61019|RAB2A_HUMAN	P61019	RAB2A	11	42	repA	sample-01	-0.159249	T0	DMSO	0	0.0813936	-0.240643
sp|P61020|RAB5B_HUMAN	P61020	RAB5B	11	20	repA	sample-01	-0.0147542	T0	DMSO	0	0.102315	-0.117069
sp|P61024|CKS1_HUMAN	P61024	CKS1B	6	99	repA	sample-01	0.200481	T0	DMSO	0	0.12293	0.0775518
sp|P61081|UBC12_HUMAN	P61081	UBE2M	14	96	repA	sample-01	-0.130293	T0	DMSO	0	0.0348153	-0.165108
sp|P61086|UBE2K_HUMAN	P61086	UBE2K	24	481	repA	sample-01	0.174176	T0	DMSO	0	0.0965731	0.0776033
sp|P61160|ARP2_HUMAN	P61160	ACTR2	33	488	repA	sample-01	0.108264	T0	DMSO	0	0.113435	-0.00517152
sp|P61163|ACTZ_HUMAN	P61163	ACTR1A	18	104	repA	sample-01	-0.135107	T0	DMSO	0	-0.113692	-0.0214144
sp|P61201|CSN2_HUMAN	P61201	COPS2	35	250	repA	sample-01	0.0409882	T0	DMSO	0	0.029566	0.0114222
sp|P61204|ARF3_HUMAN	P61204	ARF3	14	8	repA	sample-01	-0.035706	T0	DMSO	0	0.093434	-0.12914
sp|P61218|RPAB2_HUMAN	P61218	POLR2F	4	24	repA	sample-01	0.336979	T0	DMSO	0	0.0753329	0.261646
sp|P61221|ABCE1_HUMAN	P61221	ABCE1	32	173	repA	sample-01	-0.170342	T0	DMSO	0	-0.136531	-0.0338113
sp|P61244|MAX_HUMAN	P61244	MAX	6	25	repA	sample-01	-0.027059	T0	DMSO	0	0.270572	-0.297631
sp|P61247|RS3A_HUMAN	P61247	RPS3A	29	184	repA	sample-01	-0.154008	T0	DMSO	0	-0.0431475	-0.110861
sp|P61254|RL26_HUMAN	P61254	RPL26	11	74	repA	sample-01	-0.122516	T0	DMSO	0	-0.0512609	-0.0712553
sp|P61289|PSME3_HUMAN	P61289	PSME3	34	668	repA	sample-01	0.165981	T0	DMSO	0	0.109873	0.0561075
sp|P61313|RL15_HUMAN	P61313	RPL15	9	23	repA	sample-01	-0.42274	T0	DMSO	0	-0.315645	-0.107094
sp|P61326|MGN_HUMAN	P61326	MAGOH	20	154	repA	sample-01	-0.0727485	T0	DMSO	0	-0.160937	0.0881881
sp|P61353|RL27_HUMAN	P61353	RPL27	6	19	repA	sample-01	-0.211624	T0	DMSO	0	-0.146566	-0.0650586
sp|P61421|VA0D1_HUMAN	P61421	ATP6V0D1	15	38	repA	sample-01	-0.0875757	T0	DMSO	0	-0.0391264	-0.0484493
sp|P61457|PHS_HUMAN	P61457	PCBD1	9	43	repA	sample-01	0.220915	T0	DMSO	0	0.108876	0.112039
sp|P61599|NAA20_HUMAN	P61599	NAA20	9	29	repA	sample-01	0.102825	T0	DMSO	0	-0.00544951	0.108274
sp|P61604|CH10_HUMAN	P61604	HSPE1	18	218	repA	sample-01	0.21006	T0	DMSO	0	0.0936552	0.116404
sp|P61758|PFD3_HUMAN	P61758	VBP1	27	468	repA	sample-01	0.0745562	T0	DMSO	0	0.103491	-0.0289344
sp|P61764|STXB1_HUMAN	P61764	STXBP1	21	81	repA	sample-01	-0.167864	T0	DMSO	0	-0.104291	-0.0635729
sp|P61916|NPC2_HUMAN	P61916	NPC2	10	53	repA	sample-01	0.0312561	T0	DMSO	0	-0.0956691	0.126925
sp|P61923|COPZ1_HUMAN	P61923	COPZ1	11	58	repA	sample-01	0.14023	T0	DMSO	0	0.126338	0.0138924
sp|P61927|RL37_HUMAN	P61927	RPL37	5	19	repA	sample-01	0.141182	T0	DMSO	0	0.0530499	0.0881319
sp|P61956|SUMO2_HUMAN	P61956	SUMO2	4	246	repA	sample-01	0.102377	T0	DMSO	0	0.0424069	0.0599705
sp|P61960|UFM1_HUMAN	P61960	UFM1	6	47	repA	sample-01	0.120972	T0	DMSO	0	0.0293223	0.0916497
sp|P61962|DCAF7_HUMAN	P61962	DCAF7	12	52	repA	sample-01	-0.11803	T0	DMSO	0	-0.0101129	-0.107917
sp|P61966|AP1S1_HUMAN	P61966	AP1S1	6	51	repA	sample-01	0.00701463	T0	DMSO	0	0.0291597	-0.0221451
sp|P61970|NTF2_HUMAN	P61970	NUTF2	8	244	repA	sample-01	0.18115	T0	DMSO	0	0.111175	0.0699749
sp|P61978|HNRPK_HUMAN	P61978	HNRNPK	41	1436	repA	sample-01	0.228426	T0	DMSO	0	0.131818	0.0966077
sp|P61981|1433G_HUMAN	P61981	YWHAG	34	506	repA	sample-01	0.043128	T0	DMSO	0	0.0338596	0.00926847
sp|P62070|RRAS2_HUMAN	P62070	RRAS2	9	29	repA	sample-01	-0.103234	T0	DMSO	0	-0.00589159	-0.0973419
sp|P62072|TIM10_HUMAN	P62072	TIMM10	4	52	repA	sample-01	0.370458	T0	DMSO	0	0.14027	0.230189
sp|P62081|RS7_HUMAN	P62081	RPS7	17	143	repA	sample-01	0.0614763	T0	DMSO	0	0.0378703	0.0236061
sp|P62136|PP1A_HUMAN	P62136	PPP1CA	31	250	repA	sample-01	0.0280099	T0	DMSO	0	-0.00534203	0.0333519
sp|P62140|PP1B_HUMAN	P62140	PPP1CB	27	69	repA	sample-01	-0.165195	T0	DMSO	0	-0.105256	-0.059939
sp|P62191|PRS4_HUMAN	P62191	PSMC1	44	495	repA	sample-01	-0.0649507	T0	DMSO	0	-0.0458937	-0.0190571
sp|P62195|PRS8_HUMAN	P62195	PSMC5	42	517	repA	sample-01	-0.156913	T0	DMSO	0	-0.0740009	-0.0829122
sp|P62241|RS8_HUMAN	P62241	RPS8	17	95	repA	sample-01	-0.0945009	T0	DMSO	0	-0.0273761	-0.0671248
sp|P62244|RS15A_HUMAN	P62244	RPS15A	9	42	repA	sample-01	-0.272994	T0	DMSO	0	-0.197366	-0.0756281
sp|P62249|RS16_HUMAN	P62249	RPS16	14	60	repA	sample-01	-0.28345	T0	DMSO	0	-0.18593	-0.0975202
sp|P62253|UB2G1_HUMAN	P62253	UBE2G1	17	85	repA	sample-01	0.00654093	T0	DMSO	0	0.0214368	-0.0148958
sp|P62256|UBE2H_HUMAN	P62256	UBE2H	10	45	repA	sample-01	0.233834	T0	DMSO	0	0.145234	0.0886
sp|P62258|1433E_HUMAN	P62258	YWHAE	36	2615	repA	sample-01	-0.0355976	T0	DMSO	0	-0.0839177	0.0483201
sp|P62263|RS14_HUMAN	P62263	RPS14	11	59	repA	sample-01	-0.0897934	T0	DMSO	0	-0.0874691	-0.00232424
sp|P62266|RS23_HUMAN	P62266	RPS23	10	54	repA	sample-01	-0.143722	T0	DMSO	0	-0.0273019	-0.11642
sp|P62269|RS18_HUMAN	P62269	RPS18	15	79	repA	sample-01	-0.202522	T0	DMSO	0	-0.0662288	-0.136293
sp|P62277|RS13_HUMAN	P62277	RPS13	14	46	repA	sample-01	-0.17933	T0	DMSO	0	-0.13001	-0.04932
sp|P62280|RS11_HUMAN	P62280	RPS11	13	92	repA	sample-01	-0.234227	T0	DMSO	0	-0.161607	-0.0726203
sp|P62304|RUXE_HUMAN	P62304	SNRPE	7	123	repA	sample-01	0.19768	T0	DMSO	0	0.135514	0.0621656
sp|P62306|RUXF_HUMAN	P62306	SNRPF	7	231	repA	sample-01	0.000882	T0	DMSO	0	-0.106499	0.107382
sp|P62310|LSM3_HUMAN	P62310	LSM3	4	40	repA	sample-01	0.27788	T0	DMSO	0	0.0852481	0.192632
sp|P62312|LSM6_HUMAN	P62312	LSM6	9	57	repA	sample-01	0.180822	T0	DMSO	0	0.115006	0.0658158
sp|P62314|SMD1_HUMAN	P62314	SNRPD1	7	68	repA	sample-01	0.308363	T0	DMSO	0	0.0242904	0.284072
sp|P62316|SMD2_HUMAN	P62316	SNRPD2	14	500	repA	sample-01	0.0246543	T0	DMSO	0	0.0200742	0.00458006
sp|P62318|SMD3_HUMAN	P62318	SNRPD3	8	238	repA	sample-01	0.0235403	T0	DMSO	0	0.0427869	-0.0192465
sp|P62330|ARF6_HUMAN	P62330	ARF6	6	18	repA	sample-01	-0.00904898	T0	DMSO	0	-0.0453054	0.0362565
sp|P62333|PRS10_HUMAN	P62333	PSMC6	35	424	repA	sample-01	-0.167478	T0	DMSO	0	-0.0868136	-0.080664
sp|P62380|TBPL1_HUMAN	P62380	TBPL1	11	36	repA	sample-01	0.229413	T0	DMSO	0	0.168126	0.0612863
sp|P62424|RL7A_HUMAN	P62424	RPL7A	21	60	repA	sample-01	-0.29671	T0	DMSO	0	-0.185811	-0.110898
sp|P62487|RPB7_HUMAN	P62487	POLR2G	13	114	repA	sample-01	0.0617526	T0	DMSO	0	0.033964	0.0277887
sp|P62495|ERF1_HUMAN	P62495	ETF1	50	478	repA	sample-01	0.0513864	T0	DMSO	0	-0.0223597	0.0737461
sp|P62633|CNBP_HUMAN	P62633	CNBP	17	157	repA	sample-01	0.111134	T0	DMSO	0	0.183432	-0.0722978
sp|P62699|YPEL5_HUMAN	P62699	YPEL5	8	28	repA	sample-01	0.0162486	T0	DMSO	0	0.0483194	-0.0320708
sp|P62714|PP2AB_HUMAN	P62714	PPP2CB	24	7	repA	sample-01	0.0307705	T0	DMSO	0	-0.0702957	0.101066
sp|P62750|RL23A_HUMAN	P62750	RPL23A	15	94	repA	sample-01	-0.153919	T0	DMSO	0	-0.0691975	-0.0847212
sp|P62753|RS6_HUMAN	P62753	RPS6	17	144	repA	sample-01	-0.204275	T0	DMSO	0	-0.120727	-0.0835477
sp|P62805|H4_HUMAN	P62805	H4C1	14	61	repA	sample-01	-0.0854702	T0	DMSO	0	-0.115774	0.0303033
sp|P62826|RAN_HUMAN	P62826	RAN	23	163	repA	sample-01	-0.163454	T0	DMSO	0	-0.0944021	-0.0690514
sp|P62829|RL23_HUMAN	P62829	RPL23	11	89	repA	sample-01	-0.197441	T0	DMSO	0	-0.0893641	-0.108077
sp|P62841|RS15_HUMAN	P62841	RPS15	5	122	repA	sample-01	-0.0713671	T0	DMSO	0	-0.0764814	0.0051143
sp|P62847|RS24_HUMAN	P62847	RPS24	5	33	repA	sample-01	-0.0969308	T0	DMSO	0	-0.0572961	-0.0396347
sp|P62851|RS25_HUMAN	P62851	RPS25	9	34	repA	sample-01	-0.196098	T0	DMSO	0	-0.173901	-0.0221971
sp|P62857|RS28_HUMAN	P62857	RPS28	10	473	repA	sample-01	0.156819	T0	DMSO	0	0.131216	0.0256026
sp|P62875|RPAB5_HUMAN	P62875	POLR2L	5	14	repA	sample-01	-0.268083	T0	DMSO	0	-0.140004	-0.12808
sp|P62877|RBX1_HUMAN	P62877	RBX1	3	15	repA	sample-01	0.114863	T0	DMSO	0	0.0656698	0.0491934
sp|P62888|RL30_HUMAN	P62888	RPL30	6	40	repA	sample-01	-0.213566	T0	DMSO	0	-0.104933	-0.108633
sp|P62899|RL31_HUMAN	P62899	RPL31	8	37	repA	sample-01	-0.188772	T0	DMSO	0	-0.147846	-0.0409265
sp|P62906|RL10A_HUMAN	P62906	RPL10A	10	43	repA	sample-01	-0.307319	T0	DMSO	0	-0.253131	-0.0541881
sp|P62910|RL32_HUMAN	P62910	RPL32	4	22	repA	sample-01	-0.343334	T0	DMSO	0	-0.184493	-0.158841
sp|P62913|RL11_HUMAN	P62913	RPL11	12	70	repA	sample-01	-0.137396	T0	DMSO	0	-0.0975489	-0.039847
sp|P62917|RL8_HUMAN	P62917	RPL8	9	25	repA	sample-01	-0.290752	T0	DMSO	0	-0.161632	-0.12912
sp|P62942|FKB1A_HUMAN	P62942	FKBP1A	13	274	repA	sample-01	0.189164	T0	DMSO	0	0.155351	0.0338127
sp|P62993|GRB2_HUMAN	P62993	GRB2	27	312	repA	sample-01	0.177972	T0	DMSO	0	0.211298	-0.0333253
sp|P62995|TRA2B_HUMAN	P62995	TRA2B	16	49	repA	sample-01	-0.0493236	T0	DMSO	0	-0.0418265	-0.0074971
sp|P63010|AP2B1_HUMAN	P63010	AP2B1	55	137	repA	sample-01	-0.02623	T0	DMSO	0	0.0181375	-0.0443675
sp|P63098|CANB1_HUMAN	P63098	PPP3R1	8	39	repA	sample-01	-0.184919	T0	DMSO	0	-0.146855	-0.0380637
sp|P63104|1433Z_HUMAN	P63104	YWHAZ	37	1989	repA	sample-01	0.118	T0	DMSO	0	0.0712383	0.0467621
sp|P63146|UBE2B_HUMAN	P63146	UBE2B	7	104	repA	sample-01	0.00451684	T0	DMSO	0	0.0194147	-0.0148979
sp|P63162|RSMN_HUMAN	P63162	SNRPN	12	27	repA	sample-01	0.103242	T0	DMSO	0	0.124961	-0.0217182
sp|P63167|DYL1_HUMAN	P63167	DYNLL1	8	382	repA	sample-01	0.0558657	T0	DMSO	0	0.085431	-0.0295653
sp|P63172|DYLT1_HUMAN	P63172	DYNLT1	3	44	repA	sample-01	0.177155	T0	DMSO	0	0.194537	-0.0173823
sp|P63173|RL38_HUMAN	P63173	RPL38	7	37	repA	sample-01	-0.131541	T0	DMSO	0	-0.105919	-0.0256225
sp|P63208|SKP1_HUMAN	P63208	SKP1	25	1111	repA	sample-01	0.0959518	T0	DMSO	0	0.116244	-0.0202918
sp|P63218|GBG5_HUMAN	P63218	GNG5	3	12	repA	sample-01	-0.233447	T0	DMSO	0	-0.0523123	-0.181135
sp|P63220|RS21_HUMAN	P63220	RPS21	9	314	repA	sample-01	0.283971	T0	DMSO	0	0.173503	0.110468
sp|P63241|IF5A1_HUMAN	P63241	EIF5A	23	584	repA	sample-01	-0.103683	T0	DMSO	0	-0.226489	0.122806
sp|P63244|RACK1_HUMAN	P63244	RACK1	31	497	repA	sample-01	-0.157242	T0	DMSO	0	-0.106455	-0.0507877
sp|P63272|SPT4H_HUMAN	P63272	SUPT4H1	4	19	repA	sample-01	-0.0605781	T0	DMSO	0	0.102596	-0.163175
sp|P63302|SELW_HUMAN	P63302	SELENOW	5	10	repA	sample-01	0.159384	T0	DMSO	0	0.106995	0.0523893
sp|P67775|PP2AA_HUMAN	P67775	PPP2CA	26	388	repA	sample-01	0.168901	T0	DMSO	0	0.0939283	0.0749726
sp|P67870|CSK2B_HUMAN	P67870	CSNK2B	9	151	repA	sample-01	0.0217575	T0	DMSO	0	-0.0482737	0.0700312
sp|P67936|TPM4_HUMAN	P67936	TPM4	44	305	repA	sample-01	0.2415	T0	DMSO	0	0.0719601	0.16954
sp|P68036|UB2L3_HUMAN	P68036	UBE2L3	22	540	repA	sample-01	0.208792	T0	DMSO	0	0.0834129	0.125379
sp|P68402|PA1B2_HUMAN	P68402	PAFAH1B2	15	183	repA	sample-01	0.0176902	T0	DMSO	0	0.02944	-0.0117497
sp|P68543|UBX2A_HUMAN	P68543	UBXN2A	4	9	repA	sample-01	0.00720297	T0	DMSO	0	-0.0695286	0.0767316
sp|P69849|NOMO3_HUMAN	P69849	NOMO3	6	11	repA	sample-01	0.0206525	T0	DMSO	0	0.0402835	-0.0196311
sp|P69891|HBG1_HUMAN	P69891	HBG1	22	8	repA	sample-01	0.140127	T0	DMSO	0	0.0846001	0.0555267
sp|P69892|HBG2_HUMAN	P69892	HBG2	22	425	repA	sample-01	0.188865	T0	DMSO	0	0.127021	0.0618441
sp|P78316|NOP14_HUMAN	P78316	NOP14	4	8	repA	sample-01	-0.396656	T0	DMSO	0	-0.181837	-0.214819
sp|P78318|IGBP1_HUMAN	P78318	IGBP1	18	112	repA	sample-01	0.0392068	T0	DMSO	0	0.0491823	-0.00997545
sp|P78330|SERB_HUMAN	P78330	PSPH	15	134	repA	sample-01	0.0875507	T0	DMSO	0	0.0234021	0.0641486
sp|P78332|RBM6_HUMAN	P78332	RBM6	11	20	repA	sample-01	0.136927	T0	DMSO	0	0.101391	0.0355362
sp|P78344|IF4G2_HUMAN	P78344	EIF4G2	36	151	repA	sample-01	-0.132677	T0	DMSO	0	-0.109061	-0.0236165
sp|P78345|RPP38_HUMAN	P78345	RPP38	15	39	repA	sample-01	-0.170172	T0	DMSO	0	-0.0504183	-0.119754
sp|P78346|RPP30_HUMAN	P78346	RPP30	13	48	repA	sample-01	-0.0439023	T0	DMSO	0	-0.0335644	-0.0103379
sp|P78356|PI42B_HUMAN	P78356	PIP4K2B	14	29	repA	sample-01	0.203819	T0	DMSO	0	0.139947	0.063872
sp|P78364|PHC1_HUMAN	P78364	PHC1	3	4	repA	sample-01	-1.0333	T0	DMSO	0	-0.738321	-0.294979
sp|P78371|TCPB_HUMAN	P78371	CCT2	67	2280	repA	sample-01	0.0546631	T0	DMSO	0	0.107752	-0.0530891
sp|P78395|PRAME_HUMAN	P78395	PRAME	9	24	repA	sample-01	-0.149333	T0	DMSO	0	0.0238652	-0.173198
sp|P78406|RAE1L_HUMAN	P78406	RAE1	18	119	repA	sample-01	-0.0814946	T0	DMSO	0	-0.107134	0.025639
sp|P78417|GSTO1_HUMAN	P78417	GSTO1	36	599	repA	sample-01	0.0146546	T0	DMSO	0	-0.00381196	0.0184665
sp|P78527|PRKDC_HUMAN	P78527	PRKDC	181	668	repA	sample-01	-0.0875227	T0	DMSO	0	0.00588913	-0.0934118
sp|P78537|BL1S1_HUMAN	P78537	BLOC1S1	8	32	repA	sample-01	0.104551	T0	DMSO	0	0.0871871	0.0173641
sp|P78540|ARGI2_HUMAN	P78540	ARG2	8	38	repA	sample-01	0.00144687	T0	DMSO	0	0.0746041	-0.0731572
sp|P78559|MAP1A_HUMAN	P78559	MAP1A	124	622	repA	sample-01	0.0304508	T0	DMSO	0	0.0308898	-0.000439
sp|P78560|CRADD_HUMAN	P78560	CRADD	7	23	repA	sample-01	0.0980237	T0	DMSO	0	0.0125546	0.0854691
sp|P80217|IN35_HUMAN	P80217	IFI35	22	102	repA	sample-01	0.0149183	T0	DMSO	0	0.0266809	-0.0117626
sp|P80303|NUCB2_HUMAN	P80303	NUCB2	28	135	repA	sample-01	-0.00709247	T0	DMSO	0	-0.00587123	-0.00122124
sp|P81605|DCD_HUMAN	P81605	DCD	8	40	repA	sample-01	0.291303	T0	DMSO	0	0.178026	0.113277
sp|P82094|TMF1_HUMAN	P82094	TMF1	42	147	repA	sample-01	0.0528048	T0	DMSO	0	0.0369031	0.0159017
sp|P82650|RT22_HUMAN	P82650	MRPS22	10	36	repA	sample-01	-0.39652	T0	DMSO	0	-0.0958947	-0.300625
sp|P82663|RT25_HUMAN	P82663	MRPS25	3	6	repA	sample-01	0.329221	T0	DMSO	0	-0.00403356	0.333255
sp|P82664|RT10_HUMAN	P82664	MRPS10	4	14	repA	sample-01	0.0540981	T0	DMSO	0	0.122818	-0.0687194
sp|P82673|RT35_HUMAN	P82673	MRPS35	6	11	repA	sample-01	-0.212435	T0	DMSO	0	-0.00624545	-0.206189
sp|P82675|RT05_HUMAN	P82675	MRPS5	4	9	repA	sample-01	0.108214	T0	DMSO	0	0.0428107	0.0654029
sp|P82909|RT36_HUMAN	P82909	MRPS36	4	44	repA	sample-01	-0.152113	T0	DMSO	0	-0.0969209	-0.0551923
sp|P82912|RT11_HUMAN	P82912	MRPS11	3	9	repA	sample-01	-0.44922	T0	DMSO	0	-0.114873	-0.334347
sp|P82930|RT34_HUMAN	P82930	MRPS34	5	11	repA	sample-01	-0.148128	T0	DMSO	0	0.0431262	-0.191254
sp|P82932|RT06_HUMAN	P82932	MRPS6	6	9	repA	sample-01	0.180382	T0	DMSO	0	-0.0887398	0.269122
sp|P82933|RT09_HUMAN	P82933	MRPS9	7	15	repA	sample-01	-0.011607	T0	DMSO	0	-0.0156958	0.0040888
sp|P82970|HMGN5_HUMAN	P82970	HMGN5	20	243	repA	sample-01	-0.056928	T0	DMSO	0	-0.0468101	-0.0101179
sp|P82979|SARNP_HUMAN	P82979	SARNP	18	395	repA	sample-01	0.129431	T0	DMSO	0	0.112336	0.0170956
sp|P82980|RET5_HUMAN	P82980	RBP5	6	16	repA	sample-01	0.250572	T0	DMSO	0	0.144559	0.106013
sp|P83436|COG7_HUMAN	P83436	COG7	14	23	repA	sample-01	-0.0733026	T0	DMSO	0	-0.0612726	-0.0120301
sp|P83731|RL24_HUMAN	P83731	RPL24	10	49	repA	sample-01	-0.288079	T0	DMSO	0	-0.0963647	-0.191714
sp|P83876|TXN4A_HUMAN	P83876	TXNL4A	10	45	repA	sample-01	-0.148429	T0	DMSO	0	-0.00628376	-0.142146
sp|P83916|CBX1_HUMAN	P83916	CBX1	11	95	repA	sample-01	0.0729117	T0	DMSO	0	-0.00227315	0.0751849
sp|P84077|ARF1_HUMAN	P84077	ARF1	14	181	repA	sample-01	-0.16558	T0	DMSO	0	-0.156886	-0.00869425
sp|P84085|ARF5_HUMAN	P84085	ARF5	12	34	repA	sample-01	-0.163809	T0	DMSO	0	-0.139923	-0.0238862
sp|P84090|ERH_HUMAN	P84090	ERH	4	60	repA	sample-01	0.134321	T0	DMSO	0	0.0127243	0.121597
sp|P84098|RL19_HUMAN	P84098	RPL19	18	78	repA	sample-01	0.0712989	T0	DMSO	0	0.0240434	0.0472555
sp|P84101|SERF2_HUMAN	P84101	SERF2	4	19	repA	sample-01	0.138245	T0	DMSO	0	-0.117362	0.255607
sp|P84103|SRSF3_HUMAN	P84103	SRSF3	12	117	repA	sample-01	0.268554	T0	DMSO	0	0.172275	0.0962784
sp|P86397|HTD2_HUMAN	P86397	HTD2	2	8	repA	sample-01	-0.091063	T0	DMSO	0	-0.151871	0.0608075
sp|P86790|CCZ1B_HUMAN	P86790	CCZ1B	17	40	repA	sample-01	-0.227853	T0	DMSO	0	-0.0966626	-0.13119
sp|P98082|DAB2_HUMAN	P98082	DAB2	22	97	repA	sample-01	0.0343912	T0	DMSO	0	0.055104	-0.0207129
sp|P98160|PGBM_HUMAN	P98160	HSPG2	17	38	repA	sample-01	-0.112101	T0	DMSO	0	-0.0592062	-0.0528949
sp|P98170|XIAP_HUMAN	P98170	XIAP	24	120	repA	sample-01	-0.0486049	T0	DMSO	0	0.0344053	-0.0830102
sp|P98171|RHG04_HUMAN	P98171	ARHGAP4	16	37	repA	sample-01	-0.117734	T0	DMSO	0	-0.0742026	-0.0435314
sp|P98175|RBM10_HUMAN	P98175	RBM10	20	86	repA	sample-01	0.0530433	T0	DMSO	0	0.0124853	0.040558
sp|P98179|RBM3_HUMAN	P98179	RBM3	7	66	repA	sample-01	0.365108	T0	DMSO	0	0.298315	0.0667925
sp|Q00013|EM55_HUMAN	Q00013	MPP1	31	241	repA	sample-01	0.0157371	T0	DMSO	0	-0.00752431	0.0232614
sp|Q00059|TFAM_HUMAN	Q00059	TFAM	11	36	repA	sample-01	-0.059428	T0	DMSO	0	-0.0301891	-0.0292389
sp|Q00169|PIPNA_HUMAN	Q00169	PITPNA	25	112	repA	sample-01	0.0807777	T0	DMSO	0	0.0672225	0.0135552
sp|Q00341|VIGLN_HUMAN	Q00341	HDLBP	75	318	repA	sample-01	-0.208833	T0	DMSO	0	-0.13743	-0.0714035
sp|Q00403|TF2B_HUMAN	Q00403	GTF2B	7	20	repA	sample-01	0.199814	T0	DMSO	0	0.0451301	0.154684
sp|Q00587|BORG5_HUMAN	Q00587	CDC42EP1	4	6	repA	sample-01	-0.0871464	T0	DMSO	0	0.0195158	-0.106662
sp|Q00610|CLH1_HUMAN	Q00610	CLTC	112	781	repA	sample-01	0.0635579	T0	DMSO	0	0.0461517	0.0174061
sp|Q00613|HSF1_HUMAN	Q00613	HSF1	7	19	repA	sample-01	-0.0398001	T0	DMSO	0	-0.0347764	-0.00502371
sp|Q00653|NFKB2_HUMAN	Q00653	NFKB2	25	66	repA	sample-01	-0.00141812	T0	DMSO	0	0.00452306	-0.00594118
sp|Q00688|FKBP3_HUMAN	Q00688	FKBP3	29	202	repA	sample-01	0.127271	T0	DMSO	0	0.04727	0.0800007
sp|Q00722|PLCB2_HUMAN	Q00722	PLCB2	17	36	repA	sample-01	-0.0538575	T0	DMSO	0	-0.00379891	-0.0500586
sp|Q00765|REEP5_HUMAN	Q00765	REEP5	5	13	repA	sample-01	-0.245454	T0	DMSO	0	-0.114862	-0.130592
sp|Q00796|DHSO_HUMAN	Q00796	SORD	32	274	repA	sample-01	-0.157449	T0	DMSO	0	-0.13738	-0.0200687
sp|Q00839|HNRPU_HUMAN	Q00839	HNRNPU	70	1218	repA	sample-01	-0.29255	T0	DMSO	0	-0.171923	-0.120626
sp|Q01082|SPTB2_HUMAN	Q01082	SPTBN1	161	1006	repA	sample-01	0.00805435	T0	DMSO	0	0.0164501	-0.00839571
sp|Q01085|TIAR_HUMAN	Q01085	TIAL1	13	29	repA	sample-01	0.29195	T0	DMSO	0	0.248492	0.043458
sp|Q01105|SET_HUMAN	Q01105	SET	19	915	repA	sample-01	0.17479	T0	DMSO	0	0.0948678	0.0799226
sp|Q01415|GALK2_HUMAN	Q01415	GALK2	18	117	repA	sample-01	0.0853929	T0	DMSO	0	0.0120668	0.0733261
sp|Q01433|AMPD2_HUMAN	Q01433	AMPD2	49	208	repA	sample-01	0.0627198	T0	DMSO	0	-0.0072644	0.0699842
sp|Q01459|DIAC_HUMAN	Q01459	CTBS	7	26	repA	sample-01	-0.10539	T0	DMSO	0	-0.151015	0.0456251
sp|Q01650|LAT1_HUMAN	Q01650	SLC7A5	3	7	repA	sample-01	-0.141132	T0	DMSO	0	-0.0857814	-0.0553506
sp|Q01658|NC2B_HUMAN	Q01658	DR1	11	89	repA	sample-01	0.147446	T0	DMSO	0	0.0754062	0.0720402
sp|Q01780|EXOSX_HUMAN	Q01780	EXOSC10	13	30	repA	sample-01	-0.0490023	T0	DMSO	0	-0.166236	0.117233
sp|Q01804|OTUD4_HUMAN	Q01804	OTUD4	13	33	repA	sample-01	-0.112237	T0	DMSO	0	-0.0740814	-0.0381558
sp|Q01813|PFKAP_HUMAN	Q01813	PFKP	48	231	repA	sample-01	-0.294132	T0	DMSO	0	-0.210274	-0.083858
sp|Q01844|EWS_HUMAN	Q01844	EWSR1	8	70	repA	sample-01	0.116252	T0	DMSO	0	0.219672	-0.10342
sp|Q01850|CDR2_HUMAN	Q01850	CDR2	7	9	repA	sample-01	0.183147	T0	DMSO	0	0.237187	-0.05404
sp|Q01968|OCRL_HUMAN	Q01968	OCRL	6	13	repA	sample-01	-0.0499318	T0	DMSO	0	0.0907086	-0.14064
sp|Q01970|PLCB3_HUMAN	Q01970	PLCB3	41	115	repA	sample-01	-0.0227632	T0	DMSO	0	0.0373504	-0.0601136
sp|Q02224|CENPE_HUMAN	Q02224	CENPE	14	18	repA	sample-01	0.0942249	T0	DMSO	0	0.0783449	0.01588
sp|Q02241|KIF23_HUMAN	Q02241	KIF23	11	21	repA	sample-01	0.188627	T0	DMSO	0	0.1366	0.0520267
sp|Q02252|MMSA_HUMAN	Q02252	ALDH6A1	6	7	repA	sample-01	-0.157995	T0	DMSO	0	-0.0950791	-0.0629164
sp|Q02413|DSG1_HUMAN	Q02413	DSG1	12	45	repA	sample-01	0.076712	T0	DMSO	0	0.0770609	-0.000349
sp|Q02446|SP4_HUMAN	Q02446	SP4	3	10	repA	sample-01	-0.00841878	T0	DMSO	0	-0.0948658	0.086447
sp|Q02447|SP3_HUMAN	Q02447	SP3	4	21	repA	sample-01	-0.129638	T0	DMSO	0	-0.0307191	-0.0989189
sp|Q02487|DSC2_HUMAN	Q02487	DSC2	5	13	repA	sample-01	0.000693	T0	DMSO	0	-0.0743263	0.0750193
sp|Q02543|RL18A_HUMAN	Q02543	RPL18A	6	18	repA	sample-01	-0.354709	T0	DMSO	0	-0.219847	-0.134861
sp|Q02750|MP2K1_HUMAN	Q02750	MAP2K1	29	245	repA	sample-01	-0.161296	T0	DMSO	0	-0.0920494	-0.0692463
sp|Q02790|FKBP4_HUMAN	Q02790	FKBP4	68	1078	repA	sample-01	0.0161371	T0	DMSO	0	0.00272779	0.0134093
sp|Q02809|PLOD1_HUMAN	Q02809	PLOD1	28	76	repA	sample-01	-0.0524984	T0	DMSO	0	-0.0722392	0.0197408
sp|Q02818|NUCB1_HUMAN	Q02818	NUCB1	28	117	repA	sample-01	0.0843557	T0	DMSO	0	0.0584593	0.0258964
sp|Q02833|RASF7_HUMAN	Q02833	RASSF7	4	4	repA	sample-01	-0.12846	T0	DMSO	0	0.197858	-0.326318
sp|Q02878|RL6_HUMAN	Q02878	RPL6	12	43	repA	sample-01	-0.253817	T0	DMSO	0	-0.199198	-0.0546187
sp|Q02880|TOP2B_HUMAN	Q02880	TOP2B	17	62	repA	sample-01	-0.0230296	T0	DMSO	0	-0.0458902	0.0228606
sp|Q02952|AKA12_HUMAN	Q02952	AKAP12	13	25	repA	sample-01	0.178821	T0	DMSO	0	0.0946557	0.0841657
sp|Q03111|ENL_HUMAN	Q03111	MLLT1	8	17	repA	sample-01	0.267776	T0	DMSO	0	0.180828	0.0869479
sp|Q03154|ACY1_HUMAN	Q03154	ACY1	35	632	repA	sample-01	0.123626	T0	DMSO	0	0.0722072	0.0514185
sp|Q03164|KMT2A_HUMAN	Q03164	KMT2A	12	27	repA	sample-01	-0.0704758	T0	DMSO	0	0.0580351	-0.128511
sp|Q03169|TNAP2_HUMAN	Q03169	TNFAIP2	11	22	repA	sample-01	-0.0608916	T0	DMSO	0	-0.0717193	0.0108276
sp|Q03188|CENPC_HUMAN	Q03188	CENPC	11	33	repA	sample-01	-0.0966707	T0	DMSO	0	-0.0464351	-0.0502356
sp|Q03252|LMNB2_HUMAN	Q03252	LMNB2	24	50	repA	sample-01	0.0299074	T0	DMSO	0	0.0301899	-0.000282
sp|Q03393|PTPS_HUMAN	Q03393	PTS	2	6	repA	sample-01	0.104229	T0	DMSO	0	-0.00770574	0.111935
sp|Q03426|KIME_HUMAN	Q03426	MVK	12	38	repA	sample-01	-0.105308	T0	DMSO	0	-0.0171869	-0.0881207
sp|Q04206|TF65_HUMAN	Q04206	RELA	25	104	repA	sample-01	0.0257785	T0	DMSO	0	0.0472737	-0.0214952
sp|Q04446|GLGB_HUMAN	Q04446	GBE1	21	82	repA	sample-01	-0.0285697	T0	DMSO	0	-0.0493809	0.0208112
sp|Q04637|IF4G1_HUMAN	Q04637	EIF4G1	90	719	repA	sample-01	-0.0893637	T0	DMSO	0	-0.04133	-0.0480337
sp|Q04656|ATP7A_HUMAN	Q04656	ATP7A	3	10	repA	sample-01	-0.0100127	T0	DMSO	0	0.106688	-0.116701
sp|Q04759|KPCT_HUMAN	Q04759	PRKCQ	5	10	repA	sample-01	-0.01661	T0	DMSO	0	0.0634125	-0.0800225
sp|Q04760|LGUL_HUMAN	Q04760	GLO1	17	225	repA	sample-01	0.0245562	T0	DMSO	0	0.0283832	-0.00382708
sp|Q04837|SSBP_HUMAN	Q04837	SSBP1	12	235	repA	sample-01	0.0897598	T0	DMSO	0	-0.04439	0.13415
sp|Q04864|REL_HUMAN	Q04864	REL	20	51	repA	sample-01	0.0856987	T0	DMSO	0	0.127279	-0.0415808
sp|Q04917|1433F_HUMAN	Q04917	YWHAH	28	535	repA	sample-01	-0.00376611	T0	DMSO	0	0.000197	-0.00396281
sp|Q05048|CSTF1_HUMAN	Q05048	CSTF1	17	183	repA	sample-01	0.161395	T0	DMSO	0	0.150224	0.0111705
sp|Q05084|ICA69_HUMAN	Q05084	ICA1	7	20	repA	sample-01	-0.261941	T0	DMSO	0	-0.22874	-0.0332009
sp|Q05086|UBE3A_HUMAN	Q05086	UBE3A	52	313	repA	sample-01	-0.119976	T0	DMSO	0	-0.0569829	-0.0629928
sp|Q05209|PTN12_HUMAN	Q05209	PTPN12	33	146	repA	sample-01	-0.0404064	T0	DMSO	0	-0.0205186	-0.0198878
sp|Q05397|FAK1_HUMAN	Q05397	PTK2	24	78	repA	sample-01	0.0127014	T0	DMSO	0	0.027969	-0.0152677
sp|Q05519|SRS11_HUMAN	Q05519	SRSF11	17	84	repA	sample-01	0.172643	T0	DMSO	0	0.092951	0.079692
sp|Q05655|KPCD_HUMAN	Q05655	PRKCD	24	79	repA	sample-01	-0.104513	T0	DMSO	0	-0.119493	0.0149804
sp|Q05823|RN5A_HUMAN	Q05823	RNASEL	7	12	repA	sample-01	-0.266876	T0	DMSO	0	-0.120244	-0.146631
sp|Q05D32|CTSL2_HUMAN	Q05D32	CTDSPL2	4	7	repA	sample-01	0.109919	T0	DMSO	0	0.0431295	0.0667899
sp|Q06124|PTN11_HUMAN	Q06124	PTPN11	39	343	repA	sample-01	0.00879908	T0	DMSO	0	-0.0365699	0.045369
sp|Q06187|BTK_HUMAN	Q06187	BTK	27	79	repA	sample-01	-0.116318	T0	DMSO	0	-0.0778109	-0.0385067
sp|Q06203|PUR1_HUMAN	Q06203	PPAT	41	611	repA	sample-01	0.117574	T0	DMSO	0	0.137001	-0.0194272
sp|Q06265|EXOS9_HUMAN	Q06265	EXOSC9	14	46	repA	sample-01	0.129097	T0	DMSO	0	0.141336	-0.0122393
sp|Q06323|PSME1_HUMAN	Q06323	PSME1	28	210	repA	sample-01	-0.027024	T0	DMSO	0	-0.0602611	0.0332371
sp|Q06330|SUH_HUMAN	Q06330	RBPJ	3	7	repA	sample-01	0.360332	T0	DMSO	0	0.215246	0.145086
sp|Q06546|GABPA_HUMAN	Q06546	GABPA	22	115	repA	sample-01	-0.0364466	T0	DMSO	0	-0.0419169	0.00547029
sp|Q06547|GABP1_HUMAN	Q06547	GABPB1	7	22	repA	sample-01	0.0254681	T0	DMSO	0	0.0745655	-0.0490974
sp|Q06587|RING1_HUMAN	Q06587	RING1	8	18	repA	sample-01	-0.0340161	T0	DMSO	0	-0.0620222	0.0280061
sp|Q06609|RAD51_HUMAN	Q06609	RAD51	5	11	repA	sample-01	-0.000588	T0	DMSO	0	0.0477381	-0.0483257
sp|Q07020|RL18_HUMAN	Q07020	RPL18	9	38	repA	sample-01	-0.432535	T0	DMSO	0	-0.387666	-0.0448685
sp|Q07021|C1QBP_HUMAN	Q07021	C1QBP	14	420	repA	sample-01	-0.00917917	T0	DMSO	0	0.0132076	-0.0223867
sp|Q07157|ZO1_HUMAN	Q07157	TJP1	38	115	repA	sample-01	0.0273313	T0	DMSO	0	0.0492354	-0.0219041
sp|Q07812|BAX_HUMAN	Q07812	BAX	10	137	repA	sample-01	0.0266645	T0	DMSO	0	0.0391332	-0.0124687
sp|Q07817|B2CL1_HUMAN	Q07817	BCL2L1	4	19	repA	sample-01	0.104485	T0	DMSO	0	0.136641	-0.0321561
sp|Q07864|DPOE1_HUMAN	Q07864	POLE	21	43	repA	sample-01	-0.13522	T0	DMSO	0	-0.129344	-0.00587672
sp|Q07866|KLC1_HUMAN	Q07866	KLC1	40	181	repA	sample-01	-0.011118	T0	DMSO	0	0.0286683	-0.0397863
sp|Q07955|SRSF1_HUMAN	Q07955	SRSF1	28	275	repA	sample-01	0.227377	T0	DMSO	0	0.127789	0.0995883
sp|Q07960|RHG01_HUMAN	Q07960	ARHGAP1	27	165	repA	sample-01	-0.0201233	T0	DMSO	0	0.0105179	-0.0306412
sp|Q08117|TLE5_HUMAN	Q08117	TLE5	4	9	repA	sample-01	-0.00516502	T0	DMSO	0	0.0426711	-0.0478361
sp|Q08170|SRSF4_HUMAN	Q08170	SRSF4	17	155	repA	sample-01	0.0632584	T0	DMSO	0	0.092752	-0.0294936
sp|Q08188|TGM3_HUMAN	Q08188	TGM3	3	5	repA	sample-01	0.0713187	T0	DMSO	0	-0.166905	0.238224
sp|Q08209|PP2BA_HUMAN	Q08209	PPP3CA	22	94	repA	sample-01	0.0576811	T0	DMSO	0	0.0343091	0.023372
sp|Q08211|DHX9_HUMAN	Q08211	DHX9	76	764	repA	sample-01	-0.0242703	T0	DMSO	0	-0.0229889	-0.00128132
sp|Q08257|QOR_HUMAN	Q08257	CRYZ	32	202	repA	sample-01	0.293602	T0	DMSO	0	0.231424	0.0621782
sp|Q08345|DDR1_HUMAN	Q08345	DDR1	7	18	repA	sample-01	0.158877	T0	DMSO	0	0.0287563	0.130121
sp|Q08378|GOGA3_HUMAN	Q08378	GOLGA3	93	491	repA	sample-01	0.0627883	T0	DMSO	0	0.0949104	-0.0321221
sp|Q08379|GOGA2_HUMAN	Q08379	GOLGA2	6	10	repA	sample-01	0.0943691	T0	DMSO	0	0.0174051	0.076964
sp|Q08554|DSC1_HUMAN	Q08554	DSC1	7	16	repA	sample-01	-0.0380324	T0	DMSO	0	0.0554468	-0.0934792
sp|Q08623|HDHD1_HUMAN	Q08623	PUDP	12	71	repA	sample-01	-0.0767192	T0	DMSO	0	0.0404861	-0.117205
sp|Q08752|PPID_HUMAN	Q08752	PPID	43	353	repA	sample-01	-0.082971	T0	DMSO	0	-0.053971	-0.029
sp|Q08945|SSRP1_HUMAN	Q08945	SSRP1	22	64	repA	sample-01	-0.0743584	T0	DMSO	0	-0.0617443	-0.0126141
sp|Q08999|RBL2_HUMAN	Q08999	RBL2	6	9	repA	sample-01	-0.0445338	T0	DMSO	0	0.084447	-0.128981
sp|Q08AD1|CAMP2_HUMAN	Q08AD1	CAMSAP2	4	14	repA	sample-01	-0.124475	T0	DMSO	0	-0.085573	-0.0389019
sp|Q08AM6|VAC14_HUMAN	Q08AM6	VAC14	17	64	repA	sample-01	0.0184035	T0	DMSO	0	0.0155181	0.0028854
sp|Q08J23|NSUN2_HUMAN	Q08J23	NSUN2	60	462	repA	sample-01	-0.0311709	T0	DMSO	0	-0.00560564	-0.0255652
sp|Q09028|RBBP4_HUMAN	Q09028	RBBP4	30	283	repA	sample-01	0.12879	T0	DMSO	0	0.00657671	0.122213
sp|Q09161|NCBP1_HUMAN	Q09161	NCBP1	36	237	repA	sample-01	-0.0768188	T0	DMSO	0	-0.109103	0.0322846
sp|Q09472|EP300_HUMAN	Q09472	EP300	18	46	repA	sample-01	-0.0681415	T0	DMSO	0	-0.0715004	0.00335894
sp|Q0JRZ9|FCHO2_HUMAN	Q0JRZ9	FCHO2	17	41	repA	sample-01	0.11422	T0	DMSO	0	0.0486229	0.0655967
sp|Q0PNE2|ELP6_HUMAN	Q0PNE2	ELP6	11	26	repA	sample-01	0.23281	T0	DMSO	0	0.216085	0.0167251
sp|Q0VD83|APOBR_HUMAN	Q0VD83	APOBR	36	132	repA	sample-01	0.0451088	T0	DMSO	0	0.00142017	0.0436886
sp|Q0VDF9|HSP7E_HUMAN	Q0VDF9	HSPA14	31	136	repA	sample-01	-0.101178	T0	DMSO	0	-0.084256	-0.0169225
sp|Q0VDG4|SCRN3_HUMAN	Q0VDG4	SCRN3	16	95	repA	sample-01	-0.147013	T0	DMSO	0	-0.0707034	-0.0763091
sp|Q0VG06|FP100_HUMAN	Q0VG06	FAAP100	2	6	repA	sample-01	0.0971314	T0	DMSO	0	0.184794	-0.087663
sp|Q0VGL1|LTOR4_HUMAN	Q0VGL1	LAMTOR4	3	7	repA	sample-01	-0.0880551	T0	DMSO	0	-0.0121135	-0.0759416
sp|Q10567|AP1B1_HUMAN	Q10567	AP1B1	64	284	repA	sample-01	-0.0156768	T0	DMSO	0	-0.0065441	-0.00913273
sp|Q10570|CPSF1_HUMAN	Q10570	CPSF1	28	79	repA	sample-01	0.0132441	T0	DMSO	0	0.0205149	-0.00727082
sp|Q10589|BST2_HUMAN	Q10589	BST2	3	11	repA	sample-01	0.0331976	T0	DMSO	0	-0.0209522	0.0541498
sp|Q10713|MPPA_HUMAN	Q10713	PMPCA	27	115	repA	sample-01	-0.113759	T0	DMSO	0	-0.0842371	-0.0295223
sp|Q12768|WASC5_HUMAN	Q12768	WASHC5	28	66	repA	sample-01	-0.102604	T0	DMSO	0	-0.0521974	-0.050407
sp|Q12769|NU160_HUMAN	Q12769	NUP160	11	34	repA	sample-01	0.11282	T0	DMSO	0	0.133821	-0.0210004
sp|Q12788|TBL3_HUMAN	Q12788	TBL3	4	8	repA	sample-01	-0.385252	T0	DMSO	0	-0.126944	-0.258307
sp|Q12789|TF3C1_HUMAN	Q12789	GTF3C1	19	35	repA	sample-01	-0.013206	T0	DMSO	0	-0.0695529	0.0563468
sp|Q12792|TWF1_HUMAN	Q12792	TWF1	22	85	repA	sample-01	0.105129	T0	DMSO	0	-0.0571248	0.162254
sp|Q12797|ASPH_HUMAN	Q12797	ASPH	10	20	repA	sample-01	-0.055075	T0	DMSO	0	0.0148202	-0.0698952
sp|Q12824|SNF5_HUMAN	Q12824	SMARCB1	17	97	repA	sample-01	-0.404528	T0	DMSO	0	-0.181656	-0.222872
sp|Q12830|BPTF_HUMAN	Q12830	BPTF	36	72	repA	sample-01	-0.091177	T0	DMSO	0	-0.0817363	-0.00944076
sp|Q12834|CDC20_HUMAN	Q12834	CDC20	4	11	repA	sample-01	-0.172775	T0	DMSO	0	-0.069596	-0.103179
sp|Q12846|STX4_HUMAN	Q12846	STX4	10	39	repA	sample-01	-0.225896	T0	DMSO	0	-0.056093	-0.169803
sp|Q12849|GRSF1_HUMAN	Q12849	GRSF1	19	158	repA	sample-01	0.0422638	T0	DMSO	0	0.0345697	0.00769416
sp|Q12872|SFSWA_HUMAN	Q12872	SFSWAP	11	31	repA	sample-01	0.0593549	T0	DMSO	0	-0.0608932	0.120248
sp|Q12874|SF3A3_HUMAN	Q12874	SF3A3	35	271	repA	sample-01	-0.0584499	T0	DMSO	0	-0.00868608	-0.0497638
sp|Q12888|TP53B_HUMAN	Q12888	TP53BP1	116	868	repA	sample-01	-0.00161452	T0	DMSO	0	-0.00959155	0.00797703
sp|Q12904|AIMP1_HUMAN	Q12904	AIMP1	25	106	repA	sample-01	-0.0816213	T0	DMSO	0	-0.0302949	-0.0513264
sp|Q12905|ILF2_HUMAN	Q12905	ILF2	32	500	repA	sample-01	0.0160823	T0	DMSO	0	0.0918037	-0.0757214
sp|Q12906|ILF3_HUMAN	Q12906	ILF3	74	995	repA	sample-01	0.0461869	T0	DMSO	0	0.0760517	-0.0298648
sp|Q12907|LMAN2_HUMAN	Q12907	LMAN2	5	6	repA	sample-01	-0.501195	T0	DMSO	0	-0.264625	-0.23657
sp|Q12913|PTPRJ_HUMAN	Q12913	PTPRJ	6	15	repA	sample-01	-0.0222383	T0	DMSO	0	-0.0205824	-0.00165584
sp|Q12931|TRAP1_HUMAN	Q12931	TRAP1	50	432	repA	sample-01	-0.0236372	T0	DMSO	0	-0.0342516	0.0106143
sp|Q12933|TRAF2_HUMAN	Q12933	TRAF2	14	57	repA	sample-01	0.0476598	T0	DMSO	0	0.0293274	0.0183324
sp|Q12962|TAF10_HUMAN	Q12962	TAF10	4	21	repA	sample-01	0.017924	T0	DMSO	0	0.0435095	-0.0255855
sp|Q12968|NFAC3_HUMAN	Q12968	NFATC3	11	29	repA	sample-01	0.272528	T0	DMSO	0	0.191992	0.0805356
sp|Q12972|PP1R8_HUMAN	Q12972	PPP1R8	23	135	repA	sample-01	0.0458449	T0	DMSO	0	0.00763956	0.0382053
sp|Q12982|BNIP2_HUMAN	Q12982	BNIP2	5	20	repA	sample-01	0.224281	T0	DMSO	0	0.0869886	0.137293
sp|Q12996|CSTF3_HUMAN	Q12996	CSTF3	38	136	repA	sample-01	0.0266708	T0	DMSO	0	0.0413929	-0.0147222
sp|Q13011|ECH1_HUMAN	Q13011	ECH1	21	172	repA	sample-01	0.00643788	T0	DMSO	0	-0.0033712	0.00980908
sp|Q13017|RHG05_HUMAN	Q13017	ARHGAP5	5	7	repA	sample-01	-0.28721	T0	DMSO	0	-0.115848	-0.171362
sp|Q13029|PRDM2_HUMAN	Q13029	PRDM2	5	21	repA	sample-01	0.104784	T0	DMSO	0	-0.00588302	0.110667
sp|Q13033|STRN3_HUMAN	Q13033	STRN3	29	132	repA	sample-01	-0.00437691	T0	DMSO	0	-0.0174762	0.0130993
sp|Q13042|CDC16_HUMAN	Q13042	CDC16	19	80	repA	sample-01	-0.0670516	T0	DMSO	0	-0.0231473	-0.0439043
sp|Q13043|STK4_HUMAN	Q13043	STK4	23	73	repA	sample-01	-0.105208	T0	DMSO	0	-0.0609789	-0.0442287
sp|Q13045|FLII_HUMAN	Q13045	FLII	43	178	repA	sample-01	-0.120489	T0	DMSO	0	-0.0703771	-0.0501123
sp|Q13049|TRI32_HUMAN	Q13049	TRIM32	4	6	repA	sample-01	-0.0149032	T0	DMSO	0	0.00878781	-0.023691
sp|Q13057|COASY_HUMAN	Q13057	COASY	11	48	repA	sample-01	-0.105764	T0	DMSO	0	-0.0941136	-0.0116509
sp|Q13064|MKRN3_HUMAN	Q13064	MKRN3	8	20	repA	sample-01	0.063867	T0	DMSO	0	0.1297	-0.0658333
sp|Q13084|RM28_HUMAN	Q13084	MRPL28	5	12	repA	sample-01	-0.314751	T0	DMSO	0	-0.0422565	-0.272495
sp|Q13094|LCP2_HUMAN	Q13094	LCP2	13	26	repA	sample-01	-0.0443051	T0	DMSO	0	-0.0644033	0.0200983
sp|Q13098|CSN1_HUMAN	Q13098	GPS1	33	204	repA	sample-01	-0.0155558	T0	DMSO	0	0.0478098	-0.0633656
sp|Q13107|UBP4_HUMAN	Q13107	USP4	19	63	repA	sample-01	-0.00101583	T0	DMSO	0	-0.025857	0.0248411
sp|Q13111|CAF1A_HUMAN	Q13111	CHAF1A	15	44	repA	sample-01	0.105407	T0	DMSO	0	0.0575922	0.0478151
sp|Q13112|CAF1B_HUMAN	Q13112	CHAF1B	24	104	repA	sample-01	0.0816927	T0	DMSO	0	-0.0355553	0.117248
sp|Q13114|TRAF3_HUMAN	Q13114	TRAF3	5	6	repA	sample-01	0.085484	T0	DMSO	0	0.220222	-0.134738
sp|Q13123|RED_HUMAN	Q13123	IK	7	22	repA	sample-01	0.030722	T0	DMSO	0	0.116696	-0.0859742
sp|Q13137|CACO2_HUMAN	Q13137	CALCOCO2	24	113	repA	sample-01	0.0390814	T0	DMSO	0	0.0659302	-0.0268488
sp|Q13144|EI2BE_HUMAN	Q13144	EIF2B5	16	120	repA	sample-01	-0.029073	T0	DMSO	0	-0.0524285	0.0233554
sp|Q13148|TADBP_HUMAN	Q13148	TARDBP	17	79	repA	sample-01	-0.252948	T0	DMSO	0	-0.0806017	-0.172347
sp|Q13151|ROA0_HUMAN	Q13151	HNRNPA0	10	47	repA	sample-01	-0.0457051	T0	DMSO	0	-0.0303842	-0.0153209
sp|Q13155|AIMP2_HUMAN	Q13155	AIMP2	14	64	repA	sample-01	-0.198862	T0	DMSO	0	-0.0637866	-0.135075
sp|Q13158|FADD_HUMAN	Q13158	FADD	12	99	repA	sample-01	-0.00841657	T0	DMSO	0	0.0653618	-0.0737784
sp|Q13162|PRDX4_HUMAN	Q13162	PRDX4	25	163	repA	sample-01	-0.0142641	T0	DMSO	0	0.00450189	-0.018766
sp|Q13164|MK07_HUMAN	Q13164	MAPK7	5	7	repA	sample-01	-0.0477901	T0	DMSO	0	-0.213029	0.165239
sp|Q13185|CBX3_HUMAN	Q13185	CBX3	20	500	repA	sample-01	0.153946	T0	DMSO	0	0.0670625	0.0868834
sp|Q13188|STK3_HUMAN	Q13188	STK3	20	41	repA	sample-01	-0.0759807	T0	DMSO	0	-0.0616704	-0.0143103
sp|Q13200|PSMD2_HUMAN	Q13200	PSMD2	81	770	repA	sample-01	-0.112148	T0	DMSO	0	-0.0940812	-0.0180667
sp|Q13206|DDX10_HUMAN	Q13206	DDX10	6	9	repA	sample-01	0.194491	T0	DMSO	0	0.0366847	0.157806
sp|Q13216|ERCC8_HUMAN	Q13216	ERCC8	4	8	repA	sample-01	-0.0248542	T0	DMSO	0	0.188545	-0.213399
sp|Q13217|DNJC3_HUMAN	Q13217	DNAJC3	14	60	repA	sample-01	-0.0669591	T0	DMSO	0	-0.0672094	0.00025
sp|Q13227|GPS2_HUMAN	Q13227	GPS2	4	12	repA	sample-01	-0.000997	T0	DMSO	0	0.0216481	-0.0226454
sp|Q13228|SBP1_HUMAN	Q13228	SELENBP1	41	245	repA	sample-01	0.090692	T0	DMSO	0	0.0401767	0.0505153
sp|Q13232|NDK3_HUMAN	Q13232	NME3	6	17	repA	sample-01	0.0779196	T0	DMSO	0	-0.033288	0.111208
sp|Q13242|SRSF9_HUMAN	Q13242	SRSF9	8	27	repA	sample-01	-0.139306	T0	DMSO	0	-0.00403828	-0.135268
sp|Q13243|SRSF5_HUMAN	Q13243	SRSF5	7	41	repA	sample-01	0.0530123	T0	DMSO	0	-0.00700675	0.0600191
sp|Q13247|SRSF6_HUMAN	Q13247	SRSF6	18	57	repA	sample-01	0.0390022	T0	DMSO	0	0.0587495	-0.0197473
sp|Q13257|MD2L1_HUMAN	Q13257	MAD2L1	20	128	repA	sample-01	0.238523	T0	DMSO	0	0.116651	0.121871
sp|Q13263|TIF1B_HUMAN	Q13263	TRIM28	59	1279	repA	sample-01	0.0356186	T0	DMSO	0	-0.0579792	0.0935978
sp|Q13277|STX3_HUMAN	Q13277	STX3	12	47	repA	sample-01	-0.0139293	T0	DMSO	0	0.0205651	-0.0344944
sp|Q13283|G3BP1_HUMAN	Q13283	G3BP1	25	232	repA	sample-01	0.0100699	T0	DMSO	0	-0.00393083	0.0140007
sp|Q13287|NMI_HUMAN	Q13287	NMI	30	178	repA	sample-01	0.0365628	T0	DMSO	0	-0.0356167	0.0721795
sp|Q13303|KCAB2_HUMAN	Q13303	KCNAB2	5	12	repA	sample-01	0.216678	T0	DMSO	0	0.100373	0.116305
sp|Q13322|GRB10_HUMAN	Q13322	GRB10	5	9	repA	sample-01	-0.0408456	T0	DMSO	0	0.202967	-0.243813
sp|Q13330|MTA1_HUMAN	Q13330	MTA1	31	86	repA	sample-01	-0.216924	T0	DMSO	0	-0.141987	-0.0749373
sp|Q13332|PTPRS_HUMAN	Q13332	PTPRS	8	18	repA	sample-01	0.245193	T0	DMSO	0	0.0812038	0.163989
sp|Q13347|EIF3I_HUMAN	Q13347	EIF3I	25	288	repA	sample-01	-0.217668	T0	DMSO	0	-0.179116	-0.0385518
sp|Q13356|PPIL2_HUMAN	Q13356	PPIL2	27	101	repA	sample-01	0.0164532	T0	DMSO	0	0.0642734	-0.0478202
sp|Q13363|CTBP1_HUMAN	Q13363	CTBP1	20	65	repA	sample-01	-0.0974535	T0	DMSO	0	0.010068	-0.107522
sp|Q13371|PHLP_HUMAN	Q13371	PDCL	12	78	repA	sample-01	0.057074	T0	DMSO	0	0.0331979	0.0238762
sp|Q13393|PLD1_HUMAN	Q13393	PLD1	5	11	repA	sample-01	-0.154441	T0	DMSO	0	0.00699871	-0.16144
sp|Q13404|UB2V1_HUMAN	Q13404	UBE2V1	15	224	repA	sample-01	0.1589	T0	DMSO	0	0.131298	0.0276011
sp|Q13405|RM49_HUMAN	Q13405	MRPL49	6	21	repA	sample-01	0.0862308	T0	DMSO	0	0.112059	-0.0258281
sp|Q13416|ORC2_HUMAN	Q13416	ORC2	7	14	repA	sample-01	0.0778933	T0	DMSO	0	0.0837426	-0.00584929
sp|Q13418|ILK_HUMAN	Q13418	ILK	7	12	repA	sample-01	-0.245637	T0	DMSO	0	-0.237122	-0.00851428
sp|Q13424|SNTA1_HUMAN	Q13424	SNTA1	7	21	repA	sample-01	0.117729	T0	DMSO	0	-0.0613949	0.179124
sp|Q13426|XRCC4_HUMAN	Q13426	XRCC4	15	62	repA	sample-01	0.0572976	T0	DMSO	0	0.0106107	0.0466869
sp|Q13427|PPIG_HUMAN	Q13427	PPIG	16	47	repA	sample-01	-0.00632843	T0	DMSO	0	-0.0535827	0.0472543
sp|Q13428|TCOF_HUMAN	Q13428	TCOF1	68	357	repA	sample-01	0.244304	T0	DMSO	0	0.250666	-0.00636175
sp|Q13432|U119A_HUMAN	Q13432	UNC119	7	11	repA	sample-01	0.126585	T0	DMSO	0	0.00214819	0.124437
sp|Q13435|SF3B2_HUMAN	Q13435	SF3B2	53	407	repA	sample-01	-0.0616008	T0	DMSO	0	-0.0152838	-0.046317
sp|Q13438|OS9_HUMAN	Q13438	OS9	9	15	repA	sample-01	0.196981	T0	DMSO	0	0.179744	0.0172364
sp|Q13439|GOGA4_HUMAN	Q13439	GOLGA4	111	330	repA	sample-01	-0.0329035	T0	DMSO	0	-0.0253808	-0.00752268
sp|Q13442|HAP28_HUMAN	Q13442	PDAP1	26	228	repA	sample-01	0.107788	T0	DMSO	0	0.0499923	0.0577957
sp|Q13451|FKBP5_HUMAN	Q13451	FKBP5	45	582	repA	sample-01	-0.0629372	T0	DMSO	0	-0.070767	0.00782978
sp|Q13459|MYO9B_HUMAN	Q13459	MYO9B	19	33	repA	sample-01	-0.0486624	T0	DMSO	0	-0.0593715	0.0107091
sp|Q13464|ROCK1_HUMAN	Q13464	ROCK1	88	333	repA	sample-01	0.0103765	T0	DMSO	0	0.0212661	-0.0108896
sp|Q13469|NFAC2_HUMAN	Q13469	NFATC2	5	9	repA	sample-01	0.00709259	T0	DMSO	0	-0.0589106	0.0660032
sp|Q13480|GAB1_HUMAN	Q13480	GAB1	13	45	repA	sample-01	0.133448	T0	DMSO	0	0.0864388	0.0470093
sp|Q13485|SMAD4_HUMAN	Q13485	SMAD4	10	39	repA	sample-01	0.2279	T0	DMSO	0	0.252208	-0.0243084
sp|Q13496|MTM1_HUMAN	Q13496	MTM1	16	36	repA	sample-01	0.0972881	T0	DMSO	0	0.0807346	0.0165534
sp|Q13501|SQSTM_HUMAN	Q13501	SQSTM1	17	179	repA	sample-01	0.187305	T0	DMSO	0	0.0399621	0.147343
sp|Q13510|ASAH1_HUMAN	Q13510	ASAH1	22	160	repA	sample-01	-0.0726769	T0	DMSO	0	-0.0503083	-0.0223686
sp|Q13523|PRP4B_HUMAN	Q13523	PRPF4B	9	17	repA	sample-01	-0.0531089	T0	DMSO	0	0.00349241	-0.0566013
sp|Q13541|4EBP1_HUMAN	Q13541	EIF4EBP1	7	253	repA	sample-01	0.0118342	T0	DMSO	0	0.00547919	0.006355
sp|Q13542|4EBP2_HUMAN	Q13542	EIF4EBP2	4	45	repA	sample-01	0.0182564	T0	DMSO	0	0.0833419	-0.0650855
sp|Q13546|RIPK1_HUMAN	Q13546	RIPK1	19	78	repA	sample-01	-0.110229	T0	DMSO	0	-0.0540963	-0.0561323
sp|Q13547|HDAC1_HUMAN	Q13547	HDAC1	30	198	repA	sample-01	-0.151513	T0	DMSO	0	-0.218568	0.067055
sp|Q13561|DCTN2_HUMAN	Q13561	DCTN2	31	385	repA	sample-01	0.0505176	T0	DMSO	0	0.0370025	0.0135151
sp|Q13564|ULA1_HUMAN	Q13564	NAE1	37	240	repA	sample-01	0.0910453	T0	DMSO	0	-0.00252171	0.093567
sp|Q13572|ITPK1_HUMAN	Q13572	ITPK1	5	18	repA	sample-01	-0.315792	T0	DMSO	0	-0.138135	-0.177657
sp|Q13573|SNW1_HUMAN	Q13573	SNW1	22	101	repA	sample-01	0.031228	T0	DMSO	0	0.0600907	-0.0288627
sp|Q13574|DGKZ_HUMAN	Q13574	DGKZ	9	18	repA	sample-01	0.944403	T0	DMSO	0	0.481214	0.463189
sp|Q13576|IQGA2_HUMAN	Q13576	IQGAP2	49	151	repA	sample-01	-0.152878	T0	DMSO	0	-0.146747	-0.00613034
sp|Q13586|STIM1_HUMAN	Q13586	STIM1	8	20	repA	sample-01	0.00854211	T0	DMSO	0	0.00105442	0.00748769
sp|Q13595|TRA2A_HUMAN	Q13595	TRA2A	10	18	repA	sample-01	-0.00054	T0	DMSO	0	-0.00143726	0.000897
sp|Q13596|SNX1_HUMAN	Q13596	SNX1	33	230	repA	sample-01	-0.0493618	T0	DMSO	0	-0.0311773	-0.0181845
sp|Q13610|PWP1_HUMAN	Q13610	PWP1	9	19	repA	sample-01	0.0262627	T0	DMSO	0	0.0265377	-0.000275
sp|Q13613|MTMR1_HUMAN	Q13613	MTMR1	10	28	repA	sample-01	-0.223973	T0	DMSO	0	-0.155322	-0.0686508
sp|Q13614|MTMR2_HUMAN	Q13614	MTMR2	9	37	repA	sample-01	-0.066745	T0	DMSO	0	-0.117272	0.0505268
sp|Q13615|MTMR3_HUMAN	Q13615	MTMR3	10	29	repA	sample-01	-0.0281511	T0	DMSO	0	0.0239402	-0.0520913
sp|Q13616|CUL1_HUMAN	Q13616	CUL1	72	560	repA	sample-01	0.129483	T0	DMSO	0	0.0891746	0.0403083
sp|Q13617|CUL2_HUMAN	Q13617	CUL2	49	283	repA	sample-01	0.101448	T0	DMSO	0	0.0882136	0.0132346
sp|Q13618|CUL3_HUMAN	Q13618	CUL3	54	230	repA	sample-01	0.0938054	T0	DMSO	0	0.0573438	0.0364616
sp|Q13619|CUL4A_HUMAN	Q13619	CUL4A	65	169	repA	sample-01	-0.0888598	T0	DMSO	0	-0.0870191	-0.00184076
sp|Q13620|CUL4B_HUMAN	Q13620	CUL4B	78	365	repA	sample-01	-0.0923822	T0	DMSO	0	-0.0460428	-0.0463394
sp|Q13630|FCL_HUMAN	Q13630	GFUS	22	122	repA	sample-01	-0.195605	T0	DMSO	0	-0.17169	-0.0239147
sp|Q13636|RAB31_HUMAN	Q13636	RAB31	5	9	repA	sample-01	0.0793909	T0	DMSO	0	-0.0910286	0.17042
sp|Q13642|FHL1_HUMAN	Q13642	FHL1	4	6	repA	sample-01	0.102975	T0	DMSO	0	0.0193973	0.0835781
sp|Q13643|FHL3_HUMAN	Q13643	FHL3	22	286	repA	sample-01	-0.0116355	T0	DMSO	0	-0.0435571	0.0319216
sp|Q13685|AAMP_HUMAN	Q13685	AAMP	19	100	repA	sample-01	0.136788	T0	DMSO	0	0.138913	-0.00212585
sp|Q13686|ALKB1_HUMAN	Q13686	ALKBH1	3	9	repA	sample-01	0.181209	T0	DMSO	0	0.379486	-0.198277
sp|Q13769|THOC5_HUMAN	Q13769	THOC5	5	10	repA	sample-01	-0.279193	T0	DMSO	0	0.0746024	-0.353795
sp|Q13772|NCOA4_HUMAN	Q13772	NCOA4	6	14	repA	sample-01	-0.141515	T0	DMSO	0	-0.076713	-0.0648022
sp|Q13813|SPTN1_HUMAN	Q13813	SPTAN1	167	900	repA	sample-01	0.0280306	T0	DMSO	0	0.0355878	-0.00755722
sp|Q13823|NOG2_HUMAN	Q13823	GNL2	8	18	repA	sample-01	-0.205464	T0	DMSO	0	0.00833826	-0.213802
sp|Q13838|DX39B_HUMAN	Q13838	DDX39B	38	945	repA	sample-01	-0.062308	T0	DMSO	0	-0.047596	-0.0147119
sp|Q13867|BLMH_HUMAN	Q13867	BLMH	52	659	repA	sample-01	-0.00487067	T0	DMSO	0	-0.00411295	-0.000758
sp|Q13868|EXOS2_HUMAN	Q13868	EXOSC2	12	73	repA	sample-01	-0.0211861	T0	DMSO	0	0.0282982	-0.0494844
sp|Q13895|BYST_HUMAN	Q13895	BYSL	20	80	repA	sample-01	-0.0946524	T0	DMSO	0	-0.0424874	-0.052165
sp|Q13905|RPGF1_HUMAN	Q13905	RAPGEF1	7	11	repA	sample-01	0.1325	T0	DMSO	0	0.0525939	0.079906
sp|Q13951|PEBB_HUMAN	Q13951	CBFB	19	192	repA	sample-01	0.0587852	T0	DMSO	0	0.0481591	0.010626
sp|Q13952|NFYC_HUMAN	Q13952	NFYC	12	39	repA	sample-01	-0.0226514	T0	DMSO	0	-0.024472	0.0018206
sp|Q14008|CKAP5_HUMAN	Q14008	CKAP5	72	189	repA	sample-01	-0.0868118	T0	DMSO	0	-0.09668	0.00986822
sp|Q14011|CIRBP_HUMAN	Q14011	CIRBP	7	42	repA	sample-01	0.20008	T0	DMSO	0	0.0690391	0.131041
sp|Q14019|COTL1_HUMAN	Q14019	COTL1	20	217	repA	sample-01	0.229485	T0	DMSO	0	0.185767	0.0437187
sp|Q14103|HNRPD_HUMAN	Q14103	HNRNPD	33	651	repA	sample-01	0.290561	T0	DMSO	0	0.174559	0.116002
sp|Q14108|SCRB2_HUMAN	Q14108	SCARB2	10	25	repA	sample-01	-0.105923	T0	DMSO	0	-0.0105281	-0.0953951
sp|Q14116|IL18_HUMAN	Q14116	IL18	14	121	repA	sample-01	0.0254982	T0	DMSO	0	0.118255	-0.0927564
sp|Q14126|DSG2_HUMAN	Q14126	DSG2	27	108	repA	sample-01	0.0821414	T0	DMSO	0	0.0399721	0.0421693
sp|Q14137|BOP1_HUMAN	Q14137	BOP1	32	105	repA	sample-01	0.015521	T0	DMSO	0	0.00841563	0.00710538
sp|Q14139|UBE4A_HUMAN	Q14139	UBE4A	20	55	repA	sample-01	0.0902631	T0	DMSO	0	0.0374638	0.0527992
sp|Q14141|SEPT6_HUMAN	Q14141	SEPTIN6	23	89	repA	sample-01	0.0726775	T0	DMSO	0	0.111316	-0.0386381
sp|Q14145|KEAP1_HUMAN	Q14145	KEAP1	11	21	repA	sample-01	-0.01023	T0	DMSO	0	-0.0354695	0.0252395
sp|Q14149|MORC3_HUMAN	Q14149	MORC3	39	119	repA	sample-01	-0.251572	T0	DMSO	0	-0.103049	-0.148523
sp|Q14151|SAFB2_HUMAN	Q14151	SAFB2	38	92	repA	sample-01	-0.0365697	T0	DMSO	0	-0.061286	0.0247163
sp|Q14152|EIF3A_HUMAN	Q14152	EIF3A	98	531	repA	sample-01	-0.263814	T0	DMSO	0	-0.198031	-0.0657823
sp|Q14153|FA53B_HUMAN	Q14153	FAM53B	4	16	repA	sample-01	-0.104715	T0	DMSO	0	-0.134428	0.0297123
sp|Q14155|ARHG7_HUMAN	Q14155	ARHGEF7	7	7	repA	sample-01	-0.0307395	T0	DMSO	0	0.00817281	-0.0389124
sp|Q14157|UBP2L_HUMAN	Q14157	UBAP2L	34	393	repA	sample-01	0.182015	T0	DMSO	0	0.179348	0.00266696
sp|Q14161|GIT2_HUMAN	Q14161	GIT2	14	26	repA	sample-01	0.0134319	T0	DMSO	0	0.0351711	-0.0217393
sp|Q14165|MLEC_HUMAN	Q14165	MLEC	5	12	repA	sample-01	0.0666144	T0	DMSO	0	0.0538498	0.0127646
sp|Q14166|TTL12_HUMAN	Q14166	TTLL12	40	229	repA	sample-01	-0.0784952	T0	DMSO	0	-0.112587	0.0340916
sp|Q14181|DPOA2_HUMAN	Q14181	POLA2	22	86	repA	sample-01	0.226535	T0	DMSO	0	0.100789	0.125746
sp|Q14191|WRN_HUMAN	Q14191	WRN	5	9	repA	sample-01	0.526552	T0	DMSO	0	0.328215	0.198337
sp|Q14192|FHL2_HUMAN	Q14192	FHL2	17	82	repA	sample-01	-0.0677917	T0	DMSO	0	-0.0745936	0.00680188
sp|Q14197|ICT1_HUMAN	Q14197	MRPL58	4	11	repA	sample-01	-0.101289	T0	DMSO	0	-0.14146	0.0401711
sp|Q14202|ZMYM3_HUMAN	Q14202	ZMYM3	22	57	repA	sample-01	-0.189879	T0	DMSO	0	-0.146152	-0.0437262
sp|Q14203|DCTN1_HUMAN	Q14203	DCTN1	83	556	repA	sample-01	-0.147211	T0	DMSO	0	-0.106936	-0.040275
sp|Q14204|DYHC1_HUMAN	Q14204	DYNC1H1	267	1142	repA	sample-01	-0.172662	T0	DMSO	0	-0.101234	-0.0714278
sp|Q14207|NPAT_HUMAN	Q14207	NPAT	3	5	repA	sample-01	-0.0969717	T0	DMSO	0	-0.277942	0.18097
sp|Q14232|EI2BA_HUMAN	Q14232	EIF2B1	29	287	repA	sample-01	0.00842442	T0	DMSO	0	0.00242612	0.0059983
sp|Q14240|IF4A2_HUMAN	Q14240	EIF4A2	42	225	repA	sample-01	0.138499	T0	DMSO	0	0.0643027	0.0741964
sp|Q14241|ELOA1_HUMAN	Q14241	ELOA	7	14	repA	sample-01	-0.113334	T0	DMSO	0	0.0486345	-0.161969
sp|Q14244|MAP7_HUMAN	Q14244	MAP7	11	22	repA	sample-01	-0.0830548	T0	DMSO	0	-0.0276849	-0.05537
sp|Q14247|SRC8_HUMAN	Q14247	CTTN	43	468	repA	sample-01	0.321453	T0	DMSO	0	0.237347	0.0841058
sp|Q14249|NUCG_HUMAN	Q14249	ENDOG	5	19	repA	sample-01	-0.0758894	T0	DMSO	0	0.063699	-0.139588
sp|Q14254|FLOT2_HUMAN	Q14254	FLOT2	22	104	repA	sample-01	-0.0117438	T0	DMSO	0	-0.0110956	-0.000648
sp|Q14257|RCN2_HUMAN	Q14257	RCN2	10	33	repA	sample-01	0.130856	T0	DMSO	0	0.130624	0.000232
sp|Q14258|TRI25_HUMAN	Q14258	TRIM25	21	94	repA	sample-01	-0.139867	T0	DMSO	0	-0.163179	0.0233123
sp|Q14289|FAK2_HUMAN	Q14289	PTK2B	10	15	repA	sample-01	-0.0993621	T0	DMSO	0	-0.0654201	-0.033942
sp|Q14315|FLNC_HUMAN	Q14315	FLNC	212	2343	repA	sample-01	0.0999737	T0	DMSO	0	0.0997846	0.000189
sp|Q14318|FKBP8_HUMAN	Q14318	FKBP8	11	49	repA	sample-01	-0.0197387	T0	DMSO	0	-0.073344	0.0536053
sp|Q14331|FRG1_HUMAN	Q14331	FRG1	7	25	repA	sample-01	-0.0928549	T0	DMSO	0	0.0165869	-0.109442
sp|Q14353|GAMT_HUMAN	Q14353	GAMT	11	54	repA	sample-01	0.00869833	T0	DMSO	0	0.0251268	-0.0164285
sp|Q14376|GALE_HUMAN	Q14376	GALE	25	202	repA	sample-01	-0.337555	T0	DMSO	0	-0.324442	-0.013113
sp|Q14444|CAPR1_HUMAN	Q14444	CAPRIN1	28	429	repA	sample-01	0.123081	T0	DMSO	0	0.138513	-0.0154325
sp|Q14457|BECN1_HUMAN	Q14457	BECN1	11	27	repA	sample-01	0.104629	T0	DMSO	0	0.0258066	0.0788224
sp|Q14493|SLBP_HUMAN	Q14493	SLBP	10	18	repA	sample-01	0.0969814	T0	DMSO	0	0.183328	-0.0863464
sp|Q14498|RBM39_HUMAN	Q14498	RBM39	17	50	repA	sample-01	-0.184818	T0	DMSO	0	-0.0860148	-0.0988033
sp|Q14517|FAT1_HUMAN	Q14517	FAT1	6	11	repA	sample-01	0.194793	T0	DMSO	0	0.103064	0.0917288
sp|Q14554|PDIA5_HUMAN	Q14554	PDIA5	8	25	repA	sample-01	-0.0229415	T0	DMSO	0	-0.0468104	0.023869
sp|Q14558|KPRA_HUMAN	Q14558	PRPSAP1	18	78	repA	sample-01	0.0138066	T0	DMSO	0	0.00742488	0.00638174
sp|Q14566|MCM6_HUMAN	Q14566	MCM6	67	629	repA	sample-01	-0.0978302	T0	DMSO	0	-0.0810525	-0.0167777
sp|Q14568|HS902_HUMAN	Q14568	HSP90AA2P	18	24	repA	sample-01	-0.00717975	T0	DMSO	0	-0.0580088	0.0508291
sp|Q14596|NBR1_HUMAN	Q14596	NBR1	6	14	repA	sample-01	0.100953	T0	DMSO	0	0.0599767	0.040976
sp|Q14644|RASA3_HUMAN	Q14644	RASA3	8	19	repA	sample-01	-0.305678	T0	DMSO	0	-0.303381	-0.00229684
sp|Q14651|PLSI_HUMAN	Q14651	PLS1	37	167	repA	sample-01	-0.157559	T0	DMSO	0	-0.0533501	-0.104209
sp|Q14653|IRF3_HUMAN	Q14653	IRF3	19	64	repA	sample-01	0.0612688	T0	DMSO	0	0.0637413	-0.00247251
sp|Q14657|LAGE3_HUMAN	Q14657	LAGE3	6	33	repA	sample-01	0.145947	T0	DMSO	0	0.0951057	0.0508411
sp|Q14669|TRIPC_HUMAN	Q14669	TRIP12	10	17	repA	sample-01	-0.0919642	T0	DMSO	0	-0.0770568	-0.0149074
sp|Q14671|PUM1_HUMAN	Q14671	PUM1	21	117	repA	sample-01	-0.00125868	T0	DMSO	0	0.0766208	-0.0778794
sp|Q14676|MDC1_HUMAN	Q14676	MDC1	54	244	repA	sample-01	0.0440076	T0	DMSO	0	0.016492	0.0275157
sp|Q14677|EPN4_HUMAN	Q14677	CLINT1	24	100	repA	sample-01	-0.00122456	T0	DMSO	0	0.0281342	-0.0293588
sp|Q14681|KCTD2_HUMAN	Q14681	KCTD2	6	6	repA	sample-01	0.0306468	T0	DMSO	0	0.566111	-0.535464
sp|Q14683|SMC1A_HUMAN	Q14683	SMC1A	93	352	repA	sample-01	-0.0360966	T0	DMSO	0	-0.0245756	-0.011521
sp|Q14686|NCOA6_HUMAN	Q14686	NCOA6	13	38	repA	sample-01	0.0378614	T0	DMSO	0	0.0681309	-0.0302694
sp|Q14687|GSE1_HUMAN	Q14687	GSE1	28	82	repA	sample-01	0.0969398	T0	DMSO	0	0.0487233	0.0482165
sp|Q14690|RRP5_HUMAN	Q14690	PDCD11	3	5	repA	sample-01	0.311877	T0	DMSO	0	0.0755082	0.236369
sp|Q14691|PSF1_HUMAN	Q14691	GINS1	17	81	repA	sample-01	-0.119628	T0	DMSO	0	-0.105639	-0.0139895
sp|Q14692|BMS1_HUMAN	Q14692	BMS1	9	17	repA	sample-01	-0.14321	T0	DMSO	0	-0.087352	-0.0558583
sp|Q14693|LPIN1_HUMAN	Q14693	LPIN1	3	9	repA	sample-01	-0.200255	T0	DMSO	0	0.176445	-0.3767
sp|Q14694|UBP10_HUMAN	Q14694	USP10	28	136	repA	sample-01	-0.113642	T0	DMSO	0	-0.0465323	-0.06711
sp|Q14696|MESD_HUMAN	Q14696	MESD	20	141	repA	sample-01	0.0293106	T0	DMSO	0	0.0249556	0.00435497
sp|Q14697|GANAB_HUMAN	Q14697	GANAB	63	810	repA	sample-01	0.0154497	T0	DMSO	0	-0.0602961	0.0757458
sp|Q14739|LBR_HUMAN	Q14739	LBR	6	17	repA	sample-01	0.168602	T0	DMSO	0	0.111359	0.0572424
sp|Q14746|COG2_HUMAN	Q14746	COG2	7	26	repA	sample-01	-0.194523	T0	DMSO	0	-0.0326852	-0.161838
sp|Q14789|GOGB1_HUMAN	Q14789	GOLGB1	36	66	repA	sample-01	0.00525584	T0	DMSO	0	0.00406925	0.00118659
sp|Q14790|CASP8_HUMAN	Q14790	CASP8	17	84	repA	sample-01	-0.0698596	T0	DMSO	0	-0.146252	0.0763922
sp|Q147X3|NAA30_HUMAN	Q147X3	NAA30	5	12	repA	sample-01	0.00615187	T0	DMSO	0	-0.00500672	0.0111586
sp|Q14847|LASP1_HUMAN	Q14847	LASP1	25	535	repA	sample-01	0.117033	T0	DMSO	0	0.137705	-0.0206714
sp|Q14894|CRYM_HUMAN	Q14894	CRYM	5	11	repA	sample-01	-0.0263215	T0	DMSO	0	0.21277	-0.239092
sp|Q14919|NC2A_HUMAN	Q14919	DRAP1	9	165	repA	sample-01	-0.0265574	T0	DMSO	0	0.0435262	-0.0700836
sp|Q14966|ZN638_HUMAN	Q14966	ZNF638	45	153	repA	sample-01	-0.00205328	T0	DMSO	0	-0.00954858	0.0074953
sp|Q14974|IMB1_HUMAN	Q14974	KPNB1	70	635	repA	sample-01	0.114975	T0	DMSO	0	0.0563911	0.0585837
sp|Q14978|NOLC1_HUMAN	Q14978	NOLC1	64	313	repA	sample-01	0.130981	T0	DMSO	0	0.0855933	0.0453875
sp|Q14980|NUMA1_HUMAN	Q14980	NUMA1	120	530	repA	sample-01	-0.103206	T0	DMSO	0	-0.0484359	-0.0547706
sp|Q14997|PSME4_HUMAN	Q14997	PSME4	49	167	repA	sample-01	-0.0138528	T0	DMSO	0	0.00648239	-0.0203352
sp|Q14BN4|SLMAP_HUMAN	Q14BN4	SLMAP	11	15	repA	sample-01	-0.32076	T0	DMSO	0	-0.0479409	-0.272819
sp|Q14C86|GAPD1_HUMAN	Q14C86	GAPVD1	47	209	repA	sample-01	-0.0568377	T0	DMSO	0	-0.0296806	-0.0271571
sp|Q14CS0|UBX2B_HUMAN	Q14CS0	UBXN2B	3	5	repA	sample-01	-0.13702	T0	DMSO	0	-0.00956514	-0.127455
sp|Q14CX7|NAA25_HUMAN	Q14CX7	NAA25	51	207	repA	sample-01	0.0840384	T0	DMSO	0	0.0407688	0.0432696
sp|Q15003|CND2_HUMAN	Q15003	NCAPH	38	254	repA	sample-01	-0.080003	T0	DMSO	0	-0.0503689	-0.0296341
sp|Q15004|PAF15_HUMAN	Q15004	PCLAF	8	24	repA	sample-01	-0.152234	T0	DMSO	0	-0.00646397	-0.14577
sp|Q15007|FL2D_HUMAN	Q15007	WTAP	20	93	repA	sample-01	0.00939981	T0	DMSO	0	0.00606982	0.00332999
sp|Q15008|PSMD6_HUMAN	Q15008	PSMD6	42	396	repA	sample-01	-0.232954	T0	DMSO	0	-0.135759	-0.0971953
sp|Q15014|MO4L2_HUMAN	Q15014	MORF4L2	13	38	repA	sample-01	-0.0749883	T0	DMSO	0	0.00190409	-0.0768924
sp|Q15018|ABRX2_HUMAN	Q15018	ABRAXAS2	17	88	repA	sample-01	0.176078	T0	DMSO	0	0.0576611	0.118417
sp|Q15019|SEPT2_HUMAN	Q15019	SEPTIN2	35	500	repA	sample-01	0.0703862	T0	DMSO	0	0.104704	-0.0343176
sp|Q15020|SART3_HUMAN	Q15020	SART3	66	366	repA	sample-01	-0.113161	T0	DMSO	0	-0.0736559	-0.0395048
sp|Q15021|CND1_HUMAN	Q15021	NCAPD2	56	313	repA	sample-01	-0.130744	T0	DMSO	0	-0.0847147	-0.0460293
sp|Q15022|SUZ12_HUMAN	Q15022	SUZ12	9	22	repA	sample-01	-0.187186	T0	DMSO	0	-0.137346	-0.04984
sp|Q15024|EXOS7_HUMAN	Q15024	EXOSC7	19	111	repA	sample-01	0.0626147	T0	DMSO	0	0.0154182	0.0471965
sp|Q15025|TNIP1_HUMAN	Q15025	TNIP1	11	30	repA	sample-01	0.109359	T0	DMSO	0	0.123898	-0.0145387
sp|Q15029|U5S1_HUMAN	Q15029	EFTUD2	62	385	repA	sample-01	-0.0479934	T0	DMSO	0	-0.0268683	-0.0211251
sp|Q15031|SYLM_HUMAN	Q15031	LARS2	9	23	repA	sample-01	-0.0401109	T0	DMSO	0	0.00732144	-0.0474323
sp|Q15036|SNX17_HUMAN	Q15036	SNX17	17	54	repA	sample-01	0.0683515	T0	DMSO	0	0.0165509	0.0518006
sp|Q15041|AR6P1_HUMAN	Q15041	ARL6IP1	3	11	repA	sample-01	-0.0420212	T0	DMSO	0	-0.062445	0.0204238
sp|Q15042|RB3GP_HUMAN	Q15042	RAB3GAP1	38	154	repA	sample-01	-0.094729	T0	DMSO	0	-0.126567	0.0318383
sp|Q15046|SYK_HUMAN	Q15046	KARS1	46	465	repA	sample-01	-0.132454	T0	DMSO	0	-0.0751164	-0.0573374
sp|Q15047|SETB1_HUMAN	Q15047	SETDB1	27	68	repA	sample-01	-0.114525	T0	DMSO	0	-0.0183081	-0.0962165
sp|Q15048|LRC14_HUMAN	Q15048	LRRC14	7	14	repA	sample-01	-0.181171	T0	DMSO	0	-0.0566346	-0.124537
sp|Q15052|ARHG6_HUMAN	Q15052	ARHGEF6	6	14	repA	sample-01	0.258806	T0	DMSO	0	0.0728042	0.186002
sp|Q15054|DPOD3_HUMAN	Q15054	POLD3	14	40	repA	sample-01	-0.0105145	T0	DMSO	0	-0.0155935	0.00507899
sp|Q15056|IF4H_HUMAN	Q15056	EIF4H	28	296	repA	sample-01	-0.00734025	T0	DMSO	0	0.0613885	-0.0687287
sp|Q15058|KIF14_HUMAN	Q15058	KIF14	10	24	repA	sample-01	0.206861	T0	DMSO	0	0.0644319	0.142429
sp|Q15059|BRD3_HUMAN	Q15059	BRD3	20	35	repA	sample-01	-0.0930724	T0	DMSO	0	-0.0962273	0.00315491
sp|Q15061|WDR43_HUMAN	Q15061	WDR43	8	14	repA	sample-01	0.286444	T0	DMSO	0	0.101056	0.185388
sp|Q15067|ACOX1_HUMAN	Q15067	ACOX1	13	61	repA	sample-01	0.0385989	T0	DMSO	0	0.0738294	-0.0352305
sp|Q15075|EEA1_HUMAN	Q15075	EEA1	126	651	repA	sample-01	0.0115918	T0	DMSO	0	0.0128236	-0.00123184
sp|Q15084|PDIA6_HUMAN	Q15084	PDIA6	39	301	repA	sample-01	0.101346	T0	DMSO	0	0.0436927	0.0576529
sp|Q15102|PA1B3_HUMAN	Q15102	PAFAH1B3	12	101	repA	sample-01	-0.0302718	T0	DMSO	0	-0.0107333	-0.0195385
sp|Q15111|PLCL1_HUMAN	Q15111	PLCL1	12	31	repA	sample-01	-0.333196	T0	DMSO	0	-0.164457	-0.168739
sp|Q15121|PEA15_HUMAN	Q15121	PEA15	16	117	repA	sample-01	0.126932	T0	DMSO	0	0.0721317	0.0548007
sp|Q15126|PMVK_HUMAN	Q15126	PMVK	9	28	repA	sample-01	-0.0927572	T0	DMSO	0	0.00732081	-0.100078
sp|Q15149|PLEC_HUMAN	Q15149	PLEC	165	490	repA	sample-01	0.0107423	T0	DMSO	0	0.0013215	0.00942081
sp|Q15154|PCM1_HUMAN	Q15154	PCM1	54	191	repA	sample-01	-0.136059	T0	DMSO	0	-0.0946085	-0.0414507
sp|Q15172|2A5A_HUMAN	Q15172	PPP2R5A	14	46	repA	sample-01	-0.162449	T0	DMSO	0	-0.109814	-0.0526358
sp|Q15181|IPYR_HUMAN	Q15181	PPA1	38	753	repA	sample-01	0.144524	T0	DMSO	0	0.089063	0.0554613
sp|Q15185|TEBP_HUMAN	Q15185	PTGES3	14	677	repA	sample-01	0.27564	T0	DMSO	0	0.125313	0.150328
sp|Q15208|STK38_HUMAN	Q15208	STK38	15	42	repA	sample-01	-0.0475721	T0	DMSO	0	-0.0976808	0.0501087
sp|Q15233|NONO_HUMAN	Q15233	NONO	25	96	repA	sample-01	-0.0588348	T0	DMSO	0	-0.0278119	-0.0310229
sp|Q15257|PTPA_HUMAN	Q15257	PTPA	34	162	repA	sample-01	0.164478	T0	DMSO	0	0.113448	0.0510302
sp|Q15274|NADC_HUMAN	Q15274	QPRT	17	157	repA	sample-01	0.265646	T0	DMSO	0	0.161255	0.104391
sp|Q15276|RABE1_HUMAN	Q15276	RABEP1	63	335	repA	sample-01	-0.00166606	T0	DMSO	0	-0.00185843	0.000192
sp|Q15283|RASA2_HUMAN	Q15283	RASA2	4	9	repA	sample-01	-0.47318	T0	DMSO	0	-0.219866	-0.253315
sp|Q15287|RNPS1_HUMAN	Q15287	RNPS1	4	11	repA	sample-01	-0.031153	T0	DMSO	0	-0.0459006	0.0147476
sp|Q15291|RBBP5_HUMAN	Q15291	RBBP5	32	196	repA	sample-01	0.0555336	T0	DMSO	0	0.0870774	-0.0315438
sp|Q15293|RCN1_HUMAN	Q15293	RCN1	11	28	repA	sample-01	0.0862242	T0	DMSO	0	0.0845861	0.00163801
sp|Q15311|RBP1_HUMAN	Q15311	RALBP1	15	43	repA	sample-01	0.0131383	T0	DMSO	0	-0.0182502	0.0313885
sp|Q15334|L2GL1_HUMAN	Q15334	LLGL1	14	40	repA	sample-01	-0.0247907	T0	DMSO	0	-0.00540566	-0.019385
sp|Q15345|LRC41_HUMAN	Q15345	LRRC41	3	4	repA	sample-01	0.180685	T0	DMSO	0	-0.166604	0.347289
sp|Q15369|ELOC_HUMAN	Q15369	ELOC	9	199	repA	sample-01	0.265563	T0	DMSO	0	0.226039	0.039524
sp|Q15370|ELOB_HUMAN	Q15370	ELOB	12	281	repA	sample-01	0.0792442	T0	DMSO	0	0.066783	0.0124612
sp|Q15382|RHEB_HUMAN	Q15382	RHEB	7	28	repA	sample-01	0.0409749	T0	DMSO	0	-0.0165967	0.0575716
sp|Q15386|UBE3C_HUMAN	Q15386	UBE3C	13	33	repA	sample-01	-0.136734	T0	DMSO	0	-0.153562	0.0168271
sp|Q15393|SF3B3_HUMAN	Q15393	SF3B3	72	657	repA	sample-01	-0.0251226	T0	DMSO	0	0.0265973	-0.0517199
sp|Q15398|DLGP5_HUMAN	Q15398	DLGAP5	48	236	repA	sample-01	-0.0464318	T0	DMSO	0	-0.0473376	0.000906
sp|Q15404|RSU1_HUMAN	Q15404	RSU1	20	126	repA	sample-01	0.184604	T0	DMSO	0	0.133318	0.051286
sp|Q15424|SAFB1_HUMAN	Q15424	SAFB	37	231	repA	sample-01	-0.0778589	T0	DMSO	0	0.0142682	-0.0921271
sp|Q15427|SF3B4_HUMAN	Q15427	SF3B4	8	129	repA	sample-01	0.0770156	T0	DMSO	0	0.0547852	0.0222304
sp|Q15428|SF3A2_HUMAN	Q15428	SF3A2	15	181	repA	sample-01	-0.0322174	T0	DMSO	0	-0.00514533	-0.027072
sp|Q15435|PP1R7_HUMAN	Q15435	PPP1R7	32	229	repA	sample-01	0.0968977	T0	DMSO	0	0.0161433	0.0807544
sp|Q15436|SC23A_HUMAN	Q15436	SEC23A	21	55	repA	sample-01	0.0507763	T0	DMSO	0	0.0251225	0.0256538
sp|Q15437|SC23B_HUMAN	Q15437	SEC23B	38	256	repA	sample-01	0.126001	T0	DMSO	0	0.181957	-0.0559561
sp|Q15438|CYH1_HUMAN	Q15438	CYTH1	5	15	repA	sample-01	-0.101154	T0	DMSO	0	0.00651134	-0.107665
sp|Q15464|SHB_HUMAN	Q15464	SHB	3	12	repA	sample-01	-0.0392099	T0	DMSO	0	0.00228709	-0.041497
sp|Q15468|STIL_HUMAN	Q15468	STIL	6	11	repA	sample-01	-0.354038	T0	DMSO	0	-0.10435	-0.249688
sp|Q15506|SP17_HUMAN	Q15506	SPA17	3	7	repA	sample-01	-0.167166	T0	DMSO	0	-0.183376	0.0162099
sp|Q15527|SURF2_HUMAN	Q15527	SURF2	6	29	repA	sample-01	-0.0284818	T0	DMSO	0	-0.045857	0.0173752
sp|Q15528|MED22_HUMAN	Q15528	MED22	6	18	repA	sample-01	0.0164545	T0	DMSO	0	0.0463429	-0.0298884
sp|Q15532|SSXT_HUMAN	Q15532	SS18	2	10	repA	sample-01	0.482166	T0	DMSO	0	0.436628	0.0455374
sp|Q15544|TAF11_HUMAN	Q15544	TAF11	4	11	repA	sample-01	-0.00218134	T0	DMSO	0	-0.0539514	0.05177
sp|Q15545|TAF7_HUMAN	Q15545	TAF7	16	46	repA	sample-01	0.0230856	T0	DMSO	0	0.0303249	-0.00723933
[truncated: 123,353 more rows]
