# Supplementary material for: System-Wide Profiling by Proteome Integral Solubility Alteration Assay of Drug Residence Times for Target Characterization
Source: Anal Chem. 2022 Nov 3;94(45):15772–80. doi: 10.1021/acs.analchem.2c03506 (PMC9670035; doi:10.1021/acs.analchem.2c03506)
Supplement: Supplementary file 4 — ac2c03506_si_004.xlsx [file ac2c03506_si_004.xlsx]

## Sheet: Lysate_Ponatinib
Protein	Protein ID	Gene	Combined Total Peptides	Combined Spectral Count	replicate	TMT channel	log2 normalized intensity	Time	Treatment	sampling.time	log2 mean value DMSO at corresponding time point	log2 time normalized intensity
sp|A0A0B4J2D5|GAL3B_HUMAN	A0A0B4J2D5	GATD3B	16	115	repA	sample-01	0.0768195	T0	DMSO	0	0.0429557	0.0338638
sp|A0AVT1|UBA6_HUMAN	A0AVT1	UBA6	61	363	repA	sample-01	0.00497412	T0	DMSO	0	0.0448267	-0.0398526
sp|A0MZ66|SHOT1_HUMAN	A0MZ66	SHTN1	43	211	repA	sample-01	0.0896123	T0	DMSO	0	0.0785968	0.0110155
sp|A2RTX5|SYTC2_HUMAN	A2RTX5	TARS3	7	9	repA	sample-01	-0.0631158	T0	DMSO	0	0.117595	-0.180711
sp|A2VDF0|FUCM_HUMAN	A2VDF0	FUOM	7	38	repA	sample-01	0.0645142	T0	DMSO	0	0.011647	0.0528672
sp|A4D126|ISPD_HUMAN	A4D126	CRPPA	12	32	repA	sample-01	0.067964	T0	DMSO	0	0.0895204	-0.0215564
sp|A4D1P6|WDR91_HUMAN	A4D1P6	WDR91	8	17	repA	sample-01	-0.0412973	T0	DMSO	0	-0.0602415	0.0189443
sp|A5D8V6|VP37C_HUMAN	A5D8V6	VPS37C	4	29	repA	sample-01	0.249724	T0	DMSO	0	0.0529046	0.19682
sp|A5PLN9|TPC13_HUMAN	A5PLN9	TRAPPC13	6	23	repA	sample-01	0.0589078	T0	DMSO	0	0.0373538	0.021554
sp|A5YKK6|CNOT1_HUMAN	A5YKK6	CNOT1	23	58	repA	sample-01	-0.0342685	T0	DMSO	0	-0.0595209	0.0252524
sp|A6NDB9|PALM3_HUMAN	A6NDB9	PALM3	3	9	repA	sample-01	0.244982	T0	DMSO	0	-0.0240201	0.269002
sp|A6NDG6|PGP_HUMAN	A6NDG6	PGP	21	254	repA	sample-01	0.0711423	T0	DMSO	0	0.0417736	0.0293687
sp|A6NDU8|CE051_HUMAN	A6NDU8	C5orf51	15	58	repA	sample-01	-0.00881001	T0	DMSO	0	0.0166799	-0.0254899
sp|A6NED2|RCCD1_HUMAN	A6NED2	RCCD1	8	27	repA	sample-01	-0.0406493	T0	DMSO	0	-0.109345	0.068696
sp|A6NHX0|CAST2_HUMAN	A6NHX0	CASTOR2	7	28	repA	sample-01	-0.129016	T0	DMSO	0	-0.0498439	-0.0791725
sp|A6NIH7|U119B_HUMAN	A6NIH7	UNC119B	8	25	repA	sample-01	-0.0549467	T0	DMSO	0	0.0460763	-0.101023
sp|A6NKD9|CC85C_HUMAN	A6NKD9	CCDC85C	3	8	repA	sample-01	-0.143044	T0	DMSO	0	0.0678682	-0.210912
sp|A8MPS7|YDJC_HUMAN	A8MPS7	YDJC	12	27	repA	sample-01	-0.0178279	T0	DMSO	0	-0.0335408	0.0157129
sp|A8MXV4|NUD19_HUMAN	A8MXV4	NUDT19	10	26	repA	sample-01	0.223593	T0	DMSO	0	0.0628933	0.1607
sp|A9UHW6|MI4GD_HUMAN	A9UHW6	MIF4GD	9	25	repA	sample-01	0.22164	T0	DMSO	0	0.145389	0.076251
sp|B2RBV5|MRUPP_HUMAN	B2RBV5	NA	4	12	repA	sample-01	-0.0721429	T0	DMSO	0	0.028093	-0.100236
sp|C9J7I0|UMAD1_HUMAN	C9J7I0	UMAD1	3	18	repA	sample-01	0.135093	T0	DMSO	0	0.059824	0.0752692
sp|C9JLW8|MCRI1_HUMAN	C9JLW8	MCRIP1	6	21	repA	sample-01	0.287058	T0	DMSO	0	0.0176317	0.269427
sp|E9PAV3|NACAM_HUMAN	E9PAV3	NACA	10	261	repA	sample-01	0.220915	T0	DMSO	0	0.233572	-0.0126577
sp|E9PRG8|CK098_HUMAN	E9PRG8	C11orf98	7	24	repA	sample-01	0.109882	T0	DMSO	0	0.0317549	0.0781268
sp|L0R819|ASURF_HUMAN	L0R819	ASDURF	6	20	repA	sample-01	0.110798	T0	DMSO	0	0.0839516	0.0268461
sp|O00115|DNS2A_HUMAN	O00115	DNASE2	9	35	repA	sample-01	-0.104215	T0	DMSO	0	-0.0999264	-0.00428882
sp|O00116|ADAS_HUMAN	O00116	AGPS	6	10	repA	sample-01	-0.246478	T0	DMSO	0	-0.0610809	-0.185397
sp|O00148|DX39A_HUMAN	O00148	DDX39A	36	155	repA	sample-01	-0.0177319	T0	DMSO	0	0.0277297	-0.0454616
sp|O00151|PDLI1_HUMAN	O00151	PDLIM1	27	359	repA	sample-01	-0.0328524	T0	DMSO	0	-0.0538111	0.0209587
sp|O00161|SNP23_HUMAN	O00161	SNAP23	14	138	repA	sample-01	0.083834	T0	DMSO	0	0.0524083	0.0314257
sp|O00170|AIP_HUMAN	O00170	AIP	22	83	repA	sample-01	0.0854655	T0	DMSO	0	0.0769611	0.00850436
sp|O00186|STXB3_HUMAN	O00186	STXBP3	8	17	repA	sample-01	-0.155887	T0	DMSO	0	-0.0735241	-0.0823631
sp|O00193|SMAP_HUMAN	O00193	SMAP	15	178	repA	sample-01	0.211184	T0	DMSO	0	0.0982202	0.112964
sp|O00214|LEG8_HUMAN	O00214	LGALS8	4	10	repA	sample-01	-0.182601	T0	DMSO	0	-0.196519	0.0139186
sp|O00221|IKBE_HUMAN	O00221	NFKBIE	3	11	repA	sample-01	0.0848229	T0	DMSO	0	0.286173	-0.20135
sp|O00231|PSD11_HUMAN	O00231	PSMD11	36	257	repA	sample-01	0.0637467	T0	DMSO	0	0.0489389	0.0148078
sp|O00232|PSD12_HUMAN	O00232	PSMD12	48	433	repA	sample-01	0.08017	T0	DMSO	0	0.113424	-0.0332543
sp|O00233|PSMD9_HUMAN	O00233	PSMD9	16	145	repA	sample-01	0.0774175	T0	DMSO	0	0.077818	-0.000401
sp|O00244|ATOX1_HUMAN	O00244	ATOX1	11	149	repA	sample-01	0.253173	T0	DMSO	0	0.216771	0.0364026
sp|O00264|PGRC1_HUMAN	O00264	PGRMC1	6	24	repA	sample-01	-0.0831409	T0	DMSO	0	0.00397326	-0.0871142
sp|O00273|DFFA_HUMAN	O00273	DFFA	29	239	repA	sample-01	0.0969543	T0	DMSO	0	0.0917729	0.0051814
sp|O00291|HIP1_HUMAN	O00291	HIP1	16	34	repA	sample-01	-0.147213	T0	DMSO	0	-0.0942423	-0.0529708
sp|O00299|CLIC1_HUMAN	O00299	CLIC1	27	447	repA	sample-01	0.137676	T0	DMSO	0	0.124428	0.0132483
sp|O00303|EIF3F_HUMAN	O00303	EIF3F	24	213	repA	sample-01	-0.0362847	T0	DMSO	0	0.0362554	-0.0725401
sp|O00308|WWP2_HUMAN	O00308	WWP2	7	11	repA	sample-01	-0.105348	T0	DMSO	0	-0.0198789	-0.0854692
sp|O00330|ODPX_HUMAN	O00330	PDHX	17	55	repA	sample-01	-0.120694	T0	DMSO	0	-0.0697793	-0.0509146
sp|O00399|DCTN6_HUMAN	O00399	DCTN6	8	29	repA	sample-01	-0.192398	T0	DMSO	0	-0.171564	-0.0208344
sp|O00401|WASL_HUMAN	O00401	WASL	10	23	repA	sample-01	-0.254557	T0	DMSO	0	-0.181174	-0.0733835
sp|O00410|IPO5_HUMAN	O00410	IPO5	69	723	repA	sample-01	0.164043	T0	DMSO	0	0.149051	0.014992
sp|O00418|EF2K_HUMAN	O00418	EEF2K	28	79	repA	sample-01	-0.224876	T0	DMSO	0	-0.190005	-0.0348715
sp|O00422|SAP18_HUMAN	O00422	SAP18	6	16	repA	sample-01	-0.0619162	T0	DMSO	0	-0.122997	0.0610812
sp|O00425|IF2B3_HUMAN	O00425	IGF2BP3	24	71	repA	sample-01	0.0070777	T0	DMSO	0	0.0332401	-0.0261624
sp|O00429|DNM1L_HUMAN	O00429	DNM1L	44	172	repA	sample-01	0.0735004	T0	DMSO	0	0.0752269	-0.00172648
sp|O00442|RTCA_HUMAN	O00442	RTCA	17	75	repA	sample-01	-0.0590147	T0	DMSO	0	-0.0329853	-0.0260294
sp|O00462|MANBA_HUMAN	O00462	MANBA	14	31	repA	sample-01	-0.0386517	T0	DMSO	0	-0.100375	0.0617235
sp|O00468|AGRIN_HUMAN	O00468	AGRN	6	12	repA	sample-01	-0.193623	T0	DMSO	0	-0.344547	0.150924
sp|O00471|EXOC5_HUMAN	O00471	EXOC5	6	7	repA	sample-01	-0.0151466	T0	DMSO	0	-0.0532307	0.0380842
sp|O00479|HMGN4_HUMAN	O00479	HMGN4	7	9	repA	sample-01	-0.114972	T0	DMSO	0	0.0261487	-0.141121
sp|O00487|PSDE_HUMAN	O00487	PSMD14	22	391	repA	sample-01	0.042214	T0	DMSO	0	0.0670145	-0.0248005
sp|O00488|ZN593_HUMAN	O00488	ZNF593	5	18	repA	sample-01	-0.044405	T0	DMSO	0	-0.0481018	0.00369683
sp|O00505|IMA4_HUMAN	O00505	KPNA3	19	67	repA	sample-01	0.175473	T0	DMSO	0	0.124768	0.050705
sp|O00534|VMA5A_HUMAN	O00534	VWA5A	6	11	repA	sample-01	0.0459319	T0	DMSO	0	-0.0205509	0.0664828
sp|O00541|PESC_HUMAN	O00541	PES1	17	46	repA	sample-01	-0.16959	T0	DMSO	0	-0.0887745	-0.0808154
sp|O00560|SDCB1_HUMAN	O00560	SDCBP	10	65	repA	sample-01	-0.0872399	T0	DMSO	0	-0.0344958	-0.0527441
sp|O00567|NOP56_HUMAN	O00567	NOP56	4	16	repA	sample-01	-0.0641463	T0	DMSO	0	-0.262518	0.198372
sp|O00584|RNT2_HUMAN	O00584	RNASET2	12	53	repA	sample-01	0.0188764	T0	DMSO	0	0.0131412	0.00573525
sp|O00625|PIR_HUMAN	O00625	PIR	11	50	repA	sample-01	0.0836186	T0	DMSO	0	0.0616611	0.0219576
sp|O00629|IMA3_HUMAN	O00629	KPNA4	24	144	repA	sample-01	0.156119	T0	DMSO	0	0.13894	0.0171782
sp|O00743|PPP6_HUMAN	O00743	PPP6C	22	119	repA	sample-01	0.040849	T0	DMSO	0	0.0330928	0.00775624
sp|O00754|MA2B1_HUMAN	O00754	MAN2B1	22	88	repA	sample-01	-0.00712907	T0	DMSO	0	-0.0275726	0.0204436
sp|O00764|PDXK_HUMAN	O00764	PDXK	22	194	repA	sample-01	0.0183541	T0	DMSO	0	0.0366373	-0.0182832
sp|O14497|ARI1A_HUMAN	O14497	ARID1A	21	80	repA	sample-01	0.0648555	T0	DMSO	0	0.0969775	-0.032122
sp|O14508|SOCS2_HUMAN	O14508	SOCS2	9	20	repA	sample-01	0.360122	T0	DMSO	0	0.285101	0.0750203
sp|O14530|TXND9_HUMAN	O14530	TXNDC9	19	100	repA	sample-01	0.00444274	T0	DMSO	0	-0.0317692	0.0362119
sp|O14545|TRAD1_HUMAN	O14545	TRAFD1	20	102	repA	sample-01	0.0410576	T0	DMSO	0	0.0559151	-0.0148575
sp|O14561|ACPM_HUMAN	O14561	NDUFAB1	5	102	repA	sample-01	0.268175	T0	DMSO	0	0.201544	0.066631
sp|O14562|UBFD1_HUMAN	O14562	UBFD1	15	125	repA	sample-01	0.0965753	T0	DMSO	0	0.0498042	0.0467711
sp|O14579|COPE_HUMAN	O14579	COPE	21	118	repA	sample-01	0.0624749	T0	DMSO	0	0.0927386	-0.0302637
sp|O14617|AP3D1_HUMAN	O14617	AP3D1	21	67	repA	sample-01	-0.124873	T0	DMSO	0	-0.0601632	-0.0647094
sp|O14618|CCS_HUMAN	O14618	CCS	15	100	repA	sample-01	-0.000252	T0	DMSO	0	-0.0119379	0.011686
sp|O14641|DVL2_HUMAN	O14641	DVL2	3	9	repA	sample-01	0.0491958	T0	DMSO	0	0.0543415	-0.00514574
sp|O14686|KMT2D_HUMAN	O14686	KMT2D	19	38	repA	sample-01	-0.205553	T0	DMSO	0	-0.133331	-0.0722217
sp|O14744|ANM5_HUMAN	O14744	PRMT5	47	379	repA	sample-01	0.0948608	T0	DMSO	0	0.0969373	-0.00207644
sp|O14745|NHRF1_HUMAN	O14745	SLC9A3R1	33	287	repA	sample-01	0.00621868	T0	DMSO	0	-0.0128696	0.0190883
sp|O14757|CHK1_HUMAN	O14757	CHEK1	16	48	repA	sample-01	0.063228	T0	DMSO	0	0.107146	-0.0439177
sp|O14772|FPGT_HUMAN	O14772	FPGT	11	31	repA	sample-01	0.0986206	T0	DMSO	0	0.175532	-0.0769118
sp|O14773|TPP1_HUMAN	O14773	TPP1	14	93	repA	sample-01	-0.0739514	T0	DMSO	0	-0.0353279	-0.0386234
sp|O14777|NDC80_HUMAN	O14777	NDC80	34	100	repA	sample-01	0.0261918	T0	DMSO	0	0.0517125	-0.0255207
sp|O14787|TNPO2_HUMAN	O14787	TNPO2	33	65	repA	sample-01	-0.068732	T0	DMSO	0	0.0554066	-0.124139
sp|O14802|RPC1_HUMAN	O14802	POLR3A	11	17	repA	sample-01	-0.233847	T0	DMSO	0	-0.113594	-0.120254
sp|O14818|PSA7_HUMAN	O14818	PSMA7	33	380	repA	sample-01	0.056156	T0	DMSO	0	0.0521956	0.00396044
sp|O14828|SCAM3_HUMAN	O14828	SCAMP3	10	23	repA	sample-01	-0.305163	T0	DMSO	0	-0.0839553	-0.221208
sp|O14841|OPLA_HUMAN	O14841	OPLAH	37	123	repA	sample-01	-0.0591025	T0	DMSO	0	-0.0631753	0.00407279
sp|O14867|BACH1_HUMAN	O14867	BACH1	13	34	repA	sample-01	0.0566759	T0	DMSO	0	-0.0755266	0.132202
sp|O14908|GIPC1_HUMAN	O14908	GIPC1	11	45	repA	sample-01	-0.048247	T0	DMSO	0	-0.0107923	-0.0374547
sp|O14929|HAT1_HUMAN	O14929	HAT1	30	396	repA	sample-01	0.0689099	T0	DMSO	0	0.0757568	-0.00684693
sp|O14933|UB2L6_HUMAN	O14933	UBE2L6	4	12	repA	sample-01	0.0461957	T0	DMSO	0	-0.0424098	0.0886055
sp|O14964|HGS_HUMAN	O14964	HGS	32	201	repA	sample-01	0.0634245	T0	DMSO	0	0.0787603	-0.0153358
sp|O14972|VP26C_HUMAN	O14972	VPS26C	4	14	repA	sample-01	-0.009406	T0	DMSO	0	-0.0829314	0.0735254
sp|O14976|GAK_HUMAN	O14976	GAK	8	17	repA	sample-01	-0.0565622	T0	DMSO	0	-0.115782	0.0592198
sp|O14980|XPO1_HUMAN	O14980	XPO1	69	513	repA	sample-01	0.215225	T0	DMSO	0	0.213765	0.00146033
sp|O15027|SC16A_HUMAN	O15027	SEC16A	17	53	repA	sample-01	0.0214186	T0	DMSO	0	-0.012853	0.0342716
sp|O15031|PLXB2_HUMAN	O15031	PLXNB2	4	8	repA	sample-01	-0.435557	T0	DMSO	0	-0.167372	-0.268186
sp|O15042|SR140_HUMAN	O15042	U2SURP	29	87	repA	sample-01	0.125762	T0	DMSO	0	0.142603	-0.0168408
sp|O15047|SET1A_HUMAN	O15047	SETD1A	12	21	repA	sample-01	-0.138423	T0	DMSO	0	-0.144272	0.00584869
sp|O15067|PUR4_HUMAN	O15067	PFAS	75	428	repA	sample-01	-0.240062	T0	DMSO	0	-0.201286	-0.0387763
sp|O15116|LSM1_HUMAN	O15116	LSM1	12	66	repA	sample-01	0.00564934	T0	DMSO	0	0.00964077	-0.00399144
sp|O15118|NPC1_HUMAN	O15118	NPC1	4	9	repA	sample-01	-0.171663	T0	DMSO	0	-0.0687388	-0.102924
sp|O15143|ARC1B_HUMAN	O15143	ARPC1B	25	138	repA	sample-01	0.155098	T0	DMSO	0	0.139104	0.0159936
sp|O15144|ARPC2_HUMAN	O15144	ARPC2	29	133	repA	sample-01	0.217506	T0	DMSO	0	0.211528	0.00597773
sp|O15145|ARPC3_HUMAN	O15145	ARPC3	16	159	repA	sample-01	0.0409221	T0	DMSO	0	0.0331049	0.00781725
sp|O15160|RPAC1_HUMAN	O15160	POLR1C	16	75	repA	sample-01	0.0326375	T0	DMSO	0	-0.00821966	0.0408572
sp|O15164|TIF1A_HUMAN	O15164	TRIM24	8	21	repA	sample-01	-0.11515	T0	DMSO	0	-0.0350571	-0.0800924
sp|O15182|CETN3_HUMAN	O15182	CETN3	6	16	repA	sample-01	0.186459	T0	DMSO	0	0.0749293	0.11153
sp|O15212|PFD6_HUMAN	O15212	PFDN6	17	115	repA	sample-01	0.0238791	T0	DMSO	0	-0.0889698	0.112849
sp|O15226|NKRF_HUMAN	O15226	NKRF	6	20	repA	sample-01	-0.0274692	T0	DMSO	0	0.00910683	-0.036576
sp|O15234|CASC3_HUMAN	O15234	CASC3	7	14	repA	sample-01	-0.0358611	T0	DMSO	0	0.0792684	-0.115129
sp|O15247|CLIC2_HUMAN	O15247	CLIC2	23	122	repA	sample-01	0.0669494	T0	DMSO	0	0.0380613	0.0288881
sp|O15294|OGT1_HUMAN	O15294	OGT	22	67	repA	sample-01	-0.0177341	T0	DMSO	0	-0.14383	0.126096
sp|O15305|PMM2_HUMAN	O15305	PMM2	10	36	repA	sample-01	-0.00860236	T0	DMSO	0	0.0232322	-0.0318345
sp|O15318|RPC7_HUMAN	O15318	POLR3G	7	21	repA	sample-01	0.0135711	T0	DMSO	0	0.022408	-0.00883684
sp|O15347|HMGB3_HUMAN	O15347	HMGB3	20	98	repA	sample-01	0.13467	T0	DMSO	0	0.0954316	0.0392381
sp|O15355|PPM1G_HUMAN	O15355	PPM1G	36	414	repA	sample-01	0.0531629	T0	DMSO	0	0.0760979	-0.0229351
sp|O15357|SHIP2_HUMAN	O15357	INPPL1	7	11	repA	sample-01	-0.503941	T0	DMSO	0	-0.222449	-0.281492
sp|O15371|EIF3D_HUMAN	O15371	EIF3D	27	165	repA	sample-01	-0.229387	T0	DMSO	0	-0.123479	-0.105908
sp|O15372|EIF3H_HUMAN	O15372	EIF3H	25	194	repA	sample-01	0.111616	T0	DMSO	0	0.111422	0.000195
sp|O15379|HDAC3_HUMAN	O15379	HDAC3	5	9	repA	sample-01	-0.131601	T0	DMSO	0	-0.0723126	-0.0592888
sp|O15382|BCAT2_HUMAN	O15382	BCAT2	22	117	repA	sample-01	0.106544	T0	DMSO	0	0.0627958	0.043748
sp|O15392|BIRC5_HUMAN	O15392	BIRC5	2	8	repA	sample-01	0.124654	T0	DMSO	0	0.188851	-0.0641972
sp|O15397|IPO8_HUMAN	O15397	IPO8	19	37	repA	sample-01	0.218261	T0	DMSO	0	0.147483	0.070778
sp|O15400|STX7_HUMAN	O15400	STX7	13	41	repA	sample-01	-0.139053	T0	DMSO	0	-0.0816215	-0.0574319
sp|O15446|RPA34_HUMAN	O15446	POLR1G	7	22	repA	sample-01	-0.0941663	T0	DMSO	0	-0.102173	0.0080069
sp|O15460|P4HA2_HUMAN	O15460	P4HA2	5	11	repA	sample-01	0.00982099	T0	DMSO	0	-0.051963	0.061784
sp|O15498|YKT6_HUMAN	O15498	YKT6	15	48	repA	sample-01	0.11568	T0	DMSO	0	0.108746	0.00693433
sp|O15511|ARPC5_HUMAN	O15511	ARPC5	10	77	repA	sample-01	0.0287634	T0	DMSO	0	-0.00145867	0.0302221
sp|O15514|RPB4_HUMAN	O15514	POLR2D	12	87	repA	sample-01	0.139441	T0	DMSO	0	0.102474	0.0369671
sp|O15550|KDM6A_HUMAN	O15550	KDM6A	3	7	repA	sample-01	0.148877	T0	DMSO	0	0.0816993	0.0671778
sp|O43143|DHX15_HUMAN	O43143	DHX15	39	172	repA	sample-01	0.0666703	T0	DMSO	0	0.0990708	-0.0324005
sp|O43148|MCES_HUMAN	O43148	RNMT	25	124	repA	sample-01	0.128391	T0	DMSO	0	0.145381	-0.0169898
sp|O43149|ZZEF1_HUMAN	O43149	ZZEF1	13	28	repA	sample-01	0.103803	T0	DMSO	0	-0.0520315	0.155835
sp|O43156|TTI1_HUMAN	O43156	TTI1	9	26	repA	sample-01	-0.128291	T0	DMSO	0	-0.200938	0.0726472
sp|O43172|PRP4_HUMAN	O43172	PRPF4	20	79	repA	sample-01	0.0704368	T0	DMSO	0	0.0605656	0.0098712
sp|O43175|SERA_HUMAN	O43175	PHGDH	12	26	repA	sample-01	-0.217894	T0	DMSO	0	-0.177264	-0.0406297
sp|O43182|RHG06_HUMAN	O43182	ARHGAP6	7	20	repA	sample-01	-0.17336	T0	DMSO	0	-0.0654114	-0.107949
sp|O43237|DC1L2_HUMAN	O43237	DYNC1LI2	12	39	repA	sample-01	-0.0625409	T0	DMSO	0	-0.0645507	0.00200981
sp|O43242|PSMD3_HUMAN	O43242	PSMD3	48	369	repA	sample-01	-0.066454	T0	DMSO	0	-0.0244295	-0.0420245
sp|O43251|RFOX2_HUMAN	O43251	RBFOX2	4	11	repA	sample-01	-0.0428375	T0	DMSO	0	-0.0432295	0.000392
sp|O43264|ZW10_HUMAN	O43264	ZW10	16	40	repA	sample-01	0.0166077	T0	DMSO	0	0.0480292	-0.0314215
sp|O43290|SNUT1_HUMAN	O43290	SART1	15	34	repA	sample-01	-0.0595172	T0	DMSO	0	-0.063069	0.00355188
sp|O43310|CTIF_HUMAN	O43310	CTIF	5	23	repA	sample-01	0.0987388	T0	DMSO	0	-0.0336879	0.132427
sp|O43314|VIP2_HUMAN	O43314	PPIP5K2	16	47	repA	sample-01	-0.169047	T0	DMSO	0	-0.0943644	-0.0746827
sp|O43318|M3K7_HUMAN	O43318	MAP3K7	17	70	repA	sample-01	-0.0616293	T0	DMSO	0	-0.0439678	-0.0176616
sp|O43324|MCA3_HUMAN	O43324	EEF1E1	8	37	repA	sample-01	-0.124857	T0	DMSO	0	0.0323585	-0.157216
sp|O43353|RIPK2_HUMAN	O43353	RIPK2	5	17	repA	sample-01	0.00374912	T0	DMSO	0	0.0125949	-0.0088458
sp|O43379|WDR62_HUMAN	O43379	WDR62	10	25	repA	sample-01	-0.196197	T0	DMSO	0	-0.0274244	-0.168772
sp|O43390|HNRPR_HUMAN	O43390	HNRNPR	37	166	repA	sample-01	0.0398374	T0	DMSO	0	0.106651	-0.0668132
sp|O43395|PRPF3_HUMAN	O43395	PRPF3	17	51	repA	sample-01	-0.0158186	T0	DMSO	0	-0.00606266	-0.00975592
sp|O43396|TXNL1_HUMAN	O43396	TXNL1	21	252	repA	sample-01	-0.00100596	T0	DMSO	0	-0.00203816	0.00103221
sp|O43399|TPD54_HUMAN	O43399	TPD52L2	18	185	repA	sample-01	0.0141929	T0	DMSO	0	0.0539661	-0.0397731
sp|O43414|ERI3_HUMAN	O43414	ERI3	5	24	repA	sample-01	0.0395998	T0	DMSO	0	0.00342448	0.0361754
sp|O43427|FIBP_HUMAN	O43427	FIBP	4	6	repA	sample-01	-0.075651	T0	DMSO	0	0.00161743	-0.0772685
sp|O43432|IF4G3_HUMAN	O43432	EIF4G3	22	22	repA	sample-01	-0.499937	T0	DMSO	0	-0.173175	-0.326762
sp|O43447|PPIH_HUMAN	O43447	PPIH	16	167	repA	sample-01	0.185597	T0	DMSO	0	0.166638	0.0189583
sp|O43482|MS18B_HUMAN	O43482	OIP5	8	40	repA	sample-01	0.0140815	T0	DMSO	0	-0.0198475	0.033929
sp|O43493|TGON2_HUMAN	O43493	TGOLN2	3	7	repA	sample-01	0.210973	T0	DMSO	0	0.293422	-0.082449
sp|O43504|LTOR5_HUMAN	O43504	LAMTOR5	4	72	repA	sample-01	-0.0250871	T0	DMSO	0	0.0329139	-0.058001
sp|O43516|WIPF1_HUMAN	O43516	WIPF1	6	11	repA	sample-01	-0.396626	T0	DMSO	0	-0.322809	-0.0738178
sp|O43583|DENR_HUMAN	O43583	DENR	11	128	repA	sample-01	0.183441	T0	DMSO	0	0.147456	0.0359856
sp|O43592|XPOT_HUMAN	O43592	XPOT	40	166	repA	sample-01	0.109653	T0	DMSO	0	0.159557	-0.0499037
sp|O43598|DNPH1_HUMAN	O43598	DNPH1	15	125	repA	sample-01	-0.109608	T0	DMSO	0	-0.165075	0.0554668
sp|O43615|TIM44_HUMAN	O43615	TIMM44	22	65	repA	sample-01	0.00928635	T0	DMSO	0	-0.0434317	0.052718
sp|O43617|TPPC3_HUMAN	O43617	TRAPPC3	14	107	repA	sample-01	0.0829921	T0	DMSO	0	0.101325	-0.0183333
sp|O43633|CHM2A_HUMAN	O43633	CHMP2A	17	77	repA	sample-01	-0.0168993	T0	DMSO	0	-0.0262987	0.00939942
sp|O43639|NCK2_HUMAN	O43639	NCK2	8	25	repA	sample-01	0.0698731	T0	DMSO	0	-0.0224455	0.0923186
sp|O43660|PLRG1_HUMAN	O43660	PLRG1	10	26	repA	sample-01	-0.122212	T0	DMSO	0	-0.0242787	-0.0979337
sp|O43665|RGS10_HUMAN	O43665	RGS10	12	80	repA	sample-01	-0.106573	T0	DMSO	0	-0.101152	-0.00542097
sp|O43670|ZN207_HUMAN	O43670	ZNF207	9	56	repA	sample-01	0.046833	T0	DMSO	0	0.0754088	-0.0285758
sp|O43678|NDUA2_HUMAN	O43678	NDUFA2	5	21	repA	sample-01	0.0287605	T0	DMSO	0	0.060746	-0.0319856
sp|O43681|GET3_HUMAN	O43681	GET3	15	56	repA	sample-01	-0.0207618	T0	DMSO	0	0.0166107	-0.0373725
sp|O43683|BUB1_HUMAN	O43683	BUB1	10	24	repA	sample-01	-0.0935325	T0	DMSO	0	-0.122392	0.0288591
sp|O43684|BUB3_HUMAN	O43684	BUB3	20	111	repA	sample-01	0.0954979	T0	DMSO	0	0.135891	-0.0403935
sp|O43708|MAAI_HUMAN	O43708	GSTZ1	2	11	repA	sample-01	0.0208291	T0	DMSO	0	0.0142306	0.00659848
sp|O43709|BUD23_HUMAN	O43709	BUD23	8	27	repA	sample-01	0.112441	T0	DMSO	0	0.154639	-0.0421982
sp|O43715|TRIA1_HUMAN	O43715	TRIAP1	4	14	repA	sample-01	0.907843	T0	DMSO	0	0.636784	0.27106
sp|O43716|GATC_HUMAN	O43716	GATC	8	28	repA	sample-01	0.0477794	T0	DMSO	0	0.0259619	0.0218175
sp|O43719|HTSF1_HUMAN	O43719	HTATSF1	43	239	repA	sample-01	0.0546612	T0	DMSO	0	0.0685888	-0.0139276
sp|O43747|AP1G1_HUMAN	O43747	AP1G1	29	115	repA	sample-01	0.171999	T0	DMSO	0	0.208526	-0.036527
sp|O43752|STX6_HUMAN	O43752	STX6	3	6	repA	sample-01	-0.323244	T0	DMSO	0	-0.272368	-0.0508757
sp|O43765|SGTA_HUMAN	O43765	SGTA	20	134	repA	sample-01	0.0394075	T0	DMSO	0	0.0206615	0.0187461
sp|O43766|LIAS_HUMAN	O43766	LIAS	7	17	repA	sample-01	-0.0482711	T0	DMSO	0	-0.0797196	0.0314485
sp|O43768|ENSA_HUMAN	O43768	ENSA	13	91	repA	sample-01	-0.0472002	T0	DMSO	0	-0.00235132	-0.0448489
sp|O43776|SYNC_HUMAN	O43776	NARS1	39	262	repA	sample-01	0.0396126	T0	DMSO	0	0.0389094	0.000703
sp|O43805|SSNA1_HUMAN	O43805	SSNA1	11	51	repA	sample-01	0.164364	T0	DMSO	0	0.114479	0.0498849
sp|O43809|CPSF5_HUMAN	O43809	NUDT21	14	64	repA	sample-01	0.140023	T0	DMSO	0	0.0840013	0.0560214
sp|O43813|LANC1_HUMAN	O43813	LANCL1	18	60	repA	sample-01	0.143307	T0	DMSO	0	0.134977	0.0083304
sp|O43815|STRN_HUMAN	O43815	STRN	21	77	repA	sample-01	-0.069697	T0	DMSO	0	-0.0396295	-0.0300675
sp|O43818|U3IP2_HUMAN	O43818	RRP9	26	101	repA	sample-01	0.0278535	T0	DMSO	0	-0.0100792	0.0379327
sp|O43823|AKAP8_HUMAN	O43823	AKAP8	16	38	repA	sample-01	0.00473651	T0	DMSO	0	0.0154033	-0.0106668
sp|O43837|IDH3B_HUMAN	O43837	IDH3B	4	12	repA	sample-01	-0.113531	T0	DMSO	0	0.160224	-0.273755
sp|O43847|NRDC_HUMAN	O43847	NRDC	67	481	repA	sample-01	0.145034	T0	DMSO	0	0.141663	0.00337123
sp|O43852|CALU_HUMAN	O43852	CALU	32	197	repA	sample-01	0.373015	T0	DMSO	0	0.362279	0.0107355
sp|O43865|SAHH2_HUMAN	O43865	AHCYL1	17	57	repA	sample-01	-0.092171	T0	DMSO	0	0.0310045	-0.123176
sp|O43924|PDE6D_HUMAN	O43924	PDE6D	3	11	repA	sample-01	0.0413642	T0	DMSO	0	-0.0210843	0.0624485
sp|O43929|ORC4_HUMAN	O43929	ORC4	7	13	repA	sample-01	-0.0588028	T0	DMSO	0	-0.0452197	-0.0135831
sp|O60220|TIM8A_HUMAN	O60220	TIMM8A	7	38	repA	sample-01	0.361264	T0	DMSO	0	0.163719	0.197545
sp|O60231|DHX16_HUMAN	O60231	DHX16	11	18	repA	sample-01	-0.0976821	T0	DMSO	0	-0.0673044	-0.0303776
sp|O60232|ZNRD2_HUMAN	O60232	ZNRD2	9	111	repA	sample-01	0.0071201	T0	DMSO	0	0.00283202	0.00428808
sp|O60234|GMFG_HUMAN	O60234	GMFG	8	24	repA	sample-01	-0.00131617	T0	DMSO	0	-0.0606404	0.0593242
sp|O60239|3BP5_HUMAN	O60239	SH3BP5	4	7	repA	sample-01	-0.0770749	T0	DMSO	0	0.0201413	-0.0972162
sp|O60256|KPRB_HUMAN	O60256	PRPSAP2	29	171	repA	sample-01	0.000256	T0	DMSO	0	0.0144218	-0.0141659
sp|O60268|K0513_HUMAN	O60268	KIAA0513	4	5	repA	sample-01	-0.0796368	T0	DMSO	0	-0.106291	0.0266546
sp|O60306|AQR_HUMAN	O60306	AQR	17	55	repA	sample-01	-0.260544	T0	DMSO	0	-0.200451	-0.0600924
sp|O60313|OPA1_HUMAN	O60313	OPA1	13	44	repA	sample-01	0.039911	T0	DMSO	0	0.0109052	0.0290058
sp|O60341|KDM1A_HUMAN	O60341	KDM1A	22	90	repA	sample-01	-0.130946	T0	DMSO	0	-0.0784831	-0.052463
sp|O60343|TBCD4_HUMAN	O60343	TBC1D4	17	51	repA	sample-01	-0.234368	T0	DMSO	0	-0.110904	-0.123465
sp|O60493|SNX3_HUMAN	O60493	SNX3	14	87	repA	sample-01	0.13757	T0	DMSO	0	0.153298	-0.0157281
sp|O60502|OGA_HUMAN	O60502	OGA	44	150	repA	sample-01	-0.0202056	T0	DMSO	0	0.0356483	-0.0558538
sp|O60506|HNRPQ_HUMAN	O60506	SYNCRIP	46	422	repA	sample-01	0.0893893	T0	DMSO	0	0.0887017	0.000688
sp|O60518|RNBP6_HUMAN	O60518	RANBP6	6	6	repA	sample-01	-0.0713911	T0	DMSO	0	-0.181374	0.109983
sp|O60524|NEMF_HUMAN	O60524	NEMF	4	12	repA	sample-01	0.108199	T0	DMSO	0	0.103542	0.00465677
sp|O60547|GMDS_HUMAN	O60547	GMDS	19	61	repA	sample-01	0.0888234	T0	DMSO	0	0.0963956	-0.00757218
sp|O60566|BUB1B_HUMAN	O60566	BUB1B	33	100	repA	sample-01	-0.0652044	T0	DMSO	0	-0.0432245	-0.0219799
sp|O60568|PLOD3_HUMAN	O60568	PLOD3	21	63	repA	sample-01	-0.0229239	T0	DMSO	0	0.0132316	-0.0361555
sp|O60573|IF4E2_HUMAN	O60573	EIF4E2	4	8	repA	sample-01	-0.0643241	T0	DMSO	0	-0.0702348	0.00591066
sp|O60610|DIAP1_HUMAN	O60610	DIAPH1	82	634	repA	sample-01	0.0745773	T0	DMSO	0	0.0912464	-0.0166691
sp|O60613|SEP15_HUMAN	O60613	SELENOF	7	30	repA	sample-01	0.00793098	T0	DMSO	0	0.0180047	-0.0100737
sp|O60664|PLIN3_HUMAN	O60664	PLIN3	34	316	repA	sample-01	0.0424062	T0	DMSO	0	0.0426952	-0.000289
sp|O60671|RAD1_HUMAN	O60671	RAD1	16	68	repA	sample-01	0.0571949	T0	DMSO	0	0.0654316	-0.00823674
sp|O60678|ANM3_HUMAN	O60678	PRMT3	26	103	repA	sample-01	0.034288	T0	DMSO	0	0.00463461	0.0296534
sp|O60701|UGDH_HUMAN	O60701	UGDH	25	83	repA	sample-01	-0.095111	T0	DMSO	0	-0.0350651	-0.0600459
sp|O60716|CTND1_HUMAN	O60716	CTNND1	16	46	repA	sample-01	-0.0287839	T0	DMSO	0	-0.0652488	0.0364649
sp|O60732|MAGC1_HUMAN	O60732	MAGEC1	12	57	repA	sample-01	-0.00874939	T0	DMSO	0	0.0481676	-0.056917
sp|O60739|EIF1B_HUMAN	O60739	EIF1B	9	96	repA	sample-01	0.244808	T0	DMSO	0	0.203742	0.0410662
sp|O60749|SNX2_HUMAN	O60749	SNX2	27	136	repA	sample-01	0.0110027	T0	DMSO	0	0.0393901	-0.0283874
sp|O60763|USO1_HUMAN	O60763	USO1	44	267	repA	sample-01	0.116938	T0	DMSO	0	0.0905528	0.0263848
sp|O60784|TOM1_HUMAN	O60784	TOM1	19	121	repA	sample-01	-0.0872479	T0	DMSO	0	-0.0847206	-0.00252727
sp|O60826|CCD22_HUMAN	O60826	CCDC22	18	44	repA	sample-01	-0.174037	T0	DMSO	0	-0.0658603	-0.108177
sp|O60828|PQBP1_HUMAN	O60828	PQBP1	15	76	repA	sample-01	0.160171	T0	DMSO	0	0.175625	-0.0154533
sp|O60832|DKC1_HUMAN	O60832	DKC1	25	96	repA	sample-01	0.13568	T0	DMSO	0	0.157442	-0.0217625
sp|O60869|EDF1_HUMAN	O60869	EDF1	18	98	repA	sample-01	0.126579	T0	DMSO	0	0.0734234	0.0531556
sp|O60884|DNJA2_HUMAN	O60884	DNAJA2	22	121	repA	sample-01	-0.0422217	T0	DMSO	0	0.0251888	-0.0674105
sp|O60888|CUTA_HUMAN	O60888	CUTA	8	151	repA	sample-01	-0.0121296	T0	DMSO	0	0.0325843	-0.0447139
sp|O60921|HUS1_HUMAN	O60921	HUS1	9	30	repA	sample-01	0.104021	T0	DMSO	0	0.0274694	0.0765516
sp|O60925|PFD1_HUMAN	O60925	PFDN1	12	101	repA	sample-01	0.017081	T0	DMSO	0	0.00690054	0.0101805
sp|O60927|PP1RB_HUMAN	O60927	PPP1R11	6	20	repA	sample-01	0.0284997	T0	DMSO	0	0.0365373	-0.00803766
sp|O60934|NBN_HUMAN	O60934	NBN	9	25	repA	sample-01	-0.00571999	T0	DMSO	0	0.0293457	-0.0350657
sp|O60942|MCE1_HUMAN	O60942	RNGTT	8	26	repA	sample-01	-0.108128	T0	DMSO	0	-0.00664722	-0.101481
sp|O75061|AUXI_HUMAN	O75061	DNAJC6	9	26	repA	sample-01	-0.0410199	T0	DMSO	0	-0.0557826	0.0147627
sp|O75083|WDR1_HUMAN	O75083	WDR1	41	382	repA	sample-01	0.0165705	T0	DMSO	0	0.0282281	-0.0116576
sp|O75113|N4BP1_HUMAN	O75113	N4BP1	16	49	repA	sample-01	-0.0353575	T0	DMSO	0	-0.0764121	0.0410546
sp|O75116|ROCK2_HUMAN	O75116	ROCK2	58	161	repA	sample-01	0.0339048	T0	DMSO	0	0.0594714	-0.0255666
sp|O75122|CLAP2_HUMAN	O75122	CLASP2	5	9	repA	sample-01	-0.0930149	T0	DMSO	0	-0.0817283	-0.0112865
sp|O75131|CPNE3_HUMAN	O75131	CPNE3	31	149	repA	sample-01	0.0469078	T0	DMSO	0	0.0768032	-0.0298954
sp|O75143|ATG13_HUMAN	O75143	ATG13	5	12	repA	sample-01	-0.21055	T0	DMSO	0	-0.111725	-0.0988252
sp|O75146|HIP1R_HUMAN	O75146	HIP1R	14	32	repA	sample-01	0.0260128	T0	DMSO	0	-0.0380503	0.0640631
sp|O75147|OBSL1_HUMAN	O75147	OBSL1	8	14	repA	sample-01	-0.249164	T0	DMSO	0	-0.195384	-0.0537805
sp|O75150|BRE1B_HUMAN	O75150	RNF40	37	114	repA	sample-01	-0.0436543	T0	DMSO	0	-0.0411114	-0.00254288
sp|O75155|CAND2_HUMAN	O75155	CAND2	12	14	repA	sample-01	0.0885031	T0	DMSO	0	0.0878769	0.000626
sp|O75157|T22D2_HUMAN	O75157	TSC22D2	15	86	repA	sample-01	0.050465	T0	DMSO	0	0.060307	-0.00984199
sp|O75165|DJC13_HUMAN	O75165	DNAJC13	3	4	repA	sample-01	-0.456793	T0	DMSO	0	0.0244505	-0.481243
sp|O75170|PP6R2_HUMAN	O75170	PPP6R2	13	27	repA	sample-01	-0.18793	T0	DMSO	0	-0.10916	-0.0787701
sp|O75175|CNOT3_HUMAN	O75175	CNOT3	19	59	repA	sample-01	0.00770639	T0	DMSO	0	-0.0215867	0.0292931
sp|O75177|CREST_HUMAN	O75177	SS18L1	3	6	repA	sample-01	-0.0513918	T0	DMSO	0	-0.0605699	0.00917814
sp|O75179|ANR17_HUMAN	O75179	ANKRD17	57	226	repA	sample-01	-0.10495	T0	DMSO	0	-0.0601817	-0.0447687
sp|O75191|XYLB_HUMAN	O75191	XYLB	8	21	repA	sample-01	-0.0771663	T0	DMSO	0	-0.0932237	0.0160574
sp|O75208|COQ9_HUMAN	O75208	COQ9	3	6	repA	sample-01	-0.393608	T0	DMSO	0	-0.30044	-0.0931683
sp|O75223|GGCT_HUMAN	O75223	GGCT	18	164	repA	sample-01	0.0906141	T0	DMSO	0	0.101759	-0.0111452
sp|O75306|NDUS2_HUMAN	O75306	NDUFS2	4	4	repA	sample-01	-0.291599	T0	DMSO	0	-0.275346	-0.0162531
sp|O75312|ZPR1_HUMAN	O75312	ZPR1	37	282	repA	sample-01	0.03726	T0	DMSO	0	0.0481722	-0.0109123
sp|O75323|NIPS2_HUMAN	O75323	NIPSNAP2	5	8	repA	sample-01	-0.172421	T0	DMSO	0	-0.0293189	-0.143102
sp|O75330|HMMR_HUMAN	O75330	HMMR	16	32	repA	sample-01	-0.0119872	T0	DMSO	0	0.0196328	-0.03162
sp|O75340|PDCD6_HUMAN	O75340	PDCD6	11	57	repA	sample-01	0.297556	T0	DMSO	0	0.269646	0.0279099
sp|O75347|TBCA_HUMAN	O75347	TBCA	19	326	repA	sample-01	0.0338398	T0	DMSO	0	0.0453156	-0.0114758
sp|O75348|VATG1_HUMAN	O75348	ATP6V1G1	9	80	repA	sample-01	0.0764009	T0	DMSO	0	0.0501294	0.0262716
sp|O75351|VPS4B_HUMAN	O75351	VPS4B	11	30	repA	sample-01	-0.0107038	T0	DMSO	0	0.00341457	-0.0141184
sp|O75368|SH3L1_HUMAN	O75368	SH3BGRL	11	70	repA	sample-01	0.118862	T0	DMSO	0	0.144285	-0.0254224
sp|O75369|FLNB_HUMAN	O75369	FLNB	185	1217	repA	sample-01	0.097841	T0	DMSO	0	0.0818812	0.0159598
sp|O75380|NDUS6_HUMAN	O75380	NDUFS6	5	27	repA	sample-01	0.138752	T0	DMSO	0	0.0895146	0.0492371
sp|O75390|CISY_HUMAN	O75390	CS	33	319	repA	sample-01	0.0722585	T0	DMSO	0	0.0356003	0.0366582
sp|O75391|SPAG7_HUMAN	O75391	SPAG7	16	66	repA	sample-01	0.0896091	T0	DMSO	0	0.0391516	0.0504575
sp|O75396|SC22B_HUMAN	O75396	SEC22B	5	12	repA	sample-01	-0.33448	T0	DMSO	0	-0.135247	-0.199233
sp|O75410|TACC1_HUMAN	O75410	TACC1	14	42	repA	sample-01	-0.0705674	T0	DMSO	0	-0.0742428	0.00367533
sp|O75414|NDK6_HUMAN	O75414	NME6	3	9	repA	sample-01	-0.0777989	T0	DMSO	0	-0.107483	0.0296837
sp|O75419|CDC45_HUMAN	O75419	CDC45	13	31	repA	sample-01	-0.0155651	T0	DMSO	0	0.0108998	-0.026465
sp|O75436|VP26A_HUMAN	O75436	VPS26A	25	177	repA	sample-01	0.168506	T0	DMSO	0	0.167887	0.000619
sp|O75439|MPPB_HUMAN	O75439	PMPCB	23	137	repA	sample-01	-0.0763823	T0	DMSO	0	-0.0350391	-0.0413432
sp|O75446|SAP30_HUMAN	O75446	SAP30	4	8	repA	sample-01	-0.0720401	T0	DMSO	0	-0.0422379	-0.0298022
sp|O75449|KTNA1_HUMAN	O75449	KATNA1	7	17	repA	sample-01	-0.000379	T0	DMSO	0	0.00068	-0.00105949
sp|O75459|PAGE1_HUMAN	O75459	PAGE1	4	27	repA	sample-01	0.26726	T0	DMSO	0	0.214144	0.0531151
sp|O75475|PSIP1_HUMAN	O75475	PSIP1	11	26	repA	sample-01	-0.0605546	T0	DMSO	0	-0.0118015	-0.0487531
sp|O75489|NDUS3_HUMAN	O75489	NDUFS3	5	17	repA	sample-01	0.067666	T0	DMSO	0	0.0854559	-0.0177899
sp|O75494|SRS10_HUMAN	O75494	SRSF10	4	8	repA	sample-01	-0.0338649	T0	DMSO	0	-0.158713	0.124848
sp|O75496|GEMI_HUMAN	O75496	GMNN	8	112	repA	sample-01	0.0669251	T0	DMSO	0	0.134378	-0.0674528
sp|O75503|CLN5_HUMAN	O75503	CLN5	5	14	repA	sample-01	0.0109907	T0	DMSO	0	0.00855204	0.00243861
sp|O75506|HSBP1_HUMAN	O75506	HSBP1	10	83	repA	sample-01	0.2961	T0	DMSO	0	0.198682	0.0974173
sp|O75521|ECI2_HUMAN	O75521	ECI2	5	11	repA	sample-01	-0.132574	T0	DMSO	0	-0.123203	-0.00937096
sp|O75528|TADA3_HUMAN	O75528	TADA3	4	8	repA	sample-01	-0.127316	T0	DMSO	0	0.134342	-0.261658
sp|O75530|EED_HUMAN	O75530	EED	9	27	repA	sample-01	0.0542345	T0	DMSO	0	0.0471284	0.00710613
sp|O75533|SF3B1_HUMAN	O75533	SF3B1	61	256	repA	sample-01	0.0264604	T0	DMSO	0	0.030773	-0.00431257
sp|O75534|CSDE1_HUMAN	O75534	CSDE1	57	363	repA	sample-01	-0.0417255	T0	DMSO	0	-0.0260123	-0.0157132
sp|O75554|WBP4_HUMAN	O75554	WBP4	8	34	repA	sample-01	0.0236794	T0	DMSO	0	0.00789703	0.0157823
sp|O75575|RPC9_HUMAN	O75575	CRCP	3	10	repA	sample-01	0.194154	T0	DMSO	0	0.117169	0.076985
sp|O75600|KBL_HUMAN	O75600	GCAT	5	10	repA	sample-01	0.0543061	T0	DMSO	0	0.00254443	0.0517617
sp|O75607|NPM3_HUMAN	O75607	NPM3	4	23	repA	sample-01	-0.0932472	T0	DMSO	0	-0.080557	-0.0126902
sp|O75608|LYPA1_HUMAN	O75608	LYPLA1	13	146	repA	sample-01	0.184891	T0	DMSO	0	0.178354	0.00653791
sp|O75629|CREG1_HUMAN	O75629	CREG1	8	85	repA	sample-01	0.0634518	T0	DMSO	0	0.00318613	0.0602656
sp|O75663|TIPRL_HUMAN	O75663	TIPRL	14	162	repA	sample-01	0.0846268	T0	DMSO	0	0.061575	0.0230518
sp|O75674|TM1L1_HUMAN	O75674	TOM1L1	5	18	repA	sample-01	0.0771312	T0	DMSO	0	0.0677414	0.00938978
sp|O75683|SURF6_HUMAN	O75683	SURF6	4	6	repA	sample-01	0.10426	T0	DMSO	0	0.0562945	0.0479656
sp|O75688|PPM1B_HUMAN	O75688	PPM1B	19	60	repA	sample-01	0.0711377	T0	DMSO	0	0.0449101	0.0262276
sp|O75694|NU155_HUMAN	O75694	NUP155	6	13	repA	sample-01	-0.171079	T0	DMSO	0	-0.0910931	-0.0799855
sp|O75718|CRTAP_HUMAN	O75718	CRTAP	9	16	repA	sample-01	0.094088	T0	DMSO	0	-0.0115535	0.105642
sp|O75791|GRAP2_HUMAN	O75791	GRAP2	18	74	repA	sample-01	0.0935918	T0	DMSO	0	0.0890208	0.00457104
sp|O75792|RNH2A_HUMAN	O75792	RNASEH2A	16	79	repA	sample-01	-0.112502	T0	DMSO	0	-0.129599	0.0170968
sp|O75794|CD123_HUMAN	O75794	CDC123	15	64	repA	sample-01	-0.0374454	T0	DMSO	0	0.00181184	-0.0392573
sp|O75817|POP7_HUMAN	O75817	POP7	4	15	repA	sample-01	-0.0445664	T0	DMSO	0	0.0425024	-0.0870687
sp|O75818|RPP40_HUMAN	O75818	RPP40	10	36	repA	sample-01	0.154961	T0	DMSO	0	0.0984709	0.0564906
sp|O75821|EIF3G_HUMAN	O75821	EIF3G	30	225	repA	sample-01	0.293593	T0	DMSO	0	0.393603	-0.10001
sp|O75822|EIF3J_HUMAN	O75822	EIF3J	23	227	repA	sample-01	0.113424	T0	DMSO	0	0.0815769	0.0318475
sp|O75832|PSD10_HUMAN	O75832	PSMD10	10	46	repA	sample-01	-0.112823	T0	DMSO	0	-0.0903559	-0.0224668
sp|O75865|TPC6A_HUMAN	O75865	TRAPPC6A	7	15	repA	sample-01	-0.0307555	T0	DMSO	0	0.0561594	-0.0869148
sp|O75874|IDHC_HUMAN	O75874	IDH1	31	181	repA	sample-01	0.0118231	T0	DMSO	0	-0.0283372	0.0401603
sp|O75879|GATB_HUMAN	O75879	GATB	7	19	repA	sample-01	-0.189637	T0	DMSO	0	-0.0129359	-0.176701
sp|O75884|RBBP9_HUMAN	O75884	RBBP9	5	13	repA	sample-01	-0.135401	T0	DMSO	0	-0.164166	0.0287656
sp|O75886|STAM2_HUMAN	O75886	STAM2	14	41	repA	sample-01	0.0627248	T0	DMSO	0	0.0779294	-0.0152047
sp|O75896|TUSC2_HUMAN	O75896	TUSC2	2	7	repA	sample-01	-0.200185	T0	DMSO	0	-0.244356	0.044171
sp|O75909|CCNK_HUMAN	O75909	CCNK	5	17	repA	sample-01	-0.204412	T0	DMSO	0	-0.0308938	-0.173519
sp|O75934|SPF27_HUMAN	O75934	BCAS2	9	31	repA	sample-01	0.155039	T0	DMSO	0	0.122054	0.0329851
sp|O75935|DCTN3_HUMAN	O75935	DCTN3	12	48	repA	sample-01	-0.0427767	T0	DMSO	0	-0.0159706	-0.0268061
sp|O75937|DNJC8_HUMAN	O75937	DNAJC8	24	152	repA	sample-01	0.162113	T0	DMSO	0	0.124881	0.0372319
sp|O75940|SPF30_HUMAN	O75940	SMNDC1	8	56	repA	sample-01	0.239465	T0	DMSO	0	0.130613	0.108852
sp|O75955|FLOT1_HUMAN	O75955	FLOT1	13	27	repA	sample-01	-0.33793	T0	DMSO	0	-0.263737	-0.0741931
sp|O75956|CDKA2_HUMAN	O75956	CDK2AP2	5	13	repA	sample-01	0.0205941	T0	DMSO	0	-0.130303	0.150897
sp|O75971|SNPC5_HUMAN	O75971	SNAPC5	3	11	repA	sample-01	0.0756327	T0	DMSO	0	-0.224974	0.300607
sp|O75976|CBPD_HUMAN	O75976	CPD	3	8	repA	sample-01	-0.270343	T0	DMSO	0	-0.043437	-0.226906
sp|O76003|GLRX3_HUMAN	O76003	GLRX3	35	298	repA	sample-01	-0.0156859	T0	DMSO	0	0.0280715	-0.0437574
sp|O76021|RL1D1_HUMAN	O76021	RSL1D1	18	57	repA	sample-01	0.0882252	T0	DMSO	0	0.096813	-0.00858785
sp|O76031|CLPX_HUMAN	O76031	CLPX	6	15	repA	sample-01	-0.092049	T0	DMSO	0	-0.0310706	-0.0609783
sp|O76071|CIAO1_HUMAN	O76071	CIAO1	18	65	repA	sample-01	0.0901234	T0	DMSO	0	0.0785206	0.0116028
sp|O76075|DFFB_HUMAN	O76075	DFFB	7	37	repA	sample-01	0.199429	T0	DMSO	0	0.053505	0.145924
sp|O76080|ZFAN5_HUMAN	O76080	ZFAND5	7	16	repA	sample-01	-0.0839351	T0	DMSO	0	-0.0489084	-0.0350267
sp|O76094|SRP72_HUMAN	O76094	SRP72	11	27	repA	sample-01	-0.221278	T0	DMSO	0	-0.125515	-0.0957634
sp|O77932|DXO_HUMAN	O77932	DXO	4	8	repA	sample-01	-0.0650036	T0	DMSO	0	-0.111564	0.0465607
sp|O94763|RMP_HUMAN	O94763	URI1	9	19	repA	sample-01	-0.143176	T0	DMSO	0	-0.105985	-0.0371909
sp|O94776|MTA2_HUMAN	O94776	MTA2	45	206	repA	sample-01	-0.0622377	T0	DMSO	0	-0.0143267	-0.047911
sp|O94782|UBP1_HUMAN	O94782	USP1	12	26	repA	sample-01	-8.8e-05	T0	DMSO	0	0.0459532	-0.0460412
sp|O94822|LTN1_HUMAN	O94822	LTN1	5	9	repA	sample-01	0.140154	T0	DMSO	0	0.130017	0.010137
sp|O94829|IPO13_HUMAN	O94829	IPO13	14	30	repA	sample-01	0.0315361	T0	DMSO	0	-0.0910957	0.122632
sp|O94830|DDHD2_HUMAN	O94830	DDHD2	10	26	repA	sample-01	-0.0113686	T0	DMSO	0	-0.0402221	0.0288535
sp|O94854|K0754_HUMAN	O94854	KIAA0754	4	4	repA	sample-01	-0.293423	T0	DMSO	0	-0.226249	-0.0671732
sp|O94855|SC24D_HUMAN	O94855	SEC24D	16	49	repA	sample-01	0.0701962	T0	DMSO	0	0.12158	-0.0513841
sp|O94864|ST65G_HUMAN	O94864	SUPT7L	4	8	repA	sample-01	0.090627	T0	DMSO	0	-0.0447342	0.135361
sp|O94874|UFL1_HUMAN	O94874	UFL1	5	6	repA	sample-01	-0.0772515	T0	DMSO	0	-0.0548637	-0.0223878
sp|O94888|UBXN7_HUMAN	O94888	UBXN7	17	95	repA	sample-01	-0.0555915	T0	DMSO	0	-0.0280783	-0.0275132
sp|O94889|KLH18_HUMAN	O94889	KLHL18	11	22	repA	sample-01	-0.0690828	T0	DMSO	0	-0.0858884	0.0168055
sp|O94903|PLPHP_HUMAN	O94903	PLPBP	12	57	repA	sample-01	0.0530446	T0	DMSO	0	0.0356945	0.01735
sp|O94913|PCF11_HUMAN	O94913	PCF11	3	8	repA	sample-01	-0.16675	T0	DMSO	0	-0.0503808	-0.116369
sp|O94915|FRYL_HUMAN	O94915	FRYL	5	9	repA	sample-01	-0.112327	T0	DMSO	0	-0.128227	0.0158999
sp|O94916|NFAT5_HUMAN	O94916	NFAT5	5	13	repA	sample-01	-0.302716	T0	DMSO	0	-0.146475	-0.156241
sp|O94925|GLSK_HUMAN	O94925	GLS	15	65	repA	sample-01	-0.175975	T0	DMSO	0	-0.129635	-0.0463401
sp|O94966|UBP19_HUMAN	O94966	USP19	27	100	repA	sample-01	-0.0114266	T0	DMSO	0	0.0218338	-0.0332604
sp|O94967|WDR47_HUMAN	O94967	WDR47	5	11	repA	sample-01	0.0129975	T0	DMSO	0	-0.0706001	0.0835976
sp|O94973|AP2A2_HUMAN	O94973	AP2A2	25	46	repA	sample-01	-0.0419862	T0	DMSO	0	0.0332255	-0.0752117
sp|O94979|SC31A_HUMAN	O94979	SEC31A	54	321	repA	sample-01	0.175066	T0	DMSO	0	0.174957	0.000109
sp|O95059|RPP14_HUMAN	O95059	RPP14	5	15	repA	sample-01	0.272124	T0	DMSO	0	0.133442	0.138681
sp|O95071|UBR5_HUMAN	O95071	UBR5	52	147	repA	sample-01	-0.132455	T0	DMSO	0	-0.0293594	-0.103095
sp|O95104|SCAF4_HUMAN	O95104	SCAF4	11	36	repA	sample-01	0.147259	T0	DMSO	0	0.109605	0.0376543
sp|O95149|SPN1_HUMAN	O95149	SNUPN	6	12	repA	sample-01	-0.0369622	T0	DMSO	0	-0.0986483	0.0616861
sp|O95155|UBE4B_HUMAN	O95155	UBE4B	48	164	repA	sample-01	0.0978481	T0	DMSO	0	0.123528	-0.02568
sp|O95163|ELP1_HUMAN	O95163	ELP1	22	56	repA	sample-01	0.0875288	T0	DMSO	0	0.0789392	0.0085896
sp|O95166|GBRAP_HUMAN	O95166	GABARAP	6	18	repA	sample-01	0.173539	T0	DMSO	0	0.136042	0.0374969
sp|O95197|RTN3_HUMAN	O95197	RTN3	6	18	repA	sample-01	-0.0515513	T0	DMSO	0	-0.00308941	-0.0484618
sp|O95202|LETM1_HUMAN	O95202	LETM1	4	4	repA	sample-01	0.115434	T0	DMSO	0	0.0484484	0.0669852
sp|O95218|ZRAB2_HUMAN	O95218	ZRANB2	18	108	repA	sample-01	0.202722	T0	DMSO	0	0.111126	0.0915958
sp|O95219|SNX4_HUMAN	O95219	SNX4	4	10	repA	sample-01	-0.142654	T0	DMSO	0	-0.0384977	-0.104156
sp|O95229|ZWINT_HUMAN	O95229	ZWINT	12	50	repA	sample-01	-0.0475506	T0	DMSO	0	-0.0890039	0.0414532
sp|O95232|LC7L3_HUMAN	O95232	LUC7L3	19	79	repA	sample-01	0.121705	T0	DMSO	0	0.142765	-0.0210592
sp|O95260|ATE1_HUMAN	O95260	ATE1	5	8	repA	sample-01	-0.280017	T0	DMSO	0	-0.0686575	-0.211359
sp|O95292|VAPB_HUMAN	O95292	VAPB	5	10	repA	sample-01	0.155947	T0	DMSO	0	0.117241	0.0387063
sp|O95295|SNAPN_HUMAN	O95295	SNAPIN	11	25	repA	sample-01	-0.075489	T0	DMSO	0	-0.071271	-0.00421805
sp|O95319|CELF2_HUMAN	O95319	CELF2	10	14	repA	sample-01	0.0173556	T0	DMSO	0	-0.0633061	0.0806617
sp|O95336|6PGL_HUMAN	O95336	PGLS	18	130	repA	sample-01	0.035133	T0	DMSO	0	0.0530108	-0.0178778
sp|O95347|SMC2_HUMAN	O95347	SMC2	67	221	repA	sample-01	0.0721036	T0	DMSO	0	0.0902106	-0.0181069
sp|O95352|ATG7_HUMAN	O95352	ATG7	24	53	repA	sample-01	-0.0111194	T0	DMSO	0	0.0238235	-0.0349429
sp|O95372|LYPA2_HUMAN	O95372	LYPLA2	11	116	repA	sample-01	0.179512	T0	DMSO	0	0.103815	0.0756969
sp|O95373|IPO7_HUMAN	O95373	IPO7	60	436	repA	sample-01	0.215152	T0	DMSO	0	0.220671	-0.00551949
sp|O95376|ARI2_HUMAN	O95376	ARIH2	13	36	repA	sample-01	0.180662	T0	DMSO	0	0.101122	0.0795403
sp|O95379|TFIP8_HUMAN	O95379	TNFAIP8	5	22	repA	sample-01	0.318252	T0	DMSO	0	0.247581	0.0706704
sp|O95394|AGM1_HUMAN	O95394	PGM3	37	242	repA	sample-01	-0.0256346	T0	DMSO	0	-0.0159214	-0.00971316
sp|O95400|CD2B2_HUMAN	O95400	CD2BP2	7	24	repA	sample-01	0.00814277	T0	DMSO	0	-0.0132946	0.0214374
sp|O95405|ZFYV9_HUMAN	O95405	ZFYVE9	4	8	repA	sample-01	-0.142951	T0	DMSO	0	-0.0162673	-0.126683
sp|O95429|BAG4_HUMAN	O95429	BAG4	8	41	repA	sample-01	0.12023	T0	DMSO	0	0.108644	0.0115864
sp|O95433|AHSA1_HUMAN	O95433	AHSA1	30	201	repA	sample-01	0.177197	T0	DMSO	0	0.11528	0.0619168
sp|O95453|PARN_HUMAN	O95453	PARN	28	86	repA	sample-01	0.0733257	T0	DMSO	0	0.0564097	0.0169159
sp|O95456|PSMG1_HUMAN	O95456	PSMG1	20	144	repA	sample-01	0.149779	T0	DMSO	0	0.169441	-0.0196623
sp|O95486|SC24A_HUMAN	O95486	SEC24A	14	39	repA	sample-01	0.0827125	T0	DMSO	0	0.0402758	0.0424368
sp|O95487|SC24B_HUMAN	O95487	SEC24B	8	27	repA	sample-01	-0.161674	T0	DMSO	0	-0.133993	-0.0276815
sp|O95544|NADK_HUMAN	O95544	NADK	10	43	repA	sample-01	0.0434336	T0	DMSO	0	-0.0142166	0.0576502
sp|O95551|TYDP2_HUMAN	O95551	TDP2	11	54	repA	sample-01	-0.163339	T0	DMSO	0	-0.101199	-0.0621402
sp|O95571|ETHE1_HUMAN	O95571	ETHE1	9	22	repA	sample-01	0.0201153	T0	DMSO	0	0.0185582	0.00155712
sp|O95602|RPA1_HUMAN	O95602	POLR1A	35	107	repA	sample-01	-0.131872	T0	DMSO	0	-0.0921911	-0.0396809
sp|O95613|PCNT_HUMAN	O95613	PCNT	22	35	repA	sample-01	-0.00528848	T0	DMSO	0	0.00840276	-0.0136912
sp|O95619|YETS4_HUMAN	O95619	YEATS4	4	8	repA	sample-01	-0.076199	T0	DMSO	0	0.0507487	-0.126948
sp|O95620|DUS4L_HUMAN	O95620	DUS4L	5	7	repA	sample-01	-0.165281	T0	DMSO	0	-0.185872	0.0205912
sp|O95628|CNOT4_HUMAN	O95628	CNOT4	15	46	repA	sample-01	-0.0110258	T0	DMSO	0	-0.00781662	-0.00320921
sp|O95684|CEP43_HUMAN	O95684	CEP43	16	74	repA	sample-01	0.164527	T0	DMSO	0	0.112639	0.0518885
sp|O95685|PPR3D_HUMAN	O95685	PPP1R3D	5	12	repA	sample-01	-0.179466	T0	DMSO	0	-0.237626	0.0581598
sp|O95721|SNP29_HUMAN	O95721	SNAP29	25	237	repA	sample-01	0.0335603	T0	DMSO	0	-0.010742	0.0443023
sp|O95747|OXSR1_HUMAN	O95747	OXSR1	24	111	repA	sample-01	-0.131337	T0	DMSO	0	-0.11255	-0.0187869
sp|O95749|GGPPS_HUMAN	O95749	GGPS1	17	66	repA	sample-01	-0.022617	T0	DMSO	0	-0.0405206	0.0179036
sp|O95757|HS74L_HUMAN	O95757	HSPA4L	67	400	repA	sample-01	-0.0430661	T0	DMSO	0	-0.0239402	-0.0191259
sp|O95758|PTBP3_HUMAN	O95758	PTBP3	6	9	repA	sample-01	-0.436984	T0	DMSO	0	-0.249424	-0.18756
sp|O95777|LSM8_HUMAN	O95777	LSM8	8	324	repA	sample-01	0.0379409	T0	DMSO	0	0.0235616	0.0143793
sp|O95782|AP2A1_HUMAN	O95782	AP2A1	30	121	repA	sample-01	-0.00983239	T0	DMSO	0	0.0207721	-0.0306045
sp|O95785|WIZ_HUMAN	O95785	WIZ	4	7	repA	sample-01	0.533931	T0	DMSO	0	0.202406	0.331524
sp|O95793|STAU1_HUMAN	O95793	STAU1	9	39	repA	sample-01	-0.0841878	T0	DMSO	0	-0.0408932	-0.0432946
sp|O95801|TTC4_HUMAN	O95801	TTC4	19	94	repA	sample-01	-0.0509482	T0	DMSO	0	-0.00415169	-0.0467965
sp|O95810|CAVN2_HUMAN	O95810	CAVIN2	17	101	repA	sample-01	-0.0153217	T0	DMSO	0	-0.00594487	-0.00937684
sp|O95816|BAG2_HUMAN	O95816	BAG2	20	139	repA	sample-01	0.22259	T0	DMSO	0	0.235243	-0.0126531
sp|O95817|BAG3_HUMAN	O95817	BAG3	26	148	repA	sample-01	0.113655	T0	DMSO	0	0.0894292	0.0242258
sp|O95822|DCMC_HUMAN	O95822	MLYCD	4	7	repA	sample-01	-0.213963	T0	DMSO	0	-0.146026	-0.0679369
sp|O95825|QORL1_HUMAN	O95825	CRYZL1	18	82	repA	sample-01	0.100727	T0	DMSO	0	0.0914603	0.00926627
sp|O95831|AIFM1_HUMAN	O95831	AIFM1	32	141	repA	sample-01	0.0352445	T0	DMSO	0	0.0717125	-0.036468
sp|O95861|BPNT1_HUMAN	O95861	BPNT1	22	140	repA	sample-01	0.162763	T0	DMSO	0	0.139835	0.0229282
sp|O95881|TXD12_HUMAN	O95881	TXNDC12	13	109	repA	sample-01	0.169162	T0	DMSO	0	0.188302	-0.0191395
sp|O95905|ECD_HUMAN	O95905	ECD	22	60	repA	sample-01	-0.100486	T0	DMSO	0	-0.074123	-0.0263633
sp|O95926|SYF2_HUMAN	O95926	SYF2	3	6	repA	sample-01	-0.0305918	T0	DMSO	0	0.0572158	-0.0878077
sp|O95983|MBD3_HUMAN	O95983	MBD3	10	42	repA	sample-01	0.0498286	T0	DMSO	0	-0.061177	0.111006
sp|O95989|NUDT3_HUMAN	O95989	NUDT3	14	72	repA	sample-01	0.232591	T0	DMSO	0	0.160131	0.0724604
sp|O95999|BCL10_HUMAN	O95999	BCL10	11	42	repA	sample-01	-0.110132	T0	DMSO	0	-0.0809446	-0.029187
sp|O96006|ZBED1_HUMAN	O96006	ZBED1	13	36	repA	sample-01	0.223316	T0	DMSO	0	0.101914	0.121402
sp|O96007|MOC2B_HUMAN	O96007	MOCS2	11	53	repA	sample-01	0.0534268	T0	DMSO	0	0.030467	0.0229599
sp|O96013|PAK4_HUMAN	O96013	PAK4	4	8	repA	sample-01	-0.012471	T0	DMSO	0	-0.058326	0.0458551
sp|O96033|MOC2A_HUMAN	O96033	MOCS2	9	33	repA	sample-01	0.246282	T0	DMSO	0	0.189727	0.0565549
sp|P00338|LDHA_HUMAN	P00338	LDHA	55	1404	repA	sample-01	0.211459	T0	DMSO	0	0.162685	0.0487741
sp|P00387|NB5R3_HUMAN	P00387	CYB5R3	3	6	repA	sample-01	-0.0238795	T0	DMSO	0	0.0622954	-0.0861749
sp|P00390|GSHR_HUMAN	P00390	GSR	39	420	repA	sample-01	0.137452	T0	DMSO	0	0.0727537	0.0646988
sp|P00491|PNPH_HUMAN	P00491	PNP	27	474	repA	sample-01	0.228987	T0	DMSO	0	0.171428	0.0575595
sp|P00492|HPRT_HUMAN	P00492	HPRT1	22	243	repA	sample-01	0.106583	T0	DMSO	0	0.112757	-0.00617434
sp|P00505|AATM_HUMAN	P00505	GOT2	36	252	repA	sample-01	0.364724	T0	DMSO	0	0.285735	0.0789891
sp|P00519|ABL1_HUMAN	P00519	ABL1	6	12	repA	sample-01	0.0383782	T0	DMSO	0	-0.155308	0.193686
sp|P00558|PGK1_HUMAN	P00558	PGK1	49	813	repA	sample-01	0.057516	T0	DMSO	0	0.0271264	0.0303896
sp|P00813|ADA_HUMAN	P00813	ADA	12	31	repA	sample-01	-0.00812361	T0	DMSO	0	0.0268484	-0.034972
sp|P01033|TIMP1_HUMAN	P01033	TIMP1	5	18	repA	sample-01	-0.0685158	T0	DMSO	0	-0.203876	0.13536
sp|P01034|CYTC_HUMAN	P01034	CST3	4	16	repA	sample-01	0.0389596	T0	DMSO	0	0.00288069	0.0360789
sp|P01130|LDLR_HUMAN	P01130	LDLR	4	7	repA	sample-01	0.134122	T0	DMSO	0	0.0700835	0.0640386
sp|P02008|HBAZ_HUMAN	P02008	HBZ	23	412	repA	sample-01	0.262794	T0	DMSO	0	0.208628	0.0541659
sp|P02042|HBD_HUMAN	P02042	HBD	15	127	repA	sample-01	0.0278018	T0	DMSO	0	0.0358228	-0.00802101
sp|P02100|HBE_HUMAN	P02100	HBE1	22	334	repA	sample-01	0.0110421	T0	DMSO	0	0.098288	-0.0872459
sp|P02545|LMNA_HUMAN	P02545	LMNA	66	362	repA	sample-01	0.0961769	T0	DMSO	0	0.073347	0.02283
sp|P02549|SPTA1_HUMAN	P02549	SPTA1	159	734	repA	sample-01	0.0167088	T0	DMSO	0	0.0382483	-0.0215395
sp|P02649|APOE_HUMAN	P02649	APOE	20	67	repA	sample-01	-0.137194	T0	DMSO	0	-0.0967729	-0.0404215
sp|P02654|APOC1_HUMAN	P02654	APOC1	2	9	repA	sample-01	0.151722	T0	DMSO	0	0.0869781	0.0647436
sp|P02724|GLPA_HUMAN	P02724	GYPA	2	10	repA	sample-01	-0.25198	T0	DMSO	0	-0.0342396	-0.21774
sp|P02750|A2GL_HUMAN	P02750	LRG1	10	18	repA	sample-01	-0.247943	T0	DMSO	0	-0.0845127	-0.16343
sp|P02765|FETUA_HUMAN	P02765	AHSG	3	13	repA	sample-01	0.388601	T0	DMSO	0	0.340968	0.0476335
sp|P02774|VTDB_HUMAN	P02774	GC	2	4	repA	sample-01	-0.0113208	T0	DMSO	0	-0.137306	0.125985
sp|P02792|FRIL_HUMAN	P02792	FTL	15	129	repA	sample-01	0.13308	T0	DMSO	0	0.0804223	0.0526576
sp|P02794|FRIH_HUMAN	P02794	FTH1	13	109	repA	sample-01	0.255601	T0	DMSO	0	0.171665	0.0839359
sp|P04049|RAF1_HUMAN	P04049	RAF1	7	5	repA	sample-01	-0.61225	T0	DMSO	0	-0.382447	-0.229803
sp|P04062|GLCM_HUMAN	P04062	GBA	12	45	repA	sample-01	0.0503362	T0	DMSO	0	-0.0254861	0.0758223
sp|P04066|FUCO_HUMAN	P04066	FUCA1	8	26	repA	sample-01	0.103597	T0	DMSO	0	0.0644245	0.0391722
sp|P04080|CYTB_HUMAN	P04080	CSTB	10	99	repA	sample-01	0.163745	T0	DMSO	0	0.165282	-0.00153616
sp|P04083|ANXA1_HUMAN	P04083	ANXA1	42	462	repA	sample-01	0.0333294	T0	DMSO	0	0.0192861	0.0140433
sp|P04114|APOB_HUMAN	P04114	APOB	15	61	repA	sample-01	-0.0369747	T0	DMSO	0	0.00964509	-0.0466198
sp|P04179|SODM_HUMAN	P04179	SOD2	18	107	repA	sample-01	0.205438	T0	DMSO	0	0.15715	0.0482881
sp|P04181|OAT_HUMAN	P04181	OAT	30	336	repA	sample-01	0.160929	T0	DMSO	0	0.208708	-0.0477787
sp|P04183|KITH_HUMAN	P04183	TK1	20	129	repA	sample-01	0.213043	T0	DMSO	0	0.222983	-0.00993997
sp|P04406|G3P_HUMAN	P04406	GAPDH	48	2645	repA	sample-01	0.272696	T0	DMSO	0	0.257368	0.0153286
sp|P04424|ARLY_HUMAN	P04424	ASL	25	131	repA	sample-01	0.172573	T0	DMSO	0	0.128719	0.0438537
sp|P04792|HSPB1_HUMAN	P04792	HSPB1	18	220	repA	sample-01	0.13837	T0	DMSO	0	0.0958687	0.042501
sp|P04818|TYSY_HUMAN	P04818	TYMS	23	183	repA	sample-01	0.00590703	T0	DMSO	0	-0.00979403	0.0157011
sp|P05089|ARGI1_HUMAN	P05089	ARG1	4	9	repA	sample-01	0.0301657	T0	DMSO	0	-0.0309406	0.0611063
sp|P05114|HMGN1_HUMAN	P05114	HMGN1	10	43	repA	sample-01	0.404442	T0	DMSO	0	0.429832	-0.0253899
sp|P05161|ISG15_HUMAN	P05161	ISG15	5	19	repA	sample-01	0.0185428	T0	DMSO	0	0.0360599	-0.0175171
sp|P05165|PCCA_HUMAN	P05165	PCCA	8	21	repA	sample-01	-0.160477	T0	DMSO	0	-0.0709729	-0.0895041
sp|P05166|PCCB_HUMAN	P05166	PCCB	9	34	repA	sample-01	-0.231092	T0	DMSO	0	-0.0960538	-0.135038
sp|P05198|IF2A_HUMAN	P05198	EIF2S1	33	229	repA	sample-01	0.161132	T0	DMSO	0	0.13432	0.0268125
sp|P05204|HMGN2_HUMAN	P05204	HMGN2	11	91	repA	sample-01	0.197163	T0	DMSO	0	0.15991	0.0372524
sp|P05362|ICAM1_HUMAN	P05362	ICAM1	7	11	repA	sample-01	-0.116386	T0	DMSO	0	-0.190973	0.0745866
sp|P05386|RLA1_HUMAN	P05386	RPLP1	5	39	repA	sample-01	-0.0962397	T0	DMSO	0	-0.0560254	-0.0402144
sp|P05387|RLA2_HUMAN	P05387	RPLP2	8	122	repA	sample-01	0.043912	T0	DMSO	0	0.0359401	0.00797186
sp|P05455|LA_HUMAN	P05455	SSB	57	773	repA	sample-01	0.125487	T0	DMSO	0	0.0499221	0.0755645
sp|P05556|ITB1_HUMAN	P05556	ITGB1	3	6	repA	sample-01	0.506875	T0	DMSO	0	0.101286	0.405589
sp|P06132|DCUP_HUMAN	P06132	UROD	28	440	repA	sample-01	0.0911632	T0	DMSO	0	0.0512371	0.039926
sp|P06280|AGAL_HUMAN	P06280	GLA	13	49	repA	sample-01	-0.0397392	T0	DMSO	0	-0.0280904	-0.0116488
sp|P06400|RB_HUMAN	P06400	RB1	14	29	repA	sample-01	0.0131498	T0	DMSO	0	0.0305609	-0.0174111
sp|P06454|PTMA_HUMAN	P06454	PTMA	9	137	repA	sample-01	0.480624	T0	DMSO	0	0.432614	0.04801
sp|P06576|ATPB_HUMAN	P06576	ATP5F1B	33	461	repA	sample-01	-0.0812362	T0	DMSO	0	-0.029972	-0.0512642
sp|P06703|S10A6_HUMAN	P06703	S100A6	4	16	repA	sample-01	0.19266	T0	DMSO	0	0.10953	0.0831302
sp|P06733|ENOA_HUMAN	P06733	ENO1	63	2825	repA	sample-01	-0.0362637	T0	DMSO	0	0.0210494	-0.057313
sp|P06744|G6PI_HUMAN	P06744	GPI	54	989	repA	sample-01	0.148764	T0	DMSO	0	0.146449	0.00231575
sp|P06748|NPM_HUMAN	P06748	NPM1	33	420	repA	sample-01	-0.142882	T0	DMSO	0	-0.126624	-0.0162579
sp|P06753|TPM3_HUMAN	P06753	TPM3	36	348	repA	sample-01	0.109636	T0	DMSO	0	0.101672	0.00796371
sp|P06865|HEXA_HUMAN	P06865	HEXA	31	243	repA	sample-01	0.0386878	T0	DMSO	0	0.0294777	0.00921018
sp|P07108|ACBP_HUMAN	P07108	DBI	8	60	repA	sample-01	0.605212	T0	DMSO	0	0.389783	0.215429
sp|P07195|LDHB_HUMAN	P07195	LDHB	38	1540	repA	sample-01	0.104191	T0	DMSO	0	0.110772	-0.00658153
sp|P07205|PGK2_HUMAN	P07205	PGK2	9	4	repA	sample-01	0.0408053	T0	DMSO	0	0.0169685	0.0238368
sp|P07237|PDIA1_HUMAN	P07237	P4HB	61	685	repA	sample-01	0.122128	T0	DMSO	0	0.108387	0.013741
sp|P07311|ACYP1_HUMAN	P07311	ACYP1	11	64	repA	sample-01	0.0161055	T0	DMSO	0	0.00346536	0.0126402
sp|P07355|ANXA2_HUMAN	P07355	ANXA2	48	499	repA	sample-01	0.196835	T0	DMSO	0	0.173315	0.0235203
sp|P07384|CAN1_HUMAN	P07384	CAPN1	49	347	repA	sample-01	0.0698667	T0	DMSO	0	0.0653373	0.00452938
sp|P07602|SAP_HUMAN	P07602	PSAP	35	277	repA	sample-01	0.186935	T0	DMSO	0	0.123757	0.0631779
sp|P07686|HEXB_HUMAN	P07686	HEXB	32	259	repA	sample-01	0.0215319	T0	DMSO	0	0.0179903	0.00354158
sp|P07737|PROF1_HUMAN	P07737	PFN1	20	683	repA	sample-01	0.0788219	T0	DMSO	0	0.0360887	0.0427332
sp|P07738|PMGE_HUMAN	P07738	BPGM	11	33	repA	sample-01	-0.260159	T0	DMSO	0	-0.185959	-0.0742004
sp|P07741|APT_HUMAN	P07741	APRT	17	199	repA	sample-01	-0.129467	T0	DMSO	0	-0.0584578	-0.0710092
sp|P07814|SYEP_HUMAN	P07814	EPRS1	101	470	repA	sample-01	-0.163473	T0	DMSO	0	-0.0707264	-0.0927466
sp|P07858|CATB_HUMAN	P07858	CTSB	16	95	repA	sample-01	0.0602332	T0	DMSO	0	0.0404557	0.0197775
sp|P07864|LDHC_HUMAN	P07864	LDHC	4	17	repA	sample-01	0.133269	T0	DMSO	0	0.110329	0.02294
sp|P07902|GALT_HUMAN	P07902	GALT	9	15	repA	sample-01	-0.0565088	T0	DMSO	0	-0.0300776	-0.0264312
sp|P07942|LAMB1_HUMAN	P07942	LAMB1	9	25	repA	sample-01	-0.0645275	T0	DMSO	0	-0.0954582	0.0309307
sp|P07951|TPM2_HUMAN	P07951	TPM2	23	13	repA	sample-01	0.191749	T0	DMSO	0	0.157412	0.0343379
sp|P07954|FUMH_HUMAN	P07954	FH	35	581	repA	sample-01	0.0539742	T0	DMSO	0	0.071317	-0.0173428
sp|P08047|SP1_HUMAN	P08047	SP1	12	78	repA	sample-01	0.0569517	T0	DMSO	0	0.020711	0.0362407
sp|P08133|ANXA6_HUMAN	P08133	ANXA6	44	193	repA	sample-01	0.0647619	T0	DMSO	0	0.0761759	-0.011414
sp|P08134|RHOC_HUMAN	P08134	RHOC	11	19	repA	sample-01	-0.0263219	T0	DMSO	0	0.043167	-0.0694889
sp|P08195|4F2_HUMAN	P08195	SLC3A2	8	22	repA	sample-01	-0.282412	T0	DMSO	0	-0.206246	-0.0761665
sp|P08236|BGLR_HUMAN	P08236	GUSB	18	65	repA	sample-01	0.0319586	T0	DMSO	0	0.0091438	0.0228148
sp|P08237|PFKAM_HUMAN	P08237	PFKM	12	20	repA	sample-01	0.0691616	T0	DMSO	0	-0.0314902	0.100652
sp|P08240|SRPRA_HUMAN	P08240	SRPRA	4	12	repA	sample-01	-0.0493516	T0	DMSO	0	-0.226603	0.177251
sp|P08243|ASNS_HUMAN	P08243	ASNS	36	156	repA	sample-01	0.0140962	T0	DMSO	0	0.0425052	-0.028409
sp|P08397|HEM3_HUMAN	P08397	HMBS	25	305	repA	sample-01	0.0699845	T0	DMSO	0	0.0448145	0.02517
sp|P08579|RU2B_HUMAN	P08579	SNRPB2	13	64	repA	sample-01	0.130078	T0	DMSO	0	0.10704	0.0230383
sp|P08621|RU17_HUMAN	P08621	SNRNP70	22	132	repA	sample-01	0.118124	T0	DMSO	0	0.0591836	0.0589403
sp|P08648|ITA5_HUMAN	P08648	ITGA5	5	7	repA	sample-01	-0.338401	T0	DMSO	0	-0.346844	0.0084426
sp|P08708|RS17_HUMAN	P08708	RPS17	12	96	repA	sample-01	-0.0609363	T0	DMSO	0	0.0080288	-0.0689651
sp|P08865|RSSA_HUMAN	P08865	RPSA	21	216	repA	sample-01	0.10057	T0	DMSO	0	0.116472	-0.0159012
sp|P08962|CD63_HUMAN	P08962	CD63	2	6	repA	sample-01	-0.0550665	T0	DMSO	0	-0.017041	-0.0380255
sp|P09012|SNRPA_HUMAN	P09012	SNRPA	15	99	repA	sample-01	0.320958	T0	DMSO	0	0.236069	0.0848885
sp|P09038|FGF2_HUMAN	P09038	FGF2	4	9	repA	sample-01	0.242322	T0	DMSO	0	0.136817	0.105505
sp|P09104|ENOG_HUMAN	P09104	ENO2	33	132	repA	sample-01	0.0208147	T0	DMSO	0	-0.0360496	0.0568644
sp|P09105|HBAT_HUMAN	P09105	HBQ1	9	43	repA	sample-01	0.15684	T0	DMSO	0	0.152373	0.004467
sp|P09110|THIK_HUMAN	P09110	ACAA1	9	28	repA	sample-01	0.0588608	T0	DMSO	0	0.062883	-0.00402217
sp|P09132|SRP19_HUMAN	P09132	SRP19	6	23	repA	sample-01	-0.116157	T0	DMSO	0	-0.13966	0.023503
sp|P09234|RU1C_HUMAN	P09234	SNRPC	5	69	repA	sample-01	0.362309	T0	DMSO	0	0.285731	0.0765781
sp|P09382|LEG1_HUMAN	P09382	LGALS1	16	193	repA	sample-01	0.174519	T0	DMSO	0	0.137555	0.0369644
sp|P09417|DHPR_HUMAN	P09417	QDPR	10	46	repA	sample-01	-0.00981386	T0	DMSO	0	0.00430838	-0.0141222
sp|P09486|SPRC_HUMAN	P09486	SPARC	4	9	repA	sample-01	-0.249393	T0	DMSO	0	-0.0299578	-0.219435
sp|P09493|TPM1_HUMAN	P09493	TPM1	21	12	repA	sample-01	0.59022	T0	DMSO	0	0.56522	0.0250001
sp|P09496|CLCA_HUMAN	P09496	CLTA	12	74	repA	sample-01	0.141582	T0	DMSO	0	0.175069	-0.0334868
sp|P09525|ANXA4_HUMAN	P09525	ANXA4	22	87	repA	sample-01	-0.0310982	T0	DMSO	0	-0.0513004	0.0202022
sp|P09543|CN37_HUMAN	P09543	CNP	11	20	repA	sample-01	-0.201904	T0	DMSO	0	-0.240131	0.0382265
sp|P09622|DLDH_HUMAN	P09622	DLD	30	466	repA	sample-01	0.130841	T0	DMSO	0	0.119487	0.0113542
sp|P09661|RU2A_HUMAN	P09661	SNRPA1	32	211	repA	sample-01	0.0406202	T0	DMSO	0	0.0242238	0.0163964
sp|P09668|CATH_HUMAN	P09668	CTSH	10	39	repA	sample-01	-0.0625277	T0	DMSO	0	0.010957	-0.0734847
sp|P09874|PARP1_HUMAN	P09874	PARP1	36	85	repA	sample-01	-0.115075	T0	DMSO	0	-0.0416884	-0.0733869
sp|P09884|DPOLA_HUMAN	P09884	POLA1	47	139	repA	sample-01	-0.01768	T0	DMSO	0	0.020084	-0.037764
sp|P09960|LKHA4_HUMAN	P09960	LTA4H	49	308	repA	sample-01	0.0859059	T0	DMSO	0	0.0938649	-0.00795902
sp|P0CAP2|GRL1A_HUMAN	P0CAP2	POLR2M	8	14	repA	sample-01	-0.175458	T0	DMSO	0	-0.060462	-0.114996
sp|P0DMB2|CH088_HUMAN	P0DMB2	C8orf88	4	19	repA	sample-01	0.0474094	T0	DMSO	0	0.0805214	-0.0331119
sp|P0DMM9|ST1A3_HUMAN	P0DMM9	SULT1A3	10	24	repA	sample-01	-0.224593	T0	DMSO	0	-0.127405	-0.0971889
sp|P0DPB6|RPAC2_HUMAN	P0DPB6	POLR1D	5	26	repA	sample-01	-0.10759	T0	DMSO	0	-0.0980412	-0.00954839
sp|P10109|ADX_HUMAN	P10109	FDX1	7	49	repA	sample-01	-0.048773	T0	DMSO	0	-0.00500435	-0.0437687
sp|P10155|RO60_HUMAN	P10155	RO60	40	356	repA	sample-01	0.105174	T0	DMSO	0	0.119774	-0.0145999
sp|P10398|ARAF_HUMAN	P10398	ARAF	6	4	repA	sample-01	0.385794	T0	DMSO	0	0.0299754	0.355819
sp|P10515|ODP2_HUMAN	P10515	DLAT	28	165	repA	sample-01	-0.0738798	T0	DMSO	0	0.0176938	-0.0915737
sp|P10606|COX5B_HUMAN	P10606	COX5B	6	21	repA	sample-01	0.118547	T0	DMSO	0	-0.00108363	0.119631
sp|P10619|PPGB_HUMAN	P10619	CTSA	15	76	repA	sample-01	0.0488336	T0	DMSO	0	0.0367823	0.0120513
sp|P10644|KAP0_HUMAN	P10644	PRKAR1A	14	42	repA	sample-01	-0.181086	T0	DMSO	0	-0.0831192	-0.0979672
sp|P10746|HEM4_HUMAN	P10746	UROS	9	31	repA	sample-01	-0.00490088	T0	DMSO	0	-0.0281916	0.0232907
sp|P10768|ESTD_HUMAN	P10768	ESD	21	256	repA	sample-01	0.119426	T0	DMSO	0	0.107139	0.0122869
sp|P10809|CH60_HUMAN	P10809	HSPD1	65	1379	repA	sample-01	-0.0381258	T0	DMSO	0	0.0109613	-0.0490871
sp|P11021|BIP_HUMAN	P11021	HSPA5	66	722	repA	sample-01	0.0634369	T0	DMSO	0	0.07249	-0.00905308
sp|P11166|GTR1_HUMAN	P11166	SLC2A1	4	15	repA	sample-01	-0.197532	T0	DMSO	0	-0.0911418	-0.10639
sp|P11172|UMPS_HUMAN	P11172	UMPS	22	93	repA	sample-01	-0.0486148	T0	DMSO	0	-0.0129273	-0.0356875
sp|P11177|ODPB_HUMAN	P11177	PDHB	11	32	repA	sample-01	-0.156749	T0	DMSO	0	-0.0535905	-0.103158
sp|P11182|ODB2_HUMAN	P11182	DBT	4	12	repA	sample-01	0.0271497	T0	DMSO	0	-0.00509651	0.0322462
sp|P11234|RALB_HUMAN	P11234	RALB	5	9	repA	sample-01	-0.152078	T0	DMSO	0	-0.0954301	-0.0566478
sp|P11279|LAMP1_HUMAN	P11279	LAMP1	9	35	repA	sample-01	0.0982254	T0	DMSO	0	0.106032	-0.00780687
sp|P11310|ACADM_HUMAN	P11310	ACADM	22	115	repA	sample-01	0.0483089	T0	DMSO	0	0.0662033	-0.0178944
sp|P11413|G6PD_HUMAN	P11413	G6PD	55	405	repA	sample-01	0.0288777	T0	DMSO	0	0.0457399	-0.0168622
sp|P11441|UBL4A_HUMAN	P11441	UBL4A	14	77	repA	sample-01	0.0433004	T0	DMSO	0	0.0189986	0.0243018
sp|P11498|PYC_HUMAN	P11498	PC	22	41	repA	sample-01	-0.159299	T0	DMSO	0	-0.108262	-0.0510363
sp|P11586|C1TC_HUMAN	P11586	MTHFD1	54	217	repA	sample-01	-0.261951	T0	DMSO	0	-0.180199	-0.0817515
sp|P11717|MPRI_HUMAN	P11717	IGF2R	53	155	repA	sample-01	-0.0355341	T0	DMSO	0	-0.0391316	0.0035975
sp|P11766|ADHX_HUMAN	P11766	ADH5	32	336	repA	sample-01	0.0956447	T0	DMSO	0	0.0606319	0.0350128
sp|P11926|DCOR_HUMAN	P11926	ODC1	10	22	repA	sample-01	-0.080942	T0	DMSO	0	-0.043581	-0.037361
sp|P12004|PCNA_HUMAN	P12004	PCNA	26	890	repA	sample-01	0.145123	T0	DMSO	0	0.122736	0.0223867
sp|P12268|IMDH2_HUMAN	P12268	IMPDH2	35	333	repA	sample-01	0.254383	T0	DMSO	0	0.282596	-0.0282134
sp|P12270|TPR_HUMAN	P12270	TPR	166	1018	repA	sample-01	0.12704	T0	DMSO	0	0.106329	0.0207113
sp|P12429|ANXA3_HUMAN	P12429	ANXA3	5	13	repA	sample-01	-0.26957	T0	DMSO	0	-0.214164	-0.0554057
sp|P12955|PEPD_HUMAN	P12955	PEPD	35	176	repA	sample-01	-0.0147037	T0	DMSO	0	-0.000467	-0.0142365
sp|P12956|XRCC6_HUMAN	P12956	XRCC6	45	349	repA	sample-01	0.0933426	T0	DMSO	0	0.0841385	0.00920407
sp|P13010|XRCC5_HUMAN	P13010	XRCC5	63	548	repA	sample-01	0.0309689	T0	DMSO	0	0.0681924	-0.0372235
sp|P13073|COX41_HUMAN	P13073	COX4I1	8	64	repA	sample-01	0.0510846	T0	DMSO	0	0.00819054	0.042894
sp|P13284|GILT_HUMAN	P13284	IFI30	6	35	repA	sample-01	0.0460388	T0	DMSO	0	-0.0369009	0.0829397
sp|P13473|LAMP2_HUMAN	P13473	LAMP2	6	34	repA	sample-01	-0.153114	T0	DMSO	0	-0.0450025	-0.108111
sp|P13489|RINI_HUMAN	P13489	RNH1	41	416	repA	sample-01	0.0392272	T0	DMSO	0	0.01532	0.0239072
sp|P13598|ICAM2_HUMAN	P13598	ICAM2	4	13	repA	sample-01	-0.360137	T0	DMSO	0	-0.305466	-0.0546715
sp|P13639|EF2_HUMAN	P13639	EEF2	116	3017	repA	sample-01	0.219054	T0	DMSO	0	0.182785	0.0362686
sp|P13667|PDIA4_HUMAN	P13667	PDIA4	56	503	repA	sample-01	0.134209	T0	DMSO	0	0.11058	0.0236292
sp|P13674|P4HA1_HUMAN	P13674	P4HA1	19	66	repA	sample-01	-0.14153	T0	DMSO	0	-0.117345	-0.0241845
sp|P13716|HEM2_HUMAN	P13716	ALAD	18	87	repA	sample-01	0.0884951	T0	DMSO	0	0.0547388	0.0337563
sp|P13796|PLSL_HUMAN	P13796	LCP1	72	1350	repA	sample-01	0.124629	T0	DMSO	0	0.0997083	0.0249209
sp|P13797|PLST_HUMAN	P13797	PLS3	11	11	repA	sample-01	-0.0177222	T0	DMSO	0	0.111798	-0.129521
sp|P13798|ACPH_HUMAN	P13798	APEH	40	405	repA	sample-01	0.0102645	T0	DMSO	0	0.010599	-0.000335
sp|P13804|ETFA_HUMAN	P13804	ETFA	19	170	repA	sample-01	0.130798	T0	DMSO	0	0.115663	0.0151354
sp|P13807|GYS1_HUMAN	P13807	GYS1	9	21	repA	sample-01	-0.0890151	T0	DMSO	0	-0.125325	0.0363103
sp|P13861|KAP2_HUMAN	P13861	PRKAR2A	26	124	repA	sample-01	-0.12313	T0	DMSO	0	-0.114824	-0.00830563
sp|P13929|ENOB_HUMAN	P13929	ENO3	19	187	repA	sample-01	-0.33544	T0	DMSO	0	-0.373441	0.0380017
sp|P13984|T2FB_HUMAN	P13984	GTF2F2	15	42	repA	sample-01	0.0535598	T0	DMSO	0	0.0856152	-0.0320553
sp|P13995|MTDC_HUMAN	P13995	MTHFD2	15	80	repA	sample-01	-0.204772	T0	DMSO	0	-0.162165	-0.0426071
sp|P14174|MIF_HUMAN	P14174	MIF	7	587	repA	sample-01	0.00908826	T0	DMSO	0	-0.0185434	0.0276317
sp|P14314|GLU2B_HUMAN	P14314	PRKCSH	38	365	repA	sample-01	0.0633246	T0	DMSO	0	0.0722728	-0.00894821
sp|P14317|HCLS1_HUMAN	P14317	HCLS1	23	91	repA	sample-01	0.184058	T0	DMSO	0	0.154524	0.0295345
sp|P14324|FPPS_HUMAN	P14324	FDPS	22	151	repA	sample-01	-0.0628423	T0	DMSO	0	-0.0204026	-0.0424397
sp|P14550|AK1A1_HUMAN	P14550	AKR1A1	23	193	repA	sample-01	-0.0120094	T0	DMSO	0	-0.00733628	-0.00467315
sp|P14618|KPYM_HUMAN	P14618	PKM	54	724	repA	sample-01	0.0358788	T0	DMSO	0	0.0452382	-0.00935946
sp|P14621|ACYP2_HUMAN	P14621	ACYP2	4	10	repA	sample-01	0.0628245	T0	DMSO	0	0.11277	-0.0499457
sp|P14635|CCNB1_HUMAN	P14635	CCNB1	10	30	repA	sample-01	0.0343137	T0	DMSO	0	0.113966	-0.0796525
sp|P14649|MYL6B_HUMAN	P14649	MYL6B	10	17	repA	sample-01	0.0611644	T0	DMSO	0	0.000803	0.0603615
sp|P14735|IDE_HUMAN	P14735	IDE	74	383	repA	sample-01	0.0438851	T0	DMSO	0	0.0872477	-0.0433626
sp|P14854|CX6B1_HUMAN	P14854	COX6B1	7	48	repA	sample-01	0.216518	T0	DMSO	0	0.0995125	0.117005
sp|P14866|HNRPL_HUMAN	P14866	HNRNPL	29	210	repA	sample-01	-0.0222374	T0	DMSO	0	0.0391862	-0.0614236
sp|P14868|SYDC_HUMAN	P14868	DARS1	41	195	repA	sample-01	-0.0858417	T0	DMSO	0	-0.00924699	-0.0765947
sp|P14923|PLAK_HUMAN	P14923	JUP	16	39	repA	sample-01	-0.0615051	T0	DMSO	0	-0.1297	0.0681952
sp|P15056|BRAF_HUMAN	P15056	BRAF	12	23	repA	sample-01	-0.19662	T0	DMSO	0	-0.0835078	-0.113112
sp|P15104|GLNA_HUMAN	P15104	GLUL	24	291	repA	sample-01	-0.0364846	T0	DMSO	0	-0.0434487	0.00696407
sp|P15121|ALDR_HUMAN	P15121	AKR1B1	9	25	repA	sample-01	-0.0165897	T0	DMSO	0	0.00537432	-0.0219641
sp|P15170|ERF3A_HUMAN	P15170	GSPT1	46	511	repA	sample-01	0.0976424	T0	DMSO	0	0.0966652	0.000977
sp|P15289|ARSA_HUMAN	P15289	ARSA	8	17	repA	sample-01	-0.0499841	T0	DMSO	0	-0.0323319	-0.0176522
sp|P15336|ATF2_HUMAN	P15336	ATF2	13	79	repA	sample-01	0.0221788	T0	DMSO	0	0.0416775	-0.0194987
sp|P15374|UCHL3_HUMAN	P15374	UCHL3	20	156	repA	sample-01	0.0632956	T0	DMSO	0	0.0322804	0.0310152
sp|P15586|GNS_HUMAN	P15586	GNS	16	95	repA	sample-01	0.022104	T0	DMSO	0	0.00199919	0.0201048
sp|P15735|PHKG2_HUMAN	P15735	PHKG2	11	36	repA	sample-01	-0.113064	T0	DMSO	0	-0.064184	-0.0488804
sp|P15848|ARSB_HUMAN	P15848	ARSB	8	24	repA	sample-01	-0.0805432	T0	DMSO	0	-0.0426549	-0.0378883
sp|P15880|RS2_HUMAN	P15880	RPS2	20	104	repA	sample-01	-0.0762315	T0	DMSO	0	0.0229018	-0.0991332
sp|P15924|DESP_HUMAN	P15924	DSP	22	50	repA	sample-01	-0.00904728	T0	DMSO	0	-0.11005	0.101002
sp|P15927|RFA2_HUMAN	P15927	RPA2	15	217	repA	sample-01	0.0441994	T0	DMSO	0	0.0346143	0.00958519
sp|P16150|LEUK_HUMAN	P16150	SPN	3	12	repA	sample-01	-0.0858611	T0	DMSO	0	0.0696189	-0.15548
sp|P16152|CBR1_HUMAN	P16152	CBR1	18	118	repA	sample-01	0.0719578	T0	DMSO	0	0.11518	-0.0432218
sp|P16219|ACADS_HUMAN	P16219	ACADS	4	8	repA	sample-01	0.0354041	T0	DMSO	0	-0.120362	0.155766
sp|P16220|CREB1_HUMAN	P16220	CREB1	3	23	repA	sample-01	0.227823	T0	DMSO	0	0.293724	-0.0659017
sp|P16298|PP2BB_HUMAN	P16298	PPP3CB	15	50	repA	sample-01	-0.180026	T0	DMSO	0	-0.104308	-0.0757185
sp|P16333|NCK1_HUMAN	P16333	NCK1	12	32	repA	sample-01	-0.0906932	T0	DMSO	0	-0.0579744	-0.0327188
sp|P16383|GCFC2_HUMAN	P16383	GCFC2	7	22	repA	sample-01	0.0426295	T0	DMSO	0	-0.0661141	0.108744
sp|P16435|NCPR_HUMAN	P16435	POR	6	12	repA	sample-01	0.134992	T0	DMSO	0	0.00444069	0.130552
sp|P16930|FAAA_HUMAN	P16930	FAH	33	507	repA	sample-01	0.0591222	T0	DMSO	0	0.0632437	-0.00412148
sp|P17050|NAGAB_HUMAN	P17050	NAGA	9	45	repA	sample-01	-0.00667965	T0	DMSO	0	0.0317612	-0.0384408
sp|P17096|HMGA1_HUMAN	P17096	HMGA1	7	54	repA	sample-01	0.277094	T0	DMSO	0	0.295757	-0.0186637
sp|P17174|AATC_HUMAN	P17174	GOT1	37	302	repA	sample-01	0.119556	T0	DMSO	0	0.0716507	0.0479054
sp|P17252|KPCA_HUMAN	P17252	PRKCA	9	33	repA	sample-01	-0.214396	T0	DMSO	0	-0.279375	0.0649786
sp|P17542|TAL1_HUMAN	P17542	TAL1	3	11	repA	sample-01	-0.0739832	T0	DMSO	0	-0.0395507	-0.0344326
sp|P17544|ATF7_HUMAN	P17544	ATF7	14	23	repA	sample-01	-0.159108	T0	DMSO	0	-0.047059	-0.112049
sp|P17655|CAN2_HUMAN	P17655	CAPN2	34	211	repA	sample-01	0.0406985	T0	DMSO	0	0.0621736	-0.0214751
sp|P17706|PTN2_HUMAN	P17706	PTPN2	10	34	repA	sample-01	0.0204955	T0	DMSO	0	0.034762	-0.0142664
sp|P17707|DCAM_HUMAN	P17707	AMD1	12	40	repA	sample-01	0.0524061	T0	DMSO	0	0.106797	-0.0543911
sp|P17812|PYRG1_HUMAN	P17812	CTPS1	37	198	repA	sample-01	0.0254627	T0	DMSO	0	0.0676237	-0.042161
sp|P17844|DDX5_HUMAN	P17844	DDX5	33	106	repA	sample-01	0.0236109	T0	DMSO	0	0.0397433	-0.0161325
sp|P17858|PFKAL_HUMAN	P17858	PFKL	12	14	repA	sample-01	-0.162022	T0	DMSO	0	-0.123803	-0.0382188
sp|P17900|SAP3_HUMAN	P17900	GM2A	5	21	repA	sample-01	0.0106306	T0	DMSO	0	0.0160275	-0.00539692
sp|P17931|LEG3_HUMAN	P17931	LGALS3	4	6	repA	sample-01	-0.0183891	T0	DMSO	0	0.0249156	-0.0433047
sp|P17980|PRS6A_HUMAN	P17980	PSMC3	36	373	repA	sample-01	-0.109065	T0	DMSO	0	-0.0721942	-0.0368712
sp|P17987|TCPA_HUMAN	P17987	TCP1	60	1336	repA	sample-01	0.162879	T0	DMSO	0	0.172401	-0.00952229
sp|P18031|PTN1_HUMAN	P18031	PTPN1	8	18	repA	sample-01	0.0231587	T0	DMSO	0	-0.00727346	0.0304322
sp|P18077|RL35A_HUMAN	P18077	RPL35A	6	14	repA	sample-01	-0.356048	T0	DMSO	0	-0.144528	-0.211521
sp|P18085|ARF4_HUMAN	P18085	ARF4	9	8	repA	sample-01	0.0574873	T0	DMSO	0	-0.0354911	0.0929784
sp|P18124|RL7_HUMAN	P18124	RPL7	15	51	repA	sample-01	-0.128525	T0	DMSO	0	-0.0836868	-0.0448384
sp|P18206|VINC_HUMAN	P18206	VCL	116	1586	repA	sample-01	0.0771959	T0	DMSO	0	0.0594233	0.0177725
sp|P18583|SON_HUMAN	P18583	SON	12	38	repA	sample-01	-0.150972	T0	DMSO	0	-0.11444	-0.0365325
sp|P18615|NELFE_HUMAN	P18615	NELFE	19	68	repA	sample-01	-0.0440379	T0	DMSO	0	-0.0358694	-0.00816846
sp|P18621|RL17_HUMAN	P18621	RPL17	11	42	repA	sample-01	0.0284282	T0	DMSO	0	0.0924123	-0.0639841
sp|P18669|PGAM1_HUMAN	P18669	PGAM1	30	559	repA	sample-01	0.113069	T0	DMSO	0	0.0333184	0.0797507
sp|P18754|RCC1_HUMAN	P18754	RCC1	20	167	repA	sample-01	-0.0991828	T0	DMSO	0	-0.0820335	-0.0171493
sp|P18858|DNLI1_HUMAN	P18858	LIG1	48	220	repA	sample-01	0.0355105	T0	DMSO	0	0.00488319	0.0306273
sp|P18887|XRCC1_HUMAN	P18887	XRCC1	10	26	repA	sample-01	-0.122043	T0	DMSO	0	-0.0970962	-0.0249469
sp|P19174|PLCG1_HUMAN	P19174	PLCG1	31	107	repA	sample-01	0.0177927	T0	DMSO	0	0.0203918	-0.00259904
sp|P19338|NUCL_HUMAN	P19338	NCL	87	1085	repA	sample-01	0.0545684	T0	DMSO	0	0.00829587	0.0462725
sp|P19387|RPB3_HUMAN	P19387	POLR2C	12	36	repA	sample-01	-0.176208	T0	DMSO	0	-0.144735	-0.0314724
sp|P19388|RPAB1_HUMAN	P19388	POLR2E	9	30	repA	sample-01	-0.153501	T0	DMSO	0	-0.115115	-0.038386
sp|P19404|NDUV2_HUMAN	P19404	NDUFV2	13	57	repA	sample-01	0.0705548	T0	DMSO	0	0.0420251	0.0285296
sp|P19474|RO52_HUMAN	P19474	TRIM21	7	15	repA	sample-01	-0.310543	T0	DMSO	0	-0.209469	-0.101075
sp|P19623|SPEE_HUMAN	P19623	SRM	25	310	repA	sample-01	-0.0149454	T0	DMSO	0	0.0119035	-0.026849
sp|P19784|CSK22_HUMAN	P19784	CSNK2A2	20	101	repA	sample-01	-0.0987208	T0	DMSO	0	-0.127463	0.0287421
sp|P19838|NFKB1_HUMAN	P19838	NFKB1	12	33	repA	sample-01	0.0121703	T0	DMSO	0	0.012229	-5.87e-05
sp|P20042|IF2B_HUMAN	P20042	EIF2S2	25	115	repA	sample-01	0.212178	T0	DMSO	0	0.227885	-0.0157072
sp|P20073|ANXA7_HUMAN	P20073	ANXA7	26	194	repA	sample-01	0.137199	T0	DMSO	0	0.160578	-0.0233787
sp|P20248|CCNA2_HUMAN	P20248	CCNA2	15	58	repA	sample-01	-0.0577076	T0	DMSO	0	-0.0313033	-0.0264044
sp|P20290|BTF3_HUMAN	P20290	BTF3	21	518	repA	sample-01	0.12145	T0	DMSO	0	0.126141	-0.00469108
sp|P20339|RAB5A_HUMAN	P20339	RAB5A	9	20	repA	sample-01	-0.0185413	T0	DMSO	0	-0.0540042	0.0354629
sp|P20585|MSH3_HUMAN	P20585	MSH3	7	15	repA	sample-01	-0.111091	T0	DMSO	0	-0.168322	0.0572314
sp|P20618|PSB1_HUMAN	P20618	PSMB1	25	352	repA	sample-01	0.0751735	T0	DMSO	0	0.062081	0.0130926
sp|P20645|MPRD_HUMAN	P20645	M6PR	3	5	repA	sample-01	-0.275822	T0	DMSO	0	-0.143133	-0.132689
sp|P20674|COX5A_HUMAN	P20674	COX5A	7	53	repA	sample-01	0.0626646	T0	DMSO	0	0.0617622	0.000902
sp|P20700|LMNB1_HUMAN	P20700	LMNB1	26	71	repA	sample-01	0.10958	T0	DMSO	0	0.0629657	0.0466139
sp|P20810|ICAL_HUMAN	P20810	CAST	50	332	repA	sample-01	0.258887	T0	DMSO	0	0.217735	0.0411517
sp|P20839|IMDH1_HUMAN	P20839	IMPDH1	19	68	repA	sample-01	0.121818	T0	DMSO	0	0.0990982	0.0227194
sp|P20930|FILA_HUMAN	P20930	FLG	3	9	repA	sample-01	-0.0108686	T0	DMSO	0	-0.052966	0.0420975
sp|P20936|RASA1_HUMAN	P20936	RASA1	5	13	repA	sample-01	-0.195875	T0	DMSO	0	-0.156767	-0.0391084
sp|P20962|PTMS_HUMAN	P20962	PTMS	7	63	repA	sample-01	0.0310959	T0	DMSO	0	0.06455	-0.0334541
sp|P21127|CD11B_HUMAN	P21127	CDK11B	8	23	repA	sample-01	0.00733537	T0	DMSO	0	-0.0358778	0.0432132
sp|P21266|GSTM3_HUMAN	P21266	GSTM3	6	14	repA	sample-01	0.0788659	T0	DMSO	0	0.141966	-0.0631001
sp|P21281|VATB2_HUMAN	P21281	ATP6V1B2	35	347	repA	sample-01	0.05895	T0	DMSO	0	0.0524567	0.00649325
sp|P21283|VATC1_HUMAN	P21283	ATP6V1C1	31	179	repA	sample-01	0.0986375	T0	DMSO	0	0.110076	-0.011439
sp|P21291|CSRP1_HUMAN	P21291	CSRP1	9	52	repA	sample-01	0.120942	T0	DMSO	0	0.136176	-0.0152348
sp|P21333|FLNA_HUMAN	P21333	FLNA	183	1360	repA	sample-01	0.0748476	T0	DMSO	0	0.0787491	-0.00390146
sp|P21912|SDHB_HUMAN	P21912	SDHB	4	7	repA	sample-01	0.151046	T0	DMSO	0	0.0426892	0.108357
sp|P21964|COMT_HUMAN	P21964	COMT	18	92	repA	sample-01	-0.0432161	T0	DMSO	0	-0.0518595	0.00864338
sp|P22033|MUTA_HUMAN	P22033	MMUT	23	83	repA	sample-01	0.0028023	T0	DMSO	0	-0.00479004	0.00759234
sp|P22059|OSBP1_HUMAN	P22059	OSBP	45	283	repA	sample-01	0.153876	T0	DMSO	0	0.0689955	0.0848803
sp|P22061|PIMT_HUMAN	P22061	PCMT1	23	240	repA	sample-01	0.0535601	T0	DMSO	0	0.0511761	0.00238406
sp|P22102|PUR2_HUMAN	P22102	GART	78	867	repA	sample-01	-0.0157357	T0	DMSO	0	0.0319345	-0.0476702
sp|P22234|PUR6_HUMAN	P22234	PAICS	55	693	repA	sample-01	0.123889	T0	DMSO	0	0.132724	-0.00883477
sp|P22307|SCP2_HUMAN	P22307	SCP2	9	29	repA	sample-01	0.0282547	T0	DMSO	0	0.0552974	-0.0270427
sp|P22314|UBA1_HUMAN	P22314	UBA1	70	713	repA	sample-01	-0.00279089	T0	DMSO	0	0.0211918	-0.0239826
sp|P22415|USF1_HUMAN	P22415	USF1	4	12	repA	sample-01	0.0896338	T0	DMSO	0	0.0921032	-0.00246942
sp|P22570|ADRO_HUMAN	P22570	FDXR	19	66	repA	sample-01	-0.223782	T0	DMSO	0	-0.167357	-0.0564245
sp|P22626|ROA2_HUMAN	P22626	HNRNPA2B1	38	605	repA	sample-01	0.0732786	T0	DMSO	0	0.0826363	-0.00935765
sp|P22670|RFX1_HUMAN	P22670	RFX1	10	36	repA	sample-01	-0.145541	T0	DMSO	0	-0.0573534	-0.0881877
sp|P22830|HEMH_HUMAN	P22830	FECH	18	52	repA	sample-01	-0.138216	T0	DMSO	0	-0.0870891	-0.0511268
sp|P23025|XPA_HUMAN	P23025	XPA	5	15	repA	sample-01	0.0777988	T0	DMSO	0	0.00224165	0.0755571
sp|P23246|SFPQ_HUMAN	P23246	SFPQ	18	68	repA	sample-01	0.101764	T0	DMSO	0	0.107615	-0.00585136
sp|P23284|PPIB_HUMAN	P23284	PPIB	23	244	repA	sample-01	0.152932	T0	DMSO	0	0.178387	-0.0254551
sp|P23297|S10A1_HUMAN	P23297	S100A1	2	10	repA	sample-01	0.353613	T0	DMSO	0	0.301202	0.0524116
sp|P23327|SRCH_HUMAN	P23327	HRC	9	31	repA	sample-01	-0.0158468	T0	DMSO	0	0.082689	-0.0985359
sp|P23381|SYWC_HUMAN	P23381	WARS1	43	453	repA	sample-01	0.148242	T0	DMSO	0	0.11454	0.0337013
sp|P23396|RS3_HUMAN	P23396	RPS3	24	145	repA	sample-01	0.0482441	T0	DMSO	0	0.0817334	-0.0334892
sp|P23434|GCSH_HUMAN	P23434	GCSH	6	199	repA	sample-01	0.146854	T0	DMSO	0	0.111763	0.0350904
sp|P23511|NFYA_HUMAN	P23511	NFYA	5	16	repA	sample-01	0.0973341	T0	DMSO	0	0.0671182	0.0302159
sp|P23526|SAHH_HUMAN	P23526	AHCY	35	461	repA	sample-01	0.136045	T0	DMSO	0	0.132396	0.00364887
sp|P23528|COF1_HUMAN	P23528	CFL1	25	391	repA	sample-01	0.268998	T0	DMSO	0	0.264147	0.00485064
sp|P23588|IF4B_HUMAN	P23588	EIF4B	62	449	repA	sample-01	0.207475	T0	DMSO	0	0.195855	0.0116203
sp|P23786|CPT2_HUMAN	P23786	CPT2	5	11	repA	sample-01	-0.479951	T0	DMSO	0	-0.17403	-0.305921
sp|P23919|KTHY_HUMAN	P23919	DTYMK	26	92	repA	sample-01	0.0590414	T0	DMSO	0	0.0209588	0.0380826
sp|P23921|RIR1_HUMAN	P23921	RRM1	44	217	repA	sample-01	0.00658275	T0	DMSO	0	0.060706	-0.0541233
sp|P24386|RAE1_HUMAN	P24386	CHM	11	14	repA	sample-01	0.0627102	T0	DMSO	0	-0.00729689	0.0700071
sp|P24534|EF1B_HUMAN	P24534	EEF1B2	19	231	repA	sample-01	0.0298548	T0	DMSO	0	0.0711339	-0.0412791
sp|P24666|PPAC_HUMAN	P24666	ACP1	14	141	repA	sample-01	0.208802	T0	DMSO	0	0.150636	0.0581666
sp|P24752|THIL_HUMAN	P24752	ACAT1	28	220	repA	sample-01	-0.00349269	T0	DMSO	0	0.0504175	-0.0539102
sp|P24928|RPB1_HUMAN	P24928	POLR2A	16	33	repA	sample-01	-0.096182	T0	DMSO	0	-0.0313576	-0.0648244
sp|P25205|MCM3_HUMAN	P25205	MCM3	77	477	repA	sample-01	0.0357187	T0	DMSO	0	0.079225	-0.0435064
sp|P25208|NFYB_HUMAN	P25208	NFYB	6	41	repA	sample-01	0.211435	T0	DMSO	0	0.211877	-0.000442
sp|P25325|THTM_HUMAN	P25325	MPST	14	73	repA	sample-01	0.00709159	T0	DMSO	0	-0.00730287	0.0143945
sp|P25398|RS12_HUMAN	P25398	RPS12	14	163	repA	sample-01	-0.0870205	T0	DMSO	0	-0.0777447	-0.00927576
sp|P25685|DNJB1_HUMAN	P25685	DNAJB1	24	68	repA	sample-01	-0.107709	T0	DMSO	0	-0.0676931	-0.0400162
sp|P25705|ATPA_HUMAN	P25705	ATP5F1A	34	155	repA	sample-01	-0.176683	T0	DMSO	0	-0.0638908	-0.112792
sp|P25774|CATS_HUMAN	P25774	CTSS	3	6	repA	sample-01	-0.105514	T0	DMSO	0	-0.12022	0.0147067
sp|P25786|PSA1_HUMAN	P25786	PSMA1	30	508	repA	sample-01	0.0534635	T0	DMSO	0	0.0368708	0.0165927
sp|P25787|PSA2_HUMAN	P25787	PSMA2	21	437	repA	sample-01	0.0284822	T0	DMSO	0	-0.017677	0.0461593
sp|P25788|PSA3_HUMAN	P25788	PSMA3	23	290	repA	sample-01	0.0576429	T0	DMSO	0	0.0437983	0.0138446
sp|P26196|DDX6_HUMAN	P26196	DDX6	29	97	repA	sample-01	0.200139	T0	DMSO	0	0.192288	0.00785183
sp|P26358|DNMT1_HUMAN	P26358	DNMT1	78	292	repA	sample-01	0.0973334	T0	DMSO	0	0.0879684	0.00936504
sp|P26368|U2AF2_HUMAN	P26368	U2AF2	18	113	repA	sample-01	0.174848	T0	DMSO	0	0.163779	0.0110686
sp|P26373|RL13_HUMAN	P26373	RPL13	11	41	repA	sample-01	-0.251692	T0	DMSO	0	-0.0806678	-0.171024
sp|P26374|RAE2_HUMAN	P26374	CHML	32	160	repA	sample-01	0.116354	T0	DMSO	0	0.100674	0.01568
sp|P26599|PTBP1_HUMAN	P26599	PTBP1	27	293	repA	sample-01	0.046766	T0	DMSO	0	0.0906328	-0.0438668
sp|P26639|SYTC_HUMAN	P26639	TARS1	70	568	repA	sample-01	0.122403	T0	DMSO	0	0.12216	0.000243
sp|P26640|SYVC_HUMAN	P26640	VARS1	75	453	repA	sample-01	-0.146758	T0	DMSO	0	-0.0643695	-0.0823888
sp|P26641|EF1G_HUMAN	P26641	EEF1G	51	703	repA	sample-01	0.107277	T0	DMSO	0	0.117006	-0.0097289
sp|P26885|FKBP2_HUMAN	P26885	FKBP2	9	60	repA	sample-01	0.0827829	T0	DMSO	0	0.0202212	0.0625617
sp|P27105|STOM_HUMAN	P27105	STOM	5	20	repA	sample-01	-0.50933	T0	DMSO	0	-0.282546	-0.226784
sp|P27144|KAD4_HUMAN	P27144	AK4	9	12	repA	sample-01	0.0923682	T0	DMSO	0	0.0201279	0.0722402
sp|P27348|1433T_HUMAN	P27348	YWHAQ	30	387	repA	sample-01	0.138205	T0	DMSO	0	0.177019	-0.0388141
sp|P27694|RFA1_HUMAN	P27694	RPA1	43	216	repA	sample-01	0.169955	T0	DMSO	0	0.190865	-0.0209101
sp|P27695|APEX1_HUMAN	P27695	APEX1	16	74	repA	sample-01	-0.0543236	T0	DMSO	0	0.0333925	-0.087716
sp|P27707|DCK_HUMAN	P27707	DCK	13	60	repA	sample-01	-0.0512242	T0	DMSO	0	-0.0426831	-0.00854119
sp|P27708|PYR1_HUMAN	P27708	CAD	69	255	repA	sample-01	-0.00473619	T0	DMSO	0	0.03451	-0.0392462
sp|P27797|CALR_HUMAN	P27797	CALR	26	551	repA	sample-01	0.161719	T0	DMSO	0	0.13486	0.0268591
sp|P27816|MAP4_HUMAN	P27816	MAP4	82	869	repA	sample-01	0.13206	T0	DMSO	0	0.123859	0.00820146
sp|P27824|CALX_HUMAN	P27824	CANX	13	40	repA	sample-01	-0.0710554	T0	DMSO	0	0.0742902	-0.145346
sp|P28066|PSA5_HUMAN	P28066	PSMA5	14	590	repA	sample-01	-0.0222114	T0	DMSO	0	-0.041109	0.0188976
sp|P28070|PSB4_HUMAN	P28070	PSMB4	16	456	repA	sample-01	-0.00963169	T0	DMSO	0	0.0110641	-0.0206958
sp|P28072|PSB6_HUMAN	P28072	PSMB6	18	269	repA	sample-01	0.0568398	T0	DMSO	0	0.0797621	-0.0229224
sp|P28074|PSB5_HUMAN	P28074	PSMB5	28	340	repA	sample-01	0.0867123	T0	DMSO	0	0.109744	-0.0230314
sp|P28331|NDUS1_HUMAN	P28331	NDUFS1	16	43	repA	sample-01	0.0166986	T0	DMSO	0	0.022134	-0.00543539
sp|P28340|DPOD1_HUMAN	P28340	POLD1	38	119	repA	sample-01	-0.0993937	T0	DMSO	0	-0.0342944	-0.0650993
sp|P28715|ERCC5_HUMAN	P28715	ERCC5	5	8	repA	sample-01	-0.208046	T0	DMSO	0	-0.193363	-0.0146829
sp|P28799|GRN_HUMAN	P28799	GRN	4	12	repA	sample-01	-0.260425	T0	DMSO	0	-0.120466	-0.139959
sp|P28838|AMPL_HUMAN	P28838	LAP3	41	537	repA	sample-01	0.0156148	T0	DMSO	0	0.00739434	0.00822045
sp|P28908|TNR8_HUMAN	P28908	TNFRSF8	7	15	repA	sample-01	-0.129681	T0	DMSO	0	-0.00813679	-0.121544
sp|P29083|T2EA_HUMAN	P29083	GTF2E1	10	38	repA	sample-01	0.0345397	T0	DMSO	0	-0.0121114	0.0466511
sp|P29084|T2EB_HUMAN	P29084	GTF2E2	4	15	repA	sample-01	-0.300655	T0	DMSO	0	-0.141336	-0.159319
sp|P29144|TPP2_HUMAN	P29144	TPP2	80	394	repA	sample-01	-0.0488974	T0	DMSO	0	-0.0261355	-0.0227619
sp|P29218|IMPA1_HUMAN	P29218	IMPA1	15	93	repA	sample-01	0.081617	T0	DMSO	0	0.0386198	0.0429972
sp|P29372|3MG_HUMAN	P29372	MPG	6	14	repA	sample-01	0.119645	T0	DMSO	0	0.0570988	0.0625465
sp|P29373|RABP2_HUMAN	P29373	CRABP2	2	6	repA	sample-01	0.0800716	T0	DMSO	0	-0.221398	0.30147
sp|P29401|TKT_HUMAN	P29401	TKT	58	1398	repA	sample-01	0.124123	T0	DMSO	0	0.0958903	0.0282323
sp|P29590|PML_HUMAN	P29590	PML	24	82	repA	sample-01	-0.0511637	T0	DMSO	0	-0.0125651	-0.0385986
sp|P29692|EF1D_HUMAN	P29692	EEF1D	33	461	repA	sample-01	0.0161505	T0	DMSO	0	0.00340885	0.0127417
sp|P29966|MARCS_HUMAN	P29966	MARCKS	5	7	repA	sample-01	-0.0992347	T0	DMSO	0	-0.091	-0.00823471
sp|P30038|AL4A1_HUMAN	P30038	ALDH4A1	7	9	repA	sample-01	-0.409571	T0	DMSO	0	-0.205633	-0.203938
sp|P30040|ERP29_HUMAN	P30040	ERP29	22	206	repA	sample-01	0.0522896	T0	DMSO	0	0.0444984	0.00779115
sp|P30041|PRDX6_HUMAN	P30041	PRDX6	36	436	repA	sample-01	0.161098	T0	DMSO	0	0.118788	0.0423094
sp|P30043|BLVRB_HUMAN	P30043	BLVRB	19	338	repA	sample-01	0.179014	T0	DMSO	0	0.145918	0.0330959
sp|P30044|PRDX5_HUMAN	P30044	PRDX5	15	185	repA	sample-01	-0.0904531	T0	DMSO	0	-0.0467413	-0.0437118
sp|P30047|GFRP_HUMAN	P30047	GCHFR	6	55	repA	sample-01	-0.000401	T0	DMSO	0	0.038285	-0.038686
sp|P30048|PRDX3_HUMAN	P30048	PRDX3	15	126	repA	sample-01	0.053076	T0	DMSO	0	0.0362774	0.0167986
sp|P30049|ATPD_HUMAN	P30049	ATP5F1D	6	175	repA	sample-01	0.214641	T0	DMSO	0	0.115279	0.0993616
sp|P30050|RL12_HUMAN	P30050	RPL12	14	85	repA	sample-01	0.0194843	T0	DMSO	0	0.00180783	0.0176765
sp|P30084|ECHM_HUMAN	P30084	ECHS1	18	161	repA	sample-01	0.0487547	T0	DMSO	0	0.0183638	0.0303908
sp|P30085|KCY_HUMAN	P30085	CMPK1	21	239	repA	sample-01	0.127283	T0	DMSO	0	0.124344	0.00293938
sp|P30086|PEBP1_HUMAN	P30086	PEBP1	16	247	repA	sample-01	0.0394067	T0	DMSO	0	-0.0153122	0.054719
sp|P30101|PDIA3_HUMAN	P30101	PDIA3	47	482	repA	sample-01	0.058517	T0	DMSO	0	0.0537052	0.00481178
sp|P30153|2AAA_HUMAN	P30153	PPP2R1A	46	515	repA	sample-01	0.0775488	T0	DMSO	0	0.0881858	-0.010637
sp|P30154|2AAB_HUMAN	P30154	PPP2R1B	36	131	repA	sample-01	-0.0478146	T0	DMSO	0	-0.0328675	-0.0149471
sp|P30260|CDC27_HUMAN	P30260	CDC27	9	16	repA	sample-01	-0.15195	T0	DMSO	0	-0.0661204	-0.0858294
sp|P30405|PPIF_HUMAN	P30405	PPIF	16	214	repA	sample-01	0.0677861	T0	DMSO	0	0.0676338	0.000152
sp|P30419|NMT1_HUMAN	P30419	NMT1	23	128	repA	sample-01	-0.0581334	T0	DMSO	0	-0.0474852	-0.0106482
sp|P30519|HMOX2_HUMAN	P30519	HMOX2	4	14	repA	sample-01	0.168119	T0	DMSO	0	0.0276469	0.140472
sp|P30520|PURA2_HUMAN	P30520	ADSS2	38	293	repA	sample-01	0.0213575	T0	DMSO	0	-0.0439152	0.0652727
sp|P30533|AMRP_HUMAN	P30533	LRPAP1	22	83	repA	sample-01	0.124105	T0	DMSO	0	0.113394	0.0107107
sp|P30566|PUR8_HUMAN	P30566	ADSL	40	282	repA	sample-01	0.175688	T0	DMSO	0	0.200197	-0.0245087
sp|P30626|SORCN_HUMAN	P30626	SRI	16	135	repA	sample-01	0.194257	T0	DMSO	0	0.127663	0.0665939
sp|P30876|RPB2_HUMAN	P30876	POLR2B	28	70	repA	sample-01	-0.032436	T0	DMSO	0	0.0179606	-0.0503965
sp|P31040|SDHA_HUMAN	P31040	SDHA	20	83	repA	sample-01	0.0157359	T0	DMSO	0	0.020038	-0.00430216
sp|P31146|COR1A_HUMAN	P31146	CORO1A	5	8	repA	sample-01	-0.122889	T0	DMSO	0	-0.20703	0.0841403
sp|P31150|GDIA_HUMAN	P31150	GDI1	43	202	repA	sample-01	0.0076679	T0	DMSO	0	0.0259268	-0.0182589
sp|P31321|KAP1_HUMAN	P31321	PRKAR1B	8	22	repA	sample-01	-0.01763	T0	DMSO	0	-0.109767	0.0921369
sp|P31323|KAP3_HUMAN	P31323	PRKAR2B	24	109	repA	sample-01	-0.110978	T0	DMSO	0	-0.104464	-0.00651441
sp|P31350|RIR2_HUMAN	P31350	RRM2	33	170	repA	sample-01	0.028741	T0	DMSO	0	-0.0171504	0.0458914
sp|P31483|TIA1_HUMAN	P31483	TIA1	15	75	repA	sample-01	0.49732	T0	DMSO	0	0.475559	0.0217604
sp|P31689|DNJA1_HUMAN	P31689	DNAJA1	30	194	repA	sample-01	0.0504013	T0	DMSO	0	0.0736687	-0.0232674
sp|P31930|QCR1_HUMAN	P31930	UQCRC1	10	33	repA	sample-01	-0.268095	T0	DMSO	0	-0.217573	-0.050522
sp|P31937|3HIDH_HUMAN	P31937	HIBADH	18	178	repA	sample-01	-0.033749	T0	DMSO	0	-0.0329092	-0.00084
sp|P31939|PUR9_HUMAN	P31939	ATIC	58	519	repA	sample-01	-0.0850327	T0	DMSO	0	-0.0489028	-0.0361299
sp|P31942|HNRH3_HUMAN	P31942	HNRNPH3	15	106	repA	sample-01	0.0596732	T0	DMSO	0	0.0514751	0.00819809
sp|P31943|HNRH1_HUMAN	P31943	HNRNPH1	25	222	repA	sample-01	0.172343	T0	DMSO	0	0.243519	-0.0711755
sp|P31944|CASPE_HUMAN	P31944	CASP14	8	23	repA	sample-01	-0.013578	T0	DMSO	0	0.108786	-0.122364
sp|P31946|1433B_HUMAN	P31946	YWHAB	29	521	repA	sample-01	0.0153917	T0	DMSO	0	0.0285367	-0.0131451
sp|P31947|1433S_HUMAN	P31947	SFN	20	60	repA	sample-01	0.138863	T0	DMSO	0	0.160443	-0.0215801
sp|P31948|STIP1_HUMAN	P31948	STIP1	72	1621	repA	sample-01	0.10139	T0	DMSO	0	0.0607816	0.0406084
sp|P31949|S10AB_HUMAN	P31949	S100A11	10	146	repA	sample-01	0.0501051	T0	DMSO	0	-0.0606875	0.110793
sp|P32019|I5P2_HUMAN	P32019	INPP5B	12	34	repA	sample-01	-0.0627175	T0	DMSO	0	-0.00455916	-0.0581583
sp|P32119|PRDX2_HUMAN	P32119	PRDX2	31	321	repA	sample-01	-0.00776801	T0	DMSO	0	0.000817	-0.00858475
sp|P32121|ARRB2_HUMAN	P32121	ARRB2	7	9	repA	sample-01	-0.134967	T0	DMSO	0	-0.276921	0.141954
sp|P32321|DCTD_HUMAN	P32321	DCTD	18	106	repA	sample-01	-0.0319944	T0	DMSO	0	-0.0166113	-0.0153831
sp|P32322|P5CR1_HUMAN	P32322	PYCR1	14	50	repA	sample-01	0.280803	T0	DMSO	0	0.226166	0.0546374
sp|P32519|ELF1_HUMAN	P32519	ELF1	7	18	repA	sample-01	-0.0840225	T0	DMSO	0	-0.0798928	-0.00412971
sp|P32929|CGL_HUMAN	P32929	CTH	19	111	repA	sample-01	-0.0477836	T0	DMSO	0	-0.0806979	0.0329143
sp|P32969|RL9_HUMAN	P32969	RPL9	9	34	repA	sample-01	-0.256404	T0	DMSO	0	-0.122252	-0.134152
sp|P33240|CSTF2_HUMAN	P33240	CSTF2	28	257	repA	sample-01	-0.0179015	T0	DMSO	0	-0.0009	-0.017001
sp|P33316|DUT_HUMAN	P33316	DUT	20	319	repA	sample-01	-0.0951146	T0	DMSO	0	-0.134423	0.0393082
sp|P33552|CKS2_HUMAN	P33552	CKS2	6	24	repA	sample-01	0.00263975	T0	DMSO	0	-0.0228541	0.0254938
sp|P33992|MCM5_HUMAN	P33992	MCM5	47	288	repA	sample-01	0.113389	T0	DMSO	0	0.142754	-0.0293645
sp|P33993|MCM7_HUMAN	P33993	MCM7	52	304	repA	sample-01	-0.0793363	T0	DMSO	0	0.0240678	-0.103404
sp|P34059|GALNS_HUMAN	P34059	GALNS	8	26	repA	sample-01	0.0501248	T0	DMSO	0	0.0280925	0.0220324
sp|P34896|GLYC_HUMAN	P34896	SHMT1	28	95	repA	sample-01	0.0872394	T0	DMSO	0	0.0840041	0.00323531
sp|P34897|GLYM_HUMAN	P34897	SHMT2	50	326	repA	sample-01	0.15783	T0	DMSO	0	0.128097	0.0297332
sp|P34913|HYES_HUMAN	P34913	EPHX2	27	164	repA	sample-01	0.0520862	T0	DMSO	0	0.0220361	0.0300502
sp|P34931|HS71L_HUMAN	P34931	HSPA1L	31	4	repA	sample-01	0.202165	T0	DMSO	0	-0.170726	0.372892
sp|P34932|HSP74_HUMAN	P34932	HSPA4	88	1184	repA	sample-01	0.0510495	T0	DMSO	0	0.0997996	-0.04875
sp|P34949|MPI_HUMAN	P34949	MPI	16	84	repA	sample-01	-0.0538574	T0	DMSO	0	-0.0772446	0.0233872
sp|P35219|CAH8_HUMAN	P35219	CA8	12	75	repA	sample-01	-0.0286498	T0	DMSO	0	-0.0478676	0.0192179
sp|P35226|BMI1_HUMAN	P35226	BMI1	3	7	repA	sample-01	0.0702162	T0	DMSO	0	0.0499017	0.0203145
sp|P35236|PTN7_HUMAN	P35236	PTPN7	7	13	repA	sample-01	-0.212544	T0	DMSO	0	-0.123653	-0.0888911
sp|P35237|SPB6_HUMAN	P35237	SERPINB6	39	981	repA	sample-01	0.125413	T0	DMSO	0	0.126811	-0.0013976
sp|P35240|MERL_HUMAN	P35240	NF2	7	13	repA	sample-01	-0.190282	T0	DMSO	0	-0.214038	0.0237554
sp|P35241|RADI_HUMAN	P35241	RDX	71	323	repA	sample-01	0.130319	T0	DMSO	0	0.132448	-0.00212853
sp|P35244|RFA3_HUMAN	P35244	RPA3	9	129	repA	sample-01	0.128061	T0	DMSO	0	0.118709	0.00935196
sp|P35249|RFC4_HUMAN	P35249	RFC4	22	76	repA	sample-01	-0.180027	T0	DMSO	0	-0.17049	-0.00953748
sp|P35250|RFC2_HUMAN	P35250	RFC2	16	71	repA	sample-01	-0.0757433	T0	DMSO	0	-0.0329676	-0.0427757
sp|P35251|RFC1_HUMAN	P35251	RFC1	3	5	repA	sample-01	-0.0181302	T0	DMSO	0	0.103428	-0.121558
sp|P35269|T2FA_HUMAN	P35269	GTF2F1	15	52	repA	sample-01	-0.0120672	T0	DMSO	0	0.00201709	-0.0140843
sp|P35270|SPRE_HUMAN	P35270	SPR	15	65	repA	sample-01	0.0833586	T0	DMSO	0	0.0653866	0.0179719
sp|P35520|CBS_HUMAN	P35520	CBS	43	411	repA	sample-01	0.0297163	T0	DMSO	0	0.0239459	0.00577044
sp|P35544|UBIM_HUMAN	P35544	FAU	2	8	repA	sample-01	0.151569	T0	DMSO	0	-0.113701	0.26527
sp|P35573|GDE_HUMAN	P35573	AGL	46	147	repA	sample-01	-0.0170136	T0	DMSO	0	0.0209407	-0.0379544
sp|P35606|COPB2_HUMAN	P35606	COPB2	46	205	repA	sample-01	0.0553383	T0	DMSO	0	0.04223	0.0131084
sp|P35611|ADDA_HUMAN	P35611	ADD1	32	145	repA	sample-01	0.0632845	T0	DMSO	0	0.0554342	0.00785032
sp|P35612|ADDB_HUMAN	P35612	ADD2	32	124	repA	sample-01	0.0242453	T0	DMSO	0	0.0559942	-0.0317489
sp|P35613|BASI_HUMAN	P35613	BSG	8	39	repA	sample-01	-0.228296	T0	DMSO	0	-0.111786	-0.11651
sp|P35637|FUS_HUMAN	P35637	FUS	13	116	repA	sample-01	0.479685	T0	DMSO	0	0.491317	-0.011632
sp|P35658|NU214_HUMAN	P35658	NUP214	60	307	repA	sample-01	0.0449699	T0	DMSO	0	0.0581971	-0.0132272
sp|P35659|DEK_HUMAN	P35659	DEK	23	89	repA	sample-01	-0.00428265	T0	DMSO	0	-0.00854438	0.00426173
sp|P35754|GLRX1_HUMAN	P35754	GLRX	5	37	repA	sample-01	-0.128741	T0	DMSO	0	-0.0125385	-0.116202
sp|P35790|CHKA_HUMAN	P35790	CHKA	16	45	repA	sample-01	-0.0926853	T0	DMSO	0	-0.123919	0.0312339
sp|P35813|PPM1A_HUMAN	P35813	PPM1A	12	30	repA	sample-01	0.0521485	T0	DMSO	0	0.0974173	-0.0452688
sp|P35998|PRS7_HUMAN	P35998	PSMC2	47	329	repA	sample-01	-0.0437867	T0	DMSO	0	-0.00164929	-0.0421374
sp|P36404|ARL2_HUMAN	P36404	ARL2	10	29	repA	sample-01	-0.151784	T0	DMSO	0	-0.101188	-0.0505957
sp|P36405|ARL3_HUMAN	P36405	ARL3	18	85	repA	sample-01	0.207039	T0	DMSO	0	0.199107	0.00793191
sp|P36507|MP2K2_HUMAN	P36507	MAP2K2	13	19	repA	sample-01	-0.0698893	T0	DMSO	0	-0.0103722	-0.0595171
sp|P36551|HEM6_HUMAN	P36551	CPOX	37	226	repA	sample-01	0.109079	T0	DMSO	0	0.0953704	0.0137089
sp|P36578|RL4_HUMAN	P36578	RPL4	19	65	repA	sample-01	-0.218238	T0	DMSO	0	-0.0997596	-0.118478
sp|P36639|8ODP_HUMAN	P36639	NUDT1	10	58	repA	sample-01	0.111298	T0	DMSO	0	0.11843	-0.00713244
sp|P36776|LONM_HUMAN	P36776	LONP1	42	190	repA	sample-01	-0.0186412	T0	DMSO	0	0.0268803	-0.0455215
sp|P36873|PP1G_HUMAN	P36873	PPP1CC	23	186	repA	sample-01	-0.0198446	T0	DMSO	0	-0.0288377	0.00899307
sp|P36915|GNL1_HUMAN	P36915	GNL1	20	68	repA	sample-01	-0.0601833	T0	DMSO	0	0.0086868	-0.0688701
sp|P36954|RPB9_HUMAN	P36954	POLR2I	9	60	repA	sample-01	0.0669887	T0	DMSO	0	0.124714	-0.057725
sp|P36955|PEDF_HUMAN	P36955	SERPINF1	7	9	repA	sample-01	-0.278841	T0	DMSO	0	-0.211944	-0.0668965
sp|P36957|ODO2_HUMAN	P36957	DLST	21	158	repA	sample-01	0.129563	T0	DMSO	0	0.0858041	0.0437594
sp|P36959|GMPR1_HUMAN	P36959	GMPR	19	235	repA	sample-01	0.204675	T0	DMSO	0	0.168115	0.0365594
sp|P36969|GPX4_HUMAN	P36969	GPX4	10	58	repA	sample-01	-0.113287	T0	DMSO	0	-0.107336	-0.00595066
sp|P37108|SRP14_HUMAN	P37108	SRP14	12	110	repA	sample-01	0.116379	T0	DMSO	0	0.109434	0.00694471
sp|P37198|NUP62_HUMAN	P37198	NUP62	13	67	repA	sample-01	0.0895195	T0	DMSO	0	0.0998828	-0.0103634
sp|P37235|HPCL1_HUMAN	P37235	HPCAL1	5	16	repA	sample-01	0.157279	T0	DMSO	0	0.121228	0.0360511
sp|P37268|FDFT_HUMAN	P37268	FDFT1	5	8	repA	sample-01	-0.210541	T0	DMSO	0	-0.288298	0.0777574
sp|P37802|TAGL2_HUMAN	P37802	TAGLN2	26	699	repA	sample-01	0.140617	T0	DMSO	0	0.0737555	0.0668612
sp|P37837|TALDO_HUMAN	P37837	TALDO1	33	520	repA	sample-01	0.101301	T0	DMSO	0	0.109021	-0.00771937
sp|P38117|ETFB_HUMAN	P38117	ETFB	25	174	repA	sample-01	0.237835	T0	DMSO	0	0.287264	-0.0494284
sp|P38398|BRCA1_HUMAN	P38398	BRCA1	3	6	repA	sample-01	-0.224831	T0	DMSO	0	-0.13187	-0.092961
sp|P38646|GRP75_HUMAN	P38646	HSPA9	70	992	repA	sample-01	0.0951237	T0	DMSO	0	0.0981252	-0.0030015
sp|P38919|IF4A3_HUMAN	P38919	EIF4A3	29	105	repA	sample-01	-0.10452	T0	DMSO	0	-0.0390657	-0.0654546
sp|P39019|RS19_HUMAN	P39019	RPS19	16	79	repA	sample-01	-0.0598876	T0	DMSO	0	-0.0783764	0.0184888
sp|P39023|RL3_HUMAN	P39023	RPL3	27	132	repA	sample-01	-0.189818	T0	DMSO	0	-0.012088	-0.17773
sp|P39748|FEN1_HUMAN	P39748	FEN1	23	162	repA	sample-01	-0.267721	T0	DMSO	0	-0.251468	-0.0162529
sp|P40121|CAPG_HUMAN	P40121	CAPG	16	145	repA	sample-01	0.140833	T0	DMSO	0	0.0921538	0.0486795
sp|P40227|TCPZ_HUMAN	P40227	CCT6A	56	981	repA	sample-01	-0.0647437	T0	DMSO	0	0.00284279	-0.0675865
sp|P40337|VHL_HUMAN	P40337	VHL	4	7	repA	sample-01	-0.0551117	T0	DMSO	0	-0.0264931	-0.0286186
sp|P40616|ARL1_HUMAN	P40616	ARL1	5	22	repA	sample-01	-0.00567249	T0	DMSO	0	0.0495414	-0.0552138
sp|P40692|MLH1_HUMAN	P40692	MLH1	7	17	repA	sample-01	-0.367216	T0	DMSO	0	-0.0924671	-0.274748
sp|P40763|STAT3_HUMAN	P40763	STAT3	35	143	repA	sample-01	0.158312	T0	DMSO	0	0.185336	-0.027024
sp|P40818|UBP8_HUMAN	P40818	USP8	16	39	repA	sample-01	0.0408285	T0	DMSO	0	0.0688459	-0.0280174
sp|P40855|PEX19_HUMAN	P40855	PEX19	14	105	repA	sample-01	0.0594673	T0	DMSO	0	0.0171862	0.0422811
sp|P40925|MDHC_HUMAN	P40925	MDH1	33	425	repA	sample-01	0.0824939	T0	DMSO	0	0.0504529	0.032041
sp|P40926|MDHM_HUMAN	P40926	MDH2	33	689	repA	sample-01	0.0693028	T0	DMSO	0	0.0170844	0.0522184
sp|P40937|RFC5_HUMAN	P40937	RFC5	10	25	repA	sample-01	-0.102546	T0	DMSO	0	0.00374885	-0.106295
sp|P40939|ECHA_HUMAN	P40939	HADHA	46	230	repA	sample-01	-0.0394274	T0	DMSO	0	-0.0341234	-0.00530408
sp|P41091|IF2G_HUMAN	P41091	EIF2S3	33	171	repA	sample-01	0.0935202	T0	DMSO	0	0.0896766	0.00384357
sp|P41134|ID1_HUMAN	P41134	ID1	6	11	repA	sample-01	0.0861503	T0	DMSO	0	-0.164759	0.250909
sp|P41214|EIF2D_HUMAN	P41214	EIF2D	9	23	repA	sample-01	-0.118349	T0	DMSO	0	-0.101245	-0.0171033
sp|P41223|BUD31_HUMAN	P41223	BUD31	14	52	repA	sample-01	0.099263	T0	DMSO	0	0.0775618	0.0217013
sp|P41227|NAA10_HUMAN	P41227	NAA10	23	205	repA	sample-01	-0.0029375	T0	DMSO	0	-0.0214864	0.0185489
sp|P41229|KDM5C_HUMAN	P41229	KDM5C	15	35	repA	sample-01	-0.122715	T0	DMSO	0	-0.135966	0.0132509
sp|P41250|GARS_HUMAN	P41250	GARS1	60	490	repA	sample-01	0.169518	T0	DMSO	0	0.158601	0.0109173
sp|P41252|SYIC_HUMAN	P41252	IARS1	48	188	repA	sample-01	-0.130737	T0	DMSO	0	-0.0276875	-0.10305
sp|P41567|EIF1_HUMAN	P41567	EIF1	9	14	repA	sample-01	0.512586	T0	DMSO	0	0.434779	0.0778067
sp|P42025|ACTY_HUMAN	P42025	ACTR1B	12	14	repA	sample-01	-0.0168102	T0	DMSO	0	-0.0433074	0.0264971
sp|P42126|ECI1_HUMAN	P42126	ECI1	15	157	repA	sample-01	0.0149584	T0	DMSO	0	0.00315879	0.0117996
sp|P42166|LAP2A_HUMAN	P42166	TMPO	20	84	repA	sample-01	0.0469591	T0	DMSO	0	0.017514	0.0294452
sp|P42167|LAP2B_HUMAN	P42167	TMPO	16	17	repA	sample-01	-0.0838343	T0	DMSO	0	-0.0355018	-0.0483325
sp|P42224|STAT1_HUMAN	P42224	STAT1	31	117	repA	sample-01	-0.0123789	T0	DMSO	0	0.0275803	-0.0399592
sp|P42226|STAT6_HUMAN	P42226	STAT6	8	21	repA	sample-01	-0.16958	T0	DMSO	0	-0.0622977	-0.107282
sp|P42229|STA5A_HUMAN	P42229	STAT5A	40	171	repA	sample-01	0.0208866	T0	DMSO	0	0.023389	-0.00250237
sp|P42285|MTREX_HUMAN	P42285	MTREX	63	317	repA	sample-01	0.107256	T0	DMSO	0	0.101867	0.00538965
sp|P42338|PK3CB_HUMAN	P42338	PIK3CB	3	11	repA	sample-01	-0.056294	T0	DMSO	0	0.107078	-0.163372
sp|P42345|MTOR_HUMAN	P42345	MTOR	7	11	repA	sample-01	-0.290149	T0	DMSO	0	-0.137829	-0.15232
sp|P42566|EPS15_HUMAN	P42566	EPS15	46	194	repA	sample-01	0.117866	T0	DMSO	0	0.110333	0.00753255
sp|P42574|CASP3_HUMAN	P42574	CASP3	26	179	repA	sample-01	0.109829	T0	DMSO	0	0.105812	0.00401725
sp|P42575|CASP2_HUMAN	P42575	CASP2	15	49	repA	sample-01	0.0425518	T0	DMSO	0	0.0106871	0.0318647
sp|P42695|CNDD3_HUMAN	P42695	NCAPD3	3	5	repA	sample-01	-0.537597	T0	DMSO	0	-0.45044	-0.0871571
sp|P42765|THIM_HUMAN	P42765	ACAA2	11	55	repA	sample-01	0.180703	T0	DMSO	0	0.112232	0.0684709
sp|P42766|RL35_HUMAN	P42766	RPL35	6	26	repA	sample-01	-0.00536134	T0	DMSO	0	0.0508152	-0.0561766
sp|P42773|CDN2C_HUMAN	P42773	CDKN2C	10	48	repA	sample-01	-0.0255907	T0	DMSO	0	-0.0495732	0.0239824
sp|P42785|PCP_HUMAN	P42785	PRCP	13	55	repA	sample-01	0.0814714	T0	DMSO	0	0.0819981	-0.000527
sp|P42898|MTHR_HUMAN	P42898	MTHFR	28	103	repA	sample-01	0.045652	T0	DMSO	0	0.0255084	0.0201435
sp|P43034|LIS1_HUMAN	P43034	PAFAH1B1	21	93	repA	sample-01	0.308437	T0	DMSO	0	0.278222	0.0302154
sp|P43121|MUC18_HUMAN	P43121	MCAM	10	20	repA	sample-01	-0.0993905	T0	DMSO	0	-0.107338	0.00794794
sp|P43243|MATR3_HUMAN	P43243	MATR3	30	140	repA	sample-01	-0.198837	T0	DMSO	0	-0.0898787	-0.108959
sp|P43246|MSH2_HUMAN	P43246	MSH2	50	226	repA	sample-01	-0.0664249	T0	DMSO	0	-0.0441677	-0.0222573
sp|P43487|RANG_HUMAN	P43487	RANBP1	23	322	repA	sample-01	0.302518	T0	DMSO	0	0.276639	0.0258791
sp|P43490|NAMPT_HUMAN	P43490	NAMPT	45	371	repA	sample-01	0.147934	T0	DMSO	0	0.0990416	0.0488926
sp|P43686|PRS6B_HUMAN	P43686	PSMC4	30	217	repA	sample-01	-0.111971	T0	DMSO	0	-0.0287019	-0.0832688
sp|P43897|EFTS_HUMAN	P43897	TSFM	17	69	repA	sample-01	-0.0984269	T0	DMSO	0	-0.0196588	-0.0787681
sp|P45880|VDAC2_HUMAN	P45880	VDAC2	4	6	repA	sample-01	-0.195679	T0	DMSO	0	-0.0783367	-0.117342
sp|P45973|CBX5_HUMAN	P45973	CBX5	14	79	repA	sample-01	0.0892363	T0	DMSO	0	0.13985	-0.0506138
sp|P46013|KI67_HUMAN	P46013	MKI67	16	32	repA	sample-01	-0.100095	T0	DMSO	0	-0.0673146	-0.0327802
sp|P46019|KPB2_HUMAN	P46019	PHKA2	4	6	repA	sample-01	-0.163618	T0	DMSO	0	-0.159746	-0.00387161
sp|P46020|KPB1_HUMAN	P46020	PHKA1	6	12	repA	sample-01	-0.224262	T0	DMSO	0	0.0422054	-0.266468
sp|P46060|RAGP1_HUMAN	P46060	RANGAP1	33	229	repA	sample-01	0.0250279	T0	DMSO	0	0.0226467	0.00238118
sp|P46063|RECQ1_HUMAN	P46063	RECQL	19	41	repA	sample-01	0.115573	T0	DMSO	0	0.0946293	0.0209441
sp|P46087|NOP2_HUMAN	P46087	NOP2	6	11	repA	sample-01	-0.229398	T0	DMSO	0	-0.348385	0.118986
sp|P46108|CRK_HUMAN	P46108	CRK	20	111	repA	sample-01	0.108895	T0	DMSO	0	0.0951474	0.0137472
sp|P46109|CRKL_HUMAN	P46109	CRKL	25	467	repA	sample-01	0.143233	T0	DMSO	0	0.125631	0.0176027
sp|P46199|IF2M_HUMAN	P46199	MTIF2	5	9	repA	sample-01	0.0565107	T0	DMSO	0	0.00644283	0.0500679
sp|P46379|BAG6_HUMAN	P46379	BAG6	42	249	repA	sample-01	0.0516455	T0	DMSO	0	0.0211812	0.0304643
sp|P46459|NSF_HUMAN	P46459	NSF	35	109	repA	sample-01	-0.105885	T0	DMSO	0	-0.0636427	-0.0422424
sp|P46736|BRCC3_HUMAN	P46736	BRCC3	10	29	repA	sample-01	0.126714	T0	DMSO	0	0.0703553	0.0563585
sp|P46776|RL27A_HUMAN	P46776	RPL27A	5	19	repA	sample-01	-0.0539069	T0	DMSO	0	-0.0212056	-0.0327013
sp|P46777|RL5_HUMAN	P46777	RPL5	24	233	repA	sample-01	-0.161146	T0	DMSO	0	-0.0576168	-0.103529
sp|P46778|RL21_HUMAN	P46778	RPL21	7	30	repA	sample-01	-0.299125	T0	DMSO	0	-0.094259	-0.204866
sp|P46779|RL28_HUMAN	P46779	RPL28	5	22	repA	sample-01	-0.0634681	T0	DMSO	0	-0.00054	-0.0629282
sp|P46781|RS9_HUMAN	P46781	RPS9	17	54	repA	sample-01	-0.10495	T0	DMSO	0	0.00058	-0.10553
sp|P46821|MAP1B_HUMAN	P46821	MAP1B	82	303	repA	sample-01	0.0500123	T0	DMSO	0	0.0646285	-0.0146162
sp|P46926|GNPI1_HUMAN	P46926	GNPDA1	25	156	repA	sample-01	0.0755135	T0	DMSO	0	0.122981	-0.047467
sp|P46934|NEDD4_HUMAN	P46934	NEDD4	13	33	repA	sample-01	0.0277901	T0	DMSO	0	0.0166602	0.0111299
sp|P46976|GLYG_HUMAN	P46976	GYG1	11	66	repA	sample-01	-0.13293	T0	DMSO	0	-0.071585	-0.0613452
sp|P47224|MSS4_HUMAN	P47224	RABIF	6	25	repA	sample-01	0.181876	T0	DMSO	0	0.165126	0.0167499
sp|P47755|CAZA2_HUMAN	P47755	CAPZA2	18	123	repA	sample-01	0.0977187	T0	DMSO	0	0.0699705	0.0277483
sp|P47756|CAPZB_HUMAN	P47756	CAPZB	26	290	repA	sample-01	-0.201993	T0	DMSO	0	-0.0337284	-0.168265
sp|P47897|SYQ_HUMAN	P47897	QARS1	31	108	repA	sample-01	-0.0881944	T0	DMSO	0	-0.0282191	-0.0599753
sp|P47914|RL29_HUMAN	P47914	RPL29	7	36	repA	sample-01	-0.0659172	T0	DMSO	0	0.0652653	-0.131182
sp|P48147|PPCE_HUMAN	P48147	PREP	51	303	repA	sample-01	-0.03448	T0	DMSO	0	-0.0435537	0.0090737
sp|P48163|MAOX_HUMAN	P48163	ME1	36	242	repA	sample-01	0.0209115	T0	DMSO	0	0.0220045	-0.00109293
sp|P48200|IREB2_HUMAN	P48200	IREB2	18	51	repA	sample-01	-0.0733782	T0	DMSO	0	-0.0818232	0.00844502
sp|P48357|LEPR_HUMAN	P48357	LEPR	4	5	repA	sample-01	-0.143139	T0	DMSO	0	-0.302542	0.159403
sp|P48426|PI42A_HUMAN	P48426	PIP4K2A	21	97	repA	sample-01	0.147813	T0	DMSO	0	0.179578	-0.031765
sp|P48444|COPD_HUMAN	P48444	ARCN1	42	192	repA	sample-01	0.00825396	T0	DMSO	0	0.0145845	-0.00633055
sp|P48449|LSS_HUMAN	P48449	LSS	8	15	repA	sample-01	0.029036	T0	DMSO	0	0.0579046	-0.0288686
sp|P48454|PP2BC_HUMAN	P48454	PPP3CC	10	21	repA	sample-01	0.0243403	T0	DMSO	0	-0.0378934	0.0622337
sp|P48506|GSH1_HUMAN	P48506	GCLC	18	74	repA	sample-01	-0.018891	T0	DMSO	0	-0.048762	0.029871
sp|P48507|GSH0_HUMAN	P48507	GCLM	14	81	repA	sample-01	0.0946747	T0	DMSO	0	0.0905528	0.00412194
sp|P48509|CD151_HUMAN	P48509	CD151	5	17	repA	sample-01	-0.413929	T0	DMSO	0	-0.150682	-0.263247
sp|P48556|PSMD8_HUMAN	P48556	PSMD8	25	152	repA	sample-01	-0.0997608	T0	DMSO	0	-0.030847	-0.0689137
sp|P48634|PRC2A_HUMAN	P48634	PRRC2A	19	43	repA	sample-01	0.11833	T0	DMSO	0	0.00653974	0.11179
sp|P48637|GSHB_HUMAN	P48637	GSS	40	375	repA	sample-01	0.0668258	T0	DMSO	0	0.043153	0.0236729
sp|P48643|TCPE_HUMAN	P48643	CCT5	61	1784	repA	sample-01	0.138224	T0	DMSO	0	0.130417	0.00780751
sp|P48681|NEST_HUMAN	P48681	NES	29	90	repA	sample-01	0.0393552	T0	DMSO	0	0.0095253	0.0298299
sp|P48723|HSP13_HUMAN	P48723	HSPA13	6	21	repA	sample-01	-0.127683	T0	DMSO	0	0.0019051	-0.129589
sp|P48735|IDHP_HUMAN	P48735	IDH2	19	48	repA	sample-01	-0.229892	T0	DMSO	0	-0.146929	-0.0829628
sp|P48739|PIPNB_HUMAN	P48739	PITPNB	27	140	repA	sample-01	0.11013	T0	DMSO	0	0.139557	-0.0294274
sp|P48960|AGRE5_HUMAN	P48960	ADGRE5	7	13	repA	sample-01	-0.0395271	T0	DMSO	0	-0.0126199	-0.0269072
sp|P49005|DPOD2_HUMAN	P49005	POLD2	18	61	repA	sample-01	-0.153781	T0	DMSO	0	-0.0953783	-0.0584023
sp|P49006|MRP_HUMAN	P49006	MARCKSL1	16	149	repA	sample-01	0.122134	T0	DMSO	0	0.1103	0.0118341
sp|P49023|PAXI_HUMAN	P49023	PXN	21	91	repA	sample-01	-0.0484703	T0	DMSO	0	-0.0560299	0.00755962
sp|P49189|AL9A1_HUMAN	P49189	ALDH9A1	29	158	repA	sample-01	-0.152202	T0	DMSO	0	-0.0856637	-0.066538
sp|P49207|RL34_HUMAN	P49207	RPL34	9	24	repA	sample-01	-0.0361527	T0	DMSO	0	-0.0458345	0.00968174
sp|P49247|RPIA_HUMAN	P49247	RPIA	21	167	repA	sample-01	0.134596	T0	DMSO	0	0.0949733	0.0396232
sp|P49321|NASP_HUMAN	P49321	NASP	53	1889	repA	sample-01	0.104358	T0	DMSO	0	0.10236	0.0019984
sp|P49327|FAS_HUMAN	P49327	FASN	171	1417	repA	sample-01	-0.0308675	T0	DMSO	0	0.0112355	-0.0421029
sp|P49354|FNTA_HUMAN	P49354	FNTA	21	112	repA	sample-01	-0.0725697	T0	DMSO	0	-0.0185685	-0.0540012
sp|P49356|FNTB_HUMAN	P49356	FNTB	12	38	repA	sample-01	0.133499	T0	DMSO	0	0.193018	-0.0595193
sp|P49366|DHYS_HUMAN	P49366	DHPS	23	114	repA	sample-01	-0.0704847	T0	DMSO	0	-0.0044328	-0.0660519
sp|P49368|TCPG_HUMAN	P49368	CCT3	67	973	repA	sample-01	0.0855744	T0	DMSO	0	0.0833042	0.00227019
sp|P49407|ARRB1_HUMAN	P49407	ARRB1	20	126	repA	sample-01	0.0336817	T0	DMSO	0	0.0476062	-0.0139246
sp|P49411|EFTU_HUMAN	P49411	TUFM	30	158	repA	sample-01	-0.0610138	T0	DMSO	0	-0.0100513	-0.0509625
sp|P49427|UB2R1_HUMAN	P49427	CDC34	11	45	repA	sample-01	-0.010829	T0	DMSO	0	-0.0328031	0.0219741
sp|P49441|INPP_HUMAN	P49441	INPP1	7	14	repA	sample-01	-0.157524	T0	DMSO	0	-0.148053	-0.00947175
sp|P49454|CENPF_HUMAN	P49454	CENPF	14	19	repA	sample-01	-0.0766787	T0	DMSO	0	-0.0550083	-0.0216703
sp|P49458|SRP09_HUMAN	P49458	SRP9	9	78	repA	sample-01	0.121829	T0	DMSO	0	0.150315	-0.0284859
sp|P49459|UBE2A_HUMAN	P49459	UBE2A	7	17	repA	sample-01	0.0621189	T0	DMSO	0	-0.0895887	0.151708
sp|P49588|SYAC_HUMAN	P49588	AARS1	79	850	repA	sample-01	-0.00498644	T0	DMSO	0	0.0250061	-0.0299925
sp|P49589|SYCC_HUMAN	P49589	CARS1	47	195	repA	sample-01	0.0281707	T0	DMSO	0	0.0536722	-0.0255015
sp|P49590|SYHM_HUMAN	P49590	HARS2	12	14	repA	sample-01	-0.0917958	T0	DMSO	0	-0.0694926	-0.0223031
sp|P49591|SYSC_HUMAN	P49591	SARS1	56	382	repA	sample-01	0.00505701	T0	DMSO	0	0.0203516	-0.0152946
sp|P49593|PPM1F_HUMAN	P49593	PPM1F	35	249	repA	sample-01	-0.122353	T0	DMSO	0	-0.0590721	-0.0632805
sp|P49642|PRI1_HUMAN	P49642	PRIM1	12	33	repA	sample-01	-0.074706	T0	DMSO	0	-0.115921	0.0412151
sp|P49643|PRI2_HUMAN	P49643	PRIM2	19	56	repA	sample-01	-0.134035	T0	DMSO	0	-0.0854048	-0.0486298
sp|P49720|PSB3_HUMAN	P49720	PSMB3	16	187	repA	sample-01	0.114129	T0	DMSO	0	0.181544	-0.0674146
sp|P49721|PSB2_HUMAN	P49721	PSMB2	19	209	repA	sample-01	0.222558	T0	DMSO	0	0.231781	-0.00922336
sp|P49736|MCM2_HUMAN	P49736	MCM2	65	455	repA	sample-01	0.0262852	T0	DMSO	0	0.0497579	-0.0234727
sp|P49748|ACADV_HUMAN	P49748	ACADVL	32	135	repA	sample-01	-0.0669456	T0	DMSO	0	-0.102616	0.0356702
sp|P49750|YLPM1_HUMAN	P49750	YLPM1	6	14	repA	sample-01	-0.0773928	T0	DMSO	0	-0.140774	0.063381
sp|P49756|RBM25_HUMAN	P49756	RBM25	18	64	repA	sample-01	-0.0569425	T0	DMSO	0	-0.0161445	-0.040798
sp|P49770|EI2BB_HUMAN	P49770	EIF2B2	21	88	repA	sample-01	0.204544	T0	DMSO	0	0.130083	0.0744611
sp|P49773|HINT1_HUMAN	P49773	HINT1	13	306	repA	sample-01	0.0367918	T0	DMSO	0	-0.0216618	0.0584536
sp|P49790|NU153_HUMAN	P49790	NUP153	38	148	repA	sample-01	0.178391	T0	DMSO	0	0.123238	0.0551528
sp|P49821|NDUV1_HUMAN	P49821	NDUFV1	11	25	repA	sample-01	-0.169667	T0	DMSO	0	-0.0732023	-0.0964648
sp|P49840|GSK3A_HUMAN	P49840	GSK3A	19	68	repA	sample-01	0.0432081	T0	DMSO	0	0.0153555	0.0278526
sp|P49841|GSK3B_HUMAN	P49841	GSK3B	15	29	repA	sample-01	-0.0342854	T0	DMSO	0	-0.00126943	-0.033016
sp|P49902|5NTC_HUMAN	P49902	NT5C2	23	84	repA	sample-01	0.199724	T0	DMSO	0	0.120029	0.0796956
sp|P49903|SPS1_HUMAN	P49903	SEPHS1	19	231	repA	sample-01	-0.0411956	T0	DMSO	0	-0.0138454	-0.0273502
sp|P49914|MTHFS_HUMAN	P49914	MTHFS	5	23	repA	sample-01	-0.0975514	T0	DMSO	0	-0.0810755	-0.0164759
sp|P49915|GUAA_HUMAN	P49915	GMPS	64	601	repA	sample-01	0.0420076	T0	DMSO	0	0.063908	-0.0219004
sp|P49959|MRE11_HUMAN	P49959	MRE11	32	125	repA	sample-01	0.0166873	T0	DMSO	0	0.0389162	-0.0222289
sp|P50053|KHK_HUMAN	P50053	KHK	7	36	repA	sample-01	0.0200647	T0	DMSO	0	-0.0454762	0.0655409
sp|P50213|IDH3A_HUMAN	P50213	IDH3A	17	75	repA	sample-01	-0.0165535	T0	DMSO	0	-0.0444201	0.0278666
sp|P50336|PPOX_HUMAN	P50336	PPOX	5	7	repA	sample-01	-0.258181	T0	DMSO	0	0.123851	-0.382031
sp|P50395|GDIB_HUMAN	P50395	GDI2	64	769	repA	sample-01	0.06476	T0	DMSO	0	0.0478302	0.0169298
sp|P50402|EMD_HUMAN	P50402	EMD	4	14	repA	sample-01	0.262542	T0	DMSO	0	0.336219	-0.0736768
sp|P50454|SERPH_HUMAN	P50454	SERPINH1	27	146	repA	sample-01	-0.0311914	T0	DMSO	0	0.00301214	-0.0342035
sp|P50479|PDLI4_HUMAN	P50479	PDLIM4	15	95	repA	sample-01	0.189001	T0	DMSO	0	0.170483	0.0185179
sp|P50542|PEX5_HUMAN	P50542	PEX5	10	28	repA	sample-01	-0.140635	T0	DMSO	0	-0.115614	-0.0250208
sp|P50552|VASP_HUMAN	P50552	VASP	23	146	repA	sample-01	0.23064	T0	DMSO	0	0.210248	0.0203912
sp|P50579|MAP2_HUMAN	P50579	METAP2	33	284	repA	sample-01	0.11398	T0	DMSO	0	0.126708	-0.0127283
sp|P50583|AP4A_HUMAN	P50583	NUDT2	11	44	repA	sample-01	-0.121164	T0	DMSO	0	-0.11841	-0.00275368
sp|P50747|BPL1_HUMAN	P50747	HLCS	28	92	repA	sample-01	-0.0464921	T0	DMSO	0	-0.00257717	-0.0439149
sp|P50748|KNTC1_HUMAN	P50748	KNTC1	11	19	repA	sample-01	0.0492825	T0	DMSO	0	-0.0727754	0.122058
sp|P50897|PPT1_HUMAN	P50897	PPT1	13	104	repA	sample-01	-0.0258665	T0	DMSO	0	0.0206037	-0.0464702
sp|P50914|RL14_HUMAN	P50914	RPL14	9	19	repA	sample-01	-0.212102	T0	DMSO	0	-0.0926215	-0.119481
sp|P50990|TCPQ_HUMAN	P50990	CCT8	69	1289	repA	sample-01	0.00781815	T0	DMSO	0	0.0306682	-0.02285
sp|P50991|TCPD_HUMAN	P50991	CCT4	56	1134	repA	sample-01	0.0846575	T0	DMSO	0	0.110826	-0.0261687
sp|P51114|FXR1_HUMAN	P51114	FXR1	6	12	repA	sample-01	-0.383573	T0	DMSO	0	-0.342472	-0.0411005
sp|P51148|RAB5C_HUMAN	P51148	RAB5C	9	43	repA	sample-01	-0.0266513	T0	DMSO	0	0.036747	-0.0633983
sp|P51149|RAB7A_HUMAN	P51149	RAB7A	14	71	repA	sample-01	-0.214148	T0	DMSO	0	-0.0891941	-0.124954
sp|P51178|PLCD1_HUMAN	P51178	PLCD1	29	117	repA	sample-01	-0.045766	T0	DMSO	0	-0.0687118	0.0229458
sp|P51397|DAP1_HUMAN	P51397	DAP	7	37	repA	sample-01	-0.136761	T0	DMSO	0	-0.148684	0.0119229
sp|P51398|RT29_HUMAN	P51398	DAP3	3	11	repA	sample-01	-0.269916	T0	DMSO	0	-0.282839	0.0129226
sp|P51452|DUS3_HUMAN	P51452	DUSP3	11	55	repA	sample-01	0.0937777	T0	DMSO	0	0.0278844	0.0658932
sp|P51530|DNA2_HUMAN	P51530	DNA2	4	6	repA	sample-01	0.184701	T0	DMSO	0	0.22899	-0.0442881
sp|P51532|SMCA4_HUMAN	P51532	SMARCA4	29	66	repA	sample-01	-0.177168	T0	DMSO	0	-0.124091	-0.0530766
sp|P51553|IDH3G_HUMAN	P51553	IDH3G	3	8	repA	sample-01	0.0828681	T0	DMSO	0	-0.191433	0.274301
sp|P51570|GALK1_HUMAN	P51570	GALK1	12	56	repA	sample-01	-0.156945	T0	DMSO	0	-0.0818619	-0.0750831
sp|P51580|TPMT_HUMAN	P51580	TPMT	20	76	repA	sample-01	0.216489	T0	DMSO	0	0.17304	0.0434484
sp|P51606|RENBP_HUMAN	P51606	RENBP	18	76	repA	sample-01	0.0526589	T0	DMSO	0	0.0384862	0.0141727
sp|P51617|IRAK1_HUMAN	P51617	IRAK1	6	19	repA	sample-01	-0.103297	T0	DMSO	0	-0.155044	0.051747
sp|P51649|SSDH_HUMAN	P51649	ALDH5A1	22	87	repA	sample-01	0.0790942	T0	DMSO	0	0.0491526	0.0299416
sp|P51659|DHB4_HUMAN	P51659	HSD17B4	18	43	repA	sample-01	-0.0453662	T0	DMSO	0	0.00123326	-0.0465994
sp|P51665|PSMD7_HUMAN	P51665	PSMD7	23	170	repA	sample-01	0.15356	T0	DMSO	0	0.146563	0.00699716
sp|P51687|SUOX_HUMAN	P51687	SUOX	22	124	repA	sample-01	-0.0643318	T0	DMSO	0	-0.001571	-0.0627608
sp|P51688|SPHM_HUMAN	P51688	SGSH	4	10	repA	sample-01	-0.298536	T0	DMSO	0	-0.426908	0.128372
sp|P51692|STA5B_HUMAN	P51692	STAT5B	34	25	repA	sample-01	0.0368238	T0	DMSO	0	0.0672522	-0.0304284
sp|P51784|UBP11_HUMAN	P51784	USP11	26	79	repA	sample-01	-0.0822997	T0	DMSO	0	-0.050998	-0.0313017
sp|P51798|CLCN7_HUMAN	P51798	CLCN7	3	5	repA	sample-01	-0.0020747	T0	DMSO	0	-0.116976	0.114901
sp|P51809|VAMP7_HUMAN	P51809	VAMP7	6	10	repA	sample-01	-0.440908	T0	DMSO	0	-0.270319	-0.170589
sp|P51858|HDGF_HUMAN	P51858	HDGF	27	286	repA	sample-01	0.153371	T0	DMSO	0	0.133844	0.0195276
sp|P51946|CCNH_HUMAN	P51946	CCNH	7	30	repA	sample-01	0.0827485	T0	DMSO	0	0.0579957	0.0247528
sp|P51948|MAT1_HUMAN	P51948	MNAT1	10	44	repA	sample-01	0.0709417	T0	DMSO	0	0.057995	0.0129467
sp|P51970|NDUA8_HUMAN	P51970	NDUFA8	4	5	repA	sample-01	-0.021401	T0	DMSO	0	0.156662	-0.178063
sp|P52209|6PGD_HUMAN	P52209	PGD	51	961	repA	sample-01	0.258619	T0	DMSO	0	0.205848	0.0527711
sp|P52272|HNRPM_HUMAN	P52272	HNRNPM	47	195	repA	sample-01	-0.153422	T0	DMSO	0	-0.0575198	-0.095902
sp|P52292|IMA1_HUMAN	P52292	KPNA2	30	213	repA	sample-01	-0.106481	T0	DMSO	0	-0.0764001	-0.0300809
sp|P52306|GDS1_HUMAN	P52306	RAP1GDS1	33	172	repA	sample-01	0.0930957	T0	DMSO	0	0.0723518	0.0207439
sp|P52434|RPAB3_HUMAN	P52434	POLR2H	12	86	repA	sample-01	0.129948	T0	DMSO	0	0.194281	-0.0643334
sp|P52435|RPB11_HUMAN	P52435	POLR2J	3	4	repA	sample-01	0.174266	T0	DMSO	0	0.0943917	0.0798743
sp|P52565|GDIR1_HUMAN	P52565	ARHGDIA	18	224	repA	sample-01	0.0695688	T0	DMSO	0	0.0116804	0.0578885
sp|P52566|GDIR2_HUMAN	P52566	ARHGDIB	14	109	repA	sample-01	0.0254904	T0	DMSO	0	0.00154241	0.023948
sp|P52594|AGFG1_HUMAN	P52594	AGFG1	14	76	repA	sample-01	0.130997	T0	DMSO	0	0.107644	0.0233533
sp|P52597|HNRPF_HUMAN	P52597	HNRNPF	28	385	repA	sample-01	0.136713	T0	DMSO	0	0.12217	0.0145438
sp|P52630|STAT2_HUMAN	P52630	STAT2	10	22	repA	sample-01	-0.133206	T0	DMSO	0	-0.106567	-0.0266383
sp|P52657|T2AG_HUMAN	P52657	GTF2A2	7	24	repA	sample-01	-0.0548989	T0	DMSO	0	0.0350742	-0.0899731
sp|P52701|MSH6_HUMAN	P52701	MSH6	21	59	repA	sample-01	-0.293143	T0	DMSO	0	-0.0842009	-0.208942
sp|P52732|KIF11_HUMAN	P52732	KIF11	41	161	repA	sample-01	0.0235845	T0	DMSO	0	0.0790254	-0.055441
sp|P52739|ZN131_HUMAN	P52739	ZNF131	5	18	repA	sample-01	0.0192841	T0	DMSO	0	0.032586	-0.0133018
sp|P52756|RBM5_HUMAN	P52756	RBM5	4	7	repA	sample-01	-0.13016	T0	DMSO	0	0.158853	-0.289013
sp|P52758|RIDA_HUMAN	P52758	RIDA	9	79	repA	sample-01	-0.00884706	T0	DMSO	0	-0.0241908	0.0153438
sp|P52788|SPSY_HUMAN	P52788	SMS	33	443	repA	sample-01	-0.0449331	T0	DMSO	0	-0.0753771	0.0304439
sp|P52815|RM12_HUMAN	P52815	MRPL12	9	115	repA	sample-01	0.200605	T0	DMSO	0	0.116048	0.0845576
sp|P52888|THOP1_HUMAN	P52888	THOP1	59	350	repA	sample-01	0.17958	T0	DMSO	0	0.134471	0.0451085
sp|P52907|CAZA1_HUMAN	P52907	CAPZA1	20	391	repA	sample-01	0.114709	T0	DMSO	0	0.0225	0.0922091
sp|P52948|NUP98_HUMAN	P52948	NUP98	23	70	repA	sample-01	-0.0510858	T0	DMSO	0	-0.0517347	0.000649
sp|P53004|BIEA_HUMAN	P53004	BLVRA	25	191	repA	sample-01	0.0396161	T0	DMSO	0	0.0692067	-0.0295906
sp|P53041|PPP5_HUMAN	P53041	PPP5C	39	252	repA	sample-01	0.106918	T0	DMSO	0	0.0719071	0.0350109
sp|P53350|PLK1_HUMAN	P53350	PLK1	5	14	repA	sample-01	-0.169735	T0	DMSO	0	-0.0956826	-0.0740521
sp|P53365|ARFP2_HUMAN	P53365	ARFIP2	9	32	repA	sample-01	0.11204	T0	DMSO	0	0.0133088	0.0987315
sp|P53367|ARFP1_HUMAN	P53367	ARFIP1	17	75	repA	sample-01	0.0707985	T0	DMSO	0	0.0170575	0.053741
sp|P53384|NUBP1_HUMAN	P53384	NUBP1	16	95	repA	sample-01	0.0227402	T0	DMSO	0	-0.00355155	0.0262917
sp|P53396|ACLY_HUMAN	P53396	ACLY	90	731	repA	sample-01	0.0499624	T0	DMSO	0	0.0603824	-0.0104199
sp|P53582|MAP11_HUMAN	P53582	METAP1	20	107	repA	sample-01	-0.413861	T0	DMSO	0	-0.349099	-0.0647614
sp|P53597|SUCA_HUMAN	P53597	SUCLG1	11	81	repA	sample-01	0.0420184	T0	DMSO	0	0.0221823	0.0198361
sp|P53602|MVD1_HUMAN	P53602	MVD	25	156	repA	sample-01	0.0517467	T0	DMSO	0	0.0361777	0.015569
sp|P53609|PGTB1_HUMAN	P53609	PGGT1B	13	45	repA	sample-01	0.0601065	T0	DMSO	0	0.0308199	0.0292866
sp|P53611|PGTB2_HUMAN	P53611	RABGGTB	11	32	repA	sample-01	0.110633	T0	DMSO	0	0.111256	-0.000623
sp|P53618|COPB_HUMAN	P53618	COPB1	35	154	repA	sample-01	0.0883932	T0	DMSO	0	0.103713	-0.0153199
sp|P53621|COPA_HUMAN	P53621	COPA	48	161	repA	sample-01	-0.104984	T0	DMSO	0	-0.0451866	-0.0597973
sp|P53634|CATC_HUMAN	P53634	CTSC	26	216	repA	sample-01	0.0256959	T0	DMSO	0	0.0881586	-0.0624627
sp|P53675|CLH2_HUMAN	P53675	CLTCL1	23	3	repA	sample-01	-0.239174	T0	DMSO	0	-0.212343	-0.0268301
sp|P53680|AP2S1_HUMAN	P53680	AP2S1	4	15	repA	sample-01	-0.0131988	T0	DMSO	0	-0.0250942	0.0118954
sp|P53801|PTTG_HUMAN	P53801	PTTG1IP	3	10	repA	sample-01	-0.0721482	T0	DMSO	0	-0.0401211	-0.0320271
sp|P53803|RPAB4_HUMAN	P53803	POLR2K	2	16	repA	sample-01	0.250333	T0	DMSO	0	0.230482	0.0198509
sp|P53985|MOT1_HUMAN	P53985	SLC16A1	3	9	repA	sample-01	-0.353454	T0	DMSO	0	-0.247185	-0.106268
sp|P53990|IST1_HUMAN	P53990	IST1	16	103	repA	sample-01	0.100674	T0	DMSO	0	0.132323	-0.0316485
sp|P53999|TCP4_HUMAN	P53999	SUB1	16	192	repA	sample-01	0.150831	T0	DMSO	0	0.10373	0.047101
sp|P54105|ICLN_HUMAN	P54105	CLNS1A	9	219	repA	sample-01	-0.0666815	T0	DMSO	0	-0.0267122	-0.0399693
sp|P54136|SYRC_HUMAN	P54136	RARS1	38	170	repA	sample-01	-0.0969654	T0	DMSO	0	-0.0128384	-0.084127
sp|P54252|ATX3_HUMAN	P54252	ATXN3	11	37	repA	sample-01	0.0251098	T0	DMSO	0	0.00992739	0.0151824
sp|P54259|ATN1_HUMAN	P54259	ATN1	3	5	repA	sample-01	-0.282663	T0	DMSO	0	0.0893947	-0.372058
sp|P54577|SYYC_HUMAN	P54577	YARS1	53	357	repA	sample-01	0.00625408	T0	DMSO	0	0.0417101	-0.035456
sp|P54578|UBP14_HUMAN	P54578	USP14	45	1036	repA	sample-01	0.128557	T0	DMSO	0	0.124123	0.00443438
sp|P54619|AAKG1_HUMAN	P54619	PRKAG1	7	22	repA	sample-01	0.0796298	T0	DMSO	0	0.112827	-0.0331976
sp|P54687|BCAT1_HUMAN	P54687	BCAT1	24	270	repA	sample-01	0.0159465	T0	DMSO	0	0.0226471	-0.00670063
sp|P54709|AT1B3_HUMAN	P54709	ATP1B3	7	13	repA	sample-01	-0.275414	T0	DMSO	0	-0.0463965	-0.229017
sp|P54725|RD23A_HUMAN	P54725	RAD23A	19	114	repA	sample-01	-0.0597521	T0	DMSO	0	0.0107959	-0.070548
sp|P54727|RD23B_HUMAN	P54727	RAD23B	21	186	repA	sample-01	0.160143	T0	DMSO	0	0.187339	-0.0271968
sp|P54802|ANAG_HUMAN	P54802	NAGLU	10	25	repA	sample-01	-0.14667	T0	DMSO	0	-0.170804	0.0241338
sp|P54819|KAD2_HUMAN	P54819	AK2	26	588	repA	sample-01	0.160117	T0	DMSO	0	0.0985369	0.0615804
sp|P54886|P5CS_HUMAN	P54886	ALDH18A1	27	88	repA	sample-01	0.0387877	T0	DMSO	0	0.0521095	-0.0133218
sp|P55010|IF5_HUMAN	P55010	EIF5	39	290	repA	sample-01	0.127688	T0	DMSO	0	0.081773	0.0459149
sp|P55060|XPO2_HUMAN	P55060	CSE1L	66	442	repA	sample-01	0.203438	T0	DMSO	0	0.194295	0.00914312
sp|P55072|TERA_HUMAN	P55072	VCP	92	1535	repA	sample-01	0.0226493	T0	DMSO	0	0.0166199	0.00602936
sp|P55081|MFAP1_HUMAN	P55081	MFAP1	23	122	repA	sample-01	0.0939571	T0	DMSO	0	0.121699	-0.0277421
sp|P55084|ECHB_HUMAN	P55084	HADHB	24	98	repA	sample-01	0.0359037	T0	DMSO	0	0.0448173	-0.00891362
sp|P55145|MANF_HUMAN	P55145	MANF	11	56	repA	sample-01	0.0707653	T0	DMSO	0	0.0710789	-0.000314
sp|P55196|AFAD_HUMAN	P55196	AFDN	44	127	repA	sample-01	-0.0352078	T0	DMSO	0	-0.0155248	-0.019683
sp|P55199|ELL_HUMAN	P55199	ELL	9	14	repA	sample-01	-0.0359195	T0	DMSO	0	-0.0200572	-0.0158624
sp|P55209|NP1L1_HUMAN	P55209	NAP1L1	20	379	repA	sample-01	0.0883313	T0	DMSO	0	0.120251	-0.0319195
sp|P55211|CASP9_HUMAN	P55211	CASP9	8	30	repA	sample-01	0.0354249	T0	DMSO	0	0.0320303	0.00339458
sp|P55212|CASP6_HUMAN	P55212	CASP6	26	111	repA	sample-01	0.161081	T0	DMSO	0	0.182083	-0.0210021
sp|P55263|ADK_HUMAN	P55263	ADK	32	326	repA	sample-01	0.089809	T0	DMSO	0	0.0744452	0.0153638
sp|P55265|DSRAD_HUMAN	P55265	ADAR	20	51	repA	sample-01	-0.00990379	T0	DMSO	0	0.0220895	-0.0319933
sp|P55735|SEC13_HUMAN	P55735	SEC13	16	123	repA	sample-01	0.0483439	T0	DMSO	0	0.0800164	-0.0316725
sp|P55769|NH2L1_HUMAN	P55769	SNU13	10	73	repA	sample-01	-0.0286703	T0	DMSO	0	-0.0350867	0.00641642
sp|P55789|ALR_HUMAN	P55789	GFER	3	14	repA	sample-01	0.251896	T0	DMSO	0	0.104206	0.14769
sp|P55795|HNRH2_HUMAN	P55795	HNRNPH2	16	47	repA	sample-01	-0.0598415	T0	DMSO	0	-0.0102761	-0.0495655
sp|P55822|SH3BG_HUMAN	P55822	SH3BGR	4	8	repA	sample-01	0.212382	T0	DMSO	0	0.100268	0.112114
sp|P55884|EIF3B_HUMAN	P55884	EIF3B	60	559	repA	sample-01	0.0136489	T0	DMSO	0	0.0425418	-0.0288929
sp|P56192|SYMC_HUMAN	P56192	2022-03-01	33	119	repA	sample-01	-0.198575	T0	DMSO	0	-0.0646262	-0.133949
sp|P56211|ARP19_HUMAN	P56211	ARPP19	5	10	repA	sample-01	0.174743	T0	DMSO	0	0.0277626	0.146981
sp|P56282|DPOE2_HUMAN	P56282	POLE2	12	24	repA	sample-01	-0.105185	T0	DMSO	0	0.0234798	-0.128665
sp|P56524|HDAC4_HUMAN	P56524	HDAC4	4	8	repA	sample-01	-0.0444401	T0	DMSO	0	-0.0605299	0.0160898
sp|P56537|IF6_HUMAN	P56537	EIF6	16	273	repA	sample-01	0.0744338	T0	DMSO	0	0.0179761	0.0564578
sp|P56645|PER3_HUMAN	P56645	PER3	10	50	repA	sample-01	0.12866	T0	DMSO	0	0.136828	-0.00816864
sp|P57060|RWD2B_HUMAN	P57060	RWDD2B	3	6	repA	sample-01	0.0514507	T0	DMSO	0	0.155233	-0.103782
sp|P57081|WDR4_HUMAN	P57081	WDR4	19	90	repA	sample-01	0.0682944	T0	DMSO	0	0.0956707	-0.0273763
sp|P57721|PCBP3_HUMAN	P57721	PCBP3	10	5	repA	sample-01	0.177157	T0	DMSO	0	0.200035	-0.0228786
sp|P57737|CORO7_HUMAN	P57737	CORO7	30	113	repA	sample-01	-0.104367	T0	DMSO	0	-0.0722981	-0.0320692
sp|P57740|NU107_HUMAN	P57740	NUP107	12	28	repA	sample-01	-0.116424	T0	DMSO	0	-0.0518623	-0.0645621
sp|P57768|SNX16_HUMAN	P57768	SNX16	3	8	repA	sample-01	-0.109513	T0	DMSO	0	-0.0367249	-0.0727884
sp|P58004|SESN2_HUMAN	P58004	SESN2	3	11	repA	sample-01	-0.037501	T0	DMSO	0	-0.0667195	0.0292185
sp|P58107|EPIPL_HUMAN	P58107	EPPK1	8	19	repA	sample-01	-0.0200785	T0	DMSO	0	-0.160804	0.140725
sp|P58546|MTPN_HUMAN	P58546	MTPN	15	119	repA	sample-01	0.120559	T0	DMSO	0	0.114741	0.00581736
sp|P59998|ARPC4_HUMAN	P59998	ARPC4	15	76	repA	sample-01	0.207368	T0	DMSO	0	0.186126	0.021242
sp|P60002|ELOF1_HUMAN	P60002	ELOF1	3	32	repA	sample-01	0.240376	T0	DMSO	0	0.220203	0.0201725
sp|P60174|TPIS_HUMAN	P60174	TPI1	27	669	repA	sample-01	0.0475165	T0	DMSO	0	0.0319352	0.0155813
sp|P60228|EIF3E_HUMAN	P60228	EIF3E	28	148	repA	sample-01	-0.160167	T0	DMSO	0	-0.139406	-0.0207611
sp|P60510|PP4C_HUMAN	P60510	PPP4C	20	152	repA	sample-01	-0.00552337	T0	DMSO	0	0.0452357	-0.050759
sp|P60520|GBRL2_HUMAN	P60520	GABARAPL2	10	67	repA	sample-01	0.0555889	T0	DMSO	0	0.0983612	-0.0427723
sp|P60660|MYL6_HUMAN	P60660	MYL6	11	90	repA	sample-01	0.176417	T0	DMSO	0	0.133218	0.0431997
sp|P60842|IF4A1_HUMAN	P60842	EIF4A1	53	1061	repA	sample-01	0.118136	T0	DMSO	0	0.105522	0.0126135
sp|P60866|RS20_HUMAN	P60866	RPS20	10	82	repA	sample-01	-0.0806725	T0	DMSO	0	-0.0452435	-0.035429
sp|P60900|PSA6_HUMAN	P60900	PSMA6	29	623	repA	sample-01	-0.104596	T0	DMSO	0	-0.116327	0.011731
sp|P60981|DEST_HUMAN	P60981	DSTN	17	91	repA	sample-01	0.0856139	T0	DMSO	0	0.106702	-0.021088
sp|P60983|GMFB_HUMAN	P60983	GMFB	11	59	repA	sample-01	0.0703566	T0	DMSO	0	0.0490643	0.0212923
sp|P61011|SRP54_HUMAN	P61011	SRP54	6	8	repA	sample-01	-0.0916332	T0	DMSO	0	0.0473512	-0.138984
sp|P61024|CKS1_HUMAN	P61024	CKS1B	5	51	repA	sample-01	0.241488	T0	DMSO	0	0.181811	0.0596775
sp|P61081|UBC12_HUMAN	P61081	UBE2M	16	75	repA	sample-01	0.118016	T0	DMSO	0	0.13837	-0.0203537
sp|P61086|UBE2K_HUMAN	P61086	UBE2K	21	177	repA	sample-01	0.215384	T0	DMSO	0	0.146713	0.0686708
sp|P61160|ARP2_HUMAN	P61160	ACTR2	26	231	repA	sample-01	0.162471	T0	DMSO	0	0.108258	0.0542134
sp|P61163|ACTZ_HUMAN	P61163	ACTR1A	17	65	repA	sample-01	0.05227	T0	DMSO	0	0.0110706	0.0411994
sp|P61201|CSN2_HUMAN	P61201	COPS2	30	197	repA	sample-01	0.119131	T0	DMSO	0	0.108553	0.0105782
sp|P61204|ARF3_HUMAN	P61204	ARF3	13	7	repA	sample-01	0.571065	T0	DMSO	0	0.400518	0.170546
sp|P61218|RPAB2_HUMAN	P61218	POLR2F	5	71	repA	sample-01	0.0748949	T0	DMSO	0	0.114499	-0.0396044
sp|P61221|ABCE1_HUMAN	P61221	ABCE1	32	116	repA	sample-01	-0.231478	T0	DMSO	0	-0.128954	-0.102524
sp|P61244|MAX_HUMAN	P61244	MAX	6	21	repA	sample-01	-0.105561	T0	DMSO	0	-0.163727	0.0581661
sp|P61247|RS3A_HUMAN	P61247	RPS3A	22	92	repA	sample-01	-0.17086	T0	DMSO	0	-0.0269794	-0.14388
sp|P61289|PSME3_HUMAN	P61289	PSME3	30	288	repA	sample-01	0.0484353	T0	DMSO	0	0.0661169	-0.0176815
sp|P61313|RL15_HUMAN	P61313	RPL15	7	28	repA	sample-01	-0.311333	T0	DMSO	0	-0.171089	-0.140244
sp|P61326|MGN_HUMAN	P61326	MAGOH	17	109	repA	sample-01	0.203645	T0	DMSO	0	0.157649	0.0459959
sp|P61353|RL27_HUMAN	P61353	RPL27	6	18	repA	sample-01	-0.140993	T0	DMSO	0	-0.0348686	-0.106125
sp|P61421|VA0D1_HUMAN	P61421	ATP6V0D1	10	24	repA	sample-01	-0.193326	T0	DMSO	0	-0.107254	-0.0860724
sp|P61457|PHS_HUMAN	P61457	PCBD1	10	65	repA	sample-01	0.0647376	T0	DMSO	0	0.011008	0.0537296
sp|P61586|RHOA_HUMAN	P61586	RHOA	13	60	repA	sample-01	-0.203924	T0	DMSO	0	-0.130021	-0.0739036
sp|P61599|NAA20_HUMAN	P61599	NAA20	8	30	repA	sample-01	-0.0522433	T0	DMSO	0	0.0131953	-0.0654386
sp|P61601|NCALD_HUMAN	P61601	NCALD	6	6	repA	sample-01	0.071276	T0	DMSO	0	0.0659783	0.00529772
sp|P61604|CH10_HUMAN	P61604	HSPE1	18	236	repA	sample-01	0.0428554	T0	DMSO	0	0.0258007	0.0170548
sp|P61758|PFD3_HUMAN	P61758	VBP1	24	319	repA	sample-01	0.0967089	T0	DMSO	0	0.0949405	0.00176843
sp|P61764|STXB1_HUMAN	P61764	STXBP1	15	50	repA	sample-01	-0.0326663	T0	DMSO	0	-0.0158442	-0.016822
sp|P61916|NPC2_HUMAN	P61916	NPC2	12	77	repA	sample-01	0.0856744	T0	DMSO	0	0.0875587	-0.00188436
sp|P61923|COPZ1_HUMAN	P61923	COPZ1	9	38	repA	sample-01	0.0163459	T0	DMSO	0	0.0411171	-0.0247711
sp|P61927|RL37_HUMAN	P61927	RPL37	6	32	repA	sample-01	0.0267685	T0	DMSO	0	0.0446181	-0.0178496
sp|P61960|UFM1_HUMAN	P61960	UFM1	5	29	repA	sample-01	0.106879	T0	DMSO	0	0.0382817	0.0685973
sp|P61962|DCAF7_HUMAN	P61962	DCAF7	13	49	repA	sample-01	0.0220825	T0	DMSO	0	0.0701162	-0.0480336
sp|P61966|AP1S1_HUMAN	P61966	AP1S1	7	38	repA	sample-01	0.0306797	T0	DMSO	0	-0.0614111	0.0920909
sp|P61970|NTF2_HUMAN	P61970	NUTF2	5	131	repA	sample-01	0.0299641	T0	DMSO	0	0.0326355	-0.00267148
sp|P61978|HNRPK_HUMAN	P61978	HNRNPK	38	563	repA	sample-01	0.154359	T0	DMSO	0	0.170835	-0.0164758
sp|P61981|1433G_HUMAN	P61981	YWHAG	29	345	repA	sample-01	0.0853067	T0	DMSO	0	-0.0778986	0.163205
sp|P62070|RRAS2_HUMAN	P62070	RRAS2	3	8	repA	sample-01	-0.121686	T0	DMSO	0	-0.184979	0.063293
sp|P62072|TIM10_HUMAN	P62072	TIMM10	10	31	repA	sample-01	0.132075	T0	DMSO	0	0.11467	0.0174046
sp|P62081|RS7_HUMAN	P62081	RPS7	14	46	repA	sample-01	-0.0829561	T0	DMSO	0	-0.0210663	-0.0618897
sp|P62136|PP1A_HUMAN	P62136	PPP1CA	23	14	repA	sample-01	-0.0374773	T0	DMSO	0	0.00163169	-0.0391089
sp|P62140|PP1B_HUMAN	P62140	PPP1CB	23	62	repA	sample-01	-0.0996923	T0	DMSO	0	-0.0858951	-0.0137972
sp|P62191|PRS4_HUMAN	P62191	PSMC1	42	304	repA	sample-01	-0.0674291	T0	DMSO	0	-0.026359	-0.0410701
sp|P62195|PRS8_HUMAN	P62195	PSMC5	36	285	repA	sample-01	-0.138344	T0	DMSO	0	-0.0659226	-0.0724218
sp|P62241|RS8_HUMAN	P62241	RPS8	17	59	repA	sample-01	0.0699214	T0	DMSO	0	0.125043	-0.055122
sp|P62244|RS15A_HUMAN	P62244	RPS15A	7	23	repA	sample-01	0.00473262	T0	DMSO	0	0.114541	-0.109809
sp|P62249|RS16_HUMAN	P62249	RPS16	13	56	repA	sample-01	-0.0507654	T0	DMSO	0	0.0545243	-0.10529
sp|P62253|UB2G1_HUMAN	P62253	UBE2G1	10	43	repA	sample-01	0.150468	T0	DMSO	0	0.114401	0.0360673
sp|P62256|UBE2H_HUMAN	P62256	UBE2H	5	16	repA	sample-01	0.0737845	T0	DMSO	0	0.127415	-0.0536309
sp|P62258|1433E_HUMAN	P62258	YWHAE	32	1150	repA	sample-01	0.182357	T0	DMSO	0	0.211505	-0.0291477
sp|P62263|RS14_HUMAN	P62263	RPS14	7	32	repA	sample-01	-0.122233	T0	DMSO	0	-0.138467	0.0162339
sp|P62266|RS23_HUMAN	P62266	RPS23	6	27	repA	sample-01	-0.144018	T0	DMSO	0	-0.114772	-0.029246
sp|P62269|RS18_HUMAN	P62269	RPS18	10	43	repA	sample-01	-0.0963828	T0	DMSO	0	-0.00876287	-0.0876199
sp|P62277|RS13_HUMAN	P62277	RPS13	9	30	repA	sample-01	-0.12	T0	DMSO	0	-0.0458474	-0.0741531
sp|P62280|RS11_HUMAN	P62280	RPS11	9	40	repA	sample-01	-0.19227	T0	DMSO	0	0.0134961	-0.205766
sp|P62304|RUXE_HUMAN	P62304	SNRPE	6	159	repA	sample-01	-0.0595161	T0	DMSO	0	-0.123091	0.0635744
sp|P62306|RUXF_HUMAN	P62306	SNRPF	7	401	repA	sample-01	-0.0711807	T0	DMSO	0	-0.116651	0.0454707
sp|P62310|LSM3_HUMAN	P62310	LSM3	6	31	repA	sample-01	-0.194549	T0	DMSO	0	-0.156453	-0.0380956
sp|P62312|LSM6_HUMAN	P62312	LSM6	11	112	repA	sample-01	0.118555	T0	DMSO	0	0.119764	-0.0012091
sp|P62314|SMD1_HUMAN	P62314	SNRPD1	8	98	repA	sample-01	0.205636	T0	DMSO	0	0.187083	0.0185528
sp|P62316|SMD2_HUMAN	P62316	SNRPD2	17	262	repA	sample-01	0.0516058	T0	DMSO	0	0.029294	0.0223118
sp|P62318|SMD3_HUMAN	P62318	SNRPD3	7	311	repA	sample-01	-0.00561021	T0	DMSO	0	-0.0393489	0.0337386
sp|P62333|PRS10_HUMAN	P62333	PSMC6	34	244	repA	sample-01	-0.1502	T0	DMSO	0	-0.0781639	-0.0720365
sp|P62380|TBPL1_HUMAN	P62380	TBPL1	8	26	repA	sample-01	0.0123789	T0	DMSO	0	0.0171637	-0.00478478
sp|P62424|RL7A_HUMAN	P62424	RPL7A	15	52	repA	sample-01	-0.219255	T0	DMSO	0	-0.169506	-0.0497487
sp|P62487|RPB7_HUMAN	P62487	POLR2G	11	80	repA	sample-01	0.0668048	T0	DMSO	0	0.107431	-0.040626
sp|P62495|ERF1_HUMAN	P62495	ETF1	39	458	repA	sample-01	0.332469	T0	DMSO	0	0.294613	0.0378562
sp|P62633|CNBP_HUMAN	P62633	CNBP	15	113	repA	sample-01	0.330841	T0	DMSO	0	0.287951	0.0428896
sp|P62699|YPEL5_HUMAN	P62699	YPEL5	8	28	repA	sample-01	-0.0464226	T0	DMSO	0	-0.0110658	-0.0353568
sp|P62714|PP2AB_HUMAN	P62714	PPP2CB	26	12	repA	sample-01	-0.134317	T0	DMSO	0	-0.0869235	-0.0473931
sp|P62750|RL23A_HUMAN	P62750	RPL23A	12	58	repA	sample-01	0.223435	T0	DMSO	0	0.22459	-0.00115556
sp|P62805|H4_HUMAN	P62805	H4C1	14	65	repA	sample-01	0.0532222	T0	DMSO	0	0.0728964	-0.0196742
sp|P62826|RAN_HUMAN	P62826	RAN	27	143	repA	sample-01	-0.158242	T0	DMSO	0	-0.0976406	-0.0606017
sp|P62829|RL23_HUMAN	P62829	RPL23	12	53	repA	sample-01	-0.193607	T0	DMSO	0	-0.141245	-0.0523619
sp|P62837|UB2D2_HUMAN	P62837	UBE2D2	6	66	repA	sample-01	0.236203	T0	DMSO	0	0.203022	0.033181
sp|P62841|RS15_HUMAN	P62841	RPS15	4	45	repA	sample-01	0.0288657	T0	DMSO	0	0.0471187	-0.018253
sp|P62847|RS24_HUMAN	P62847	RPS24	3	11	repA	sample-01	0.323212	T0	DMSO	0	0.142074	0.181139
sp|P62851|RS25_HUMAN	P62851	RPS25	7	36	repA	sample-01	-0.167178	T0	DMSO	0	-0.0860423	-0.0811354
sp|P62857|RS28_HUMAN	P62857	RPS28	9	153	repA	sample-01	0.0154869	T0	DMSO	0	0.0111479	0.00433902
sp|P62861|RS30_HUMAN	P62861	FAU	5	22	repA	sample-01	0.0538208	T0	DMSO	0	0.0358127	0.0180082
sp|P62888|RL30_HUMAN	P62888	RPL30	8	64	repA	sample-01	-0.175767	T0	DMSO	0	-0.150766	-0.0250014
sp|P62899|RL31_HUMAN	P62899	RPL31	9	38	repA	sample-01	-0.158493	T0	DMSO	0	-0.0871965	-0.0712962
sp|P62906|RL10A_HUMAN	P62906	RPL10A	7	33	repA	sample-01	-0.153438	T0	DMSO	0	-0.0203275	-0.133111
sp|P62910|RL32_HUMAN	P62910	RPL32	10	50	repA	sample-01	-0.0985485	T0	DMSO	0	-0.0230784	-0.0754701
sp|P62913|RL11_HUMAN	P62913	RPL11	11	56	repA	sample-01	-0.182526	T0	DMSO	0	-0.083569	-0.0989573
sp|P62917|RL8_HUMAN	P62917	RPL8	11	32	repA	sample-01	-0.167988	T0	DMSO	0	-0.0914728	-0.0765155
sp|P62942|FKB1A_HUMAN	P62942	FKBP1A	13	252	repA	sample-01	0.0122127	T0	DMSO	0	0.00980716	0.00240557
sp|P62993|GRB2_HUMAN	P62993	GRB2	25	191	repA	sample-01	0.151442	T0	DMSO	0	0.140715	0.0107264
sp|P62995|TRA2B_HUMAN	P62995	TRA2B	7	19	repA	sample-01	6.61e-05	T0	DMSO	0	0.00331009	-0.00324394
sp|P63010|AP2B1_HUMAN	P63010	AP2B1	54	128	repA	sample-01	-0.045592	T0	DMSO	0	-0.0280286	-0.0175634
sp|P63104|1433Z_HUMAN	P63104	YWHAZ	33	871	repA	sample-01	0.180406	T0	DMSO	0	0.104919	0.0754877
sp|P63146|UBE2B_HUMAN	P63146	UBE2B	7	67	repA	sample-01	0.0109513	T0	DMSO	0	0.017721	-0.00676969
sp|P63167|DYL1_HUMAN	P63167	DYNLL1	6	89	repA	sample-01	0.301553	T0	DMSO	0	0.29764	0.00391243
sp|P63172|DYLT1_HUMAN	P63172	DYNLT1	5	26	repA	sample-01	0.171532	T0	DMSO	0	0.122978	0.0485536
sp|P63173|RL38_HUMAN	P63173	RPL38	6	21	repA	sample-01	-0.0667589	T0	DMSO	0	-0.070705	0.00394604
sp|P63208|SKP1_HUMAN	P63208	SKP1	19	252	repA	sample-01	0.179851	T0	DMSO	0	0.192544	-0.0126929
sp|P63218|GBG5_HUMAN	P63218	GNG5	4	10	repA	sample-01	-0.258934	T0	DMSO	0	-0.147167	-0.111767
sp|P63220|RS21_HUMAN	P63220	RPS21	11	190	repA	sample-01	0.0680336	T0	DMSO	0	0.0815659	-0.0135323
sp|P63244|RACK1_HUMAN	P63244	RACK1	31	267	repA	sample-01	0.0729452	T0	DMSO	0	0.133727	-0.0607817
sp|P63272|SPT4H_HUMAN	P63272	SUPT4H1	7	43	repA	sample-01	0.18023	T0	DMSO	0	0.131114	0.0491162
sp|P67775|PP2AA_HUMAN	P67775	PPP2CA	26	304	repA	sample-01	-0.081869	T0	DMSO	0	-0.0690852	-0.0127838
sp|P67870|CSK2B_HUMAN	P67870	CSNK2B	9	141	repA	sample-01	-0.0298426	T0	DMSO	0	-0.0369204	0.00707779
sp|P68036|UB2L3_HUMAN	P68036	UBE2L3	17	255	repA	sample-01	0.219863	T0	DMSO	0	0.203901	0.0159612
sp|P68106|FKB1B_HUMAN	P68106	FKBP1B	5	7	repA	sample-01	0.0474547	T0	DMSO	0	-0.141824	0.189278
sp|P68402|PA1B2_HUMAN	P68402	PAFAH1B2	13	174	repA	sample-01	-0.0160099	T0	DMSO	0	0.00470925	-0.0207192
sp|P69849|NOMO3_HUMAN	P69849	NOMO3	8	14	repA	sample-01	-0.120665	T0	DMSO	0	-0.075591	-0.0450736
sp|P69891|HBG1_HUMAN	P69891	HBG1	21	459	repA	sample-01	0.0410913	T0	DMSO	0	0.0477278	-0.00663644
sp|P69892|HBG2_HUMAN	P69892	HBG2	21	47	repA	sample-01	0.188688	T0	DMSO	0	0.0548647	0.133823
sp|P78318|IGBP1_HUMAN	P78318	IGBP1	19	104	repA	sample-01	0.123544	T0	DMSO	0	0.104293	0.0192512
sp|P78330|SERB_HUMAN	P78330	PSPH	14	114	repA	sample-01	-0.0609172	T0	DMSO	0	-0.0440835	-0.0168336
sp|P78344|IF4G2_HUMAN	P78344	EIF4G2	42	173	repA	sample-01	0.0229494	T0	DMSO	0	0.0302766	-0.0073272
sp|P78345|RPP38_HUMAN	P78345	RPP38	5	12	repA	sample-01	-0.0458788	T0	DMSO	0	0.0251611	-0.0710399
sp|P78346|RPP30_HUMAN	P78346	RPP30	11	28	repA	sample-01	-0.11634	T0	DMSO	0	-0.0857423	-0.0305979
sp|P78356|PI42B_HUMAN	P78356	PIP4K2B	16	30	repA	sample-01	0.279383	T0	DMSO	0	0.215522	0.0638618
sp|P78371|TCPB_HUMAN	P78371	CCT2	67	1622	repA	sample-01	0.0160885	T0	DMSO	0	0.0220766	-0.00598811
sp|P78395|PRAME_HUMAN	P78395	PRAME	17	67	repA	sample-01	0.00356327	T0	DMSO	0	0.0504716	-0.0469083
sp|P78406|RAE1L_HUMAN	P78406	RAE1	16	101	repA	sample-01	-0.188028	T0	DMSO	0	-0.119062	-0.0689657
sp|P78417|GSTO1_HUMAN	P78417	GSTO1	34	394	repA	sample-01	0.222053	T0	DMSO	0	0.272569	-0.0505165
sp|P78527|PRKDC_HUMAN	P78527	PRKDC	92	276	repA	sample-01	-0.0835596	T0	DMSO	0	-0.0250793	-0.0584803
sp|P78537|BL1S1_HUMAN	P78537	BLOC1S1	5	29	repA	sample-01	-0.0555671	T0	DMSO	0	-0.0191024	-0.0364647
sp|P78540|ARGI2_HUMAN	P78540	ARG2	7	17	repA	sample-01	0.0115769	T0	DMSO	0	0.069209	-0.057632
sp|P78559|MAP1A_HUMAN	P78559	MAP1A	70	253	repA	sample-01	0.0671718	T0	DMSO	0	0.0915055	-0.0243337
sp|P78560|CRADD_HUMAN	P78560	CRADD	8	43	repA	sample-01	-0.076967	T0	DMSO	0	-0.0659442	-0.0110228
sp|P80217|IN35_HUMAN	P80217	IFI35	14	75	repA	sample-01	0.0034303	T0	DMSO	0	0.00246492	0.000965
sp|P80303|NUCB2_HUMAN	P80303	NUCB2	17	75	repA	sample-01	0.0666284	T0	DMSO	0	0.0845149	-0.0178865
sp|P81605|DCD_HUMAN	P81605	DCD	8	34	repA	sample-01	0.428901	T0	DMSO	0	0.103038	0.325864
sp|P82094|TMF1_HUMAN	P82094	TMF1	9	23	repA	sample-01	0.0956572	T0	DMSO	0	0.0996256	-0.00396848
sp|P82650|RT22_HUMAN	P82650	MRPS22	5	10	repA	sample-01	-0.159703	T0	DMSO	0	-0.149313	-0.0103905
sp|P82664|RT10_HUMAN	P82664	MRPS10	3	7	repA	sample-01	-0.263379	T0	DMSO	0	-0.0699617	-0.193418
sp|P82909|RT36_HUMAN	P82909	MRPS36	6	51	repA	sample-01	0.199318	T0	DMSO	0	0.170918	0.0283996
sp|P82932|RT06_HUMAN	P82932	MRPS6	5	12	repA	sample-01	-0.271597	T0	DMSO	0	-0.155703	-0.115895
sp|P82933|RT09_HUMAN	P82933	MRPS9	5	8	repA	sample-01	-0.163745	T0	DMSO	0	-0.180031	0.0162866
sp|P82970|HMGN5_HUMAN	P82970	HMGN5	14	68	repA	sample-01	0.188266	T0	DMSO	0	0.172305	0.015961
sp|P82979|SARNP_HUMAN	P82979	SARNP	16	100	repA	sample-01	0.0842462	T0	DMSO	0	0.111026	-0.0267794
sp|P82980|RET5_HUMAN	P82980	RBP5	8	25	repA	sample-01	0.223334	T0	DMSO	0	0.222894	0.00044
sp|P83436|COG7_HUMAN	P83436	COG7	6	11	repA	sample-01	-0.0233012	T0	DMSO	0	-0.210005	0.186704
sp|P83731|RL24_HUMAN	P83731	RPL24	8	29	repA	sample-01	-0.337856	T0	DMSO	0	-0.185011	-0.152845
sp|P83876|TXN4A_HUMAN	P83876	TXNL4A	8	37	repA	sample-01	0.208661	T0	DMSO	0	0.143261	0.0653998
sp|P83881|RL36A_HUMAN	P83881	RPL36A	7	29	repA	sample-01	0.00355897	T0	DMSO	0	0.0433524	-0.0397935
sp|P83916|CBX1_HUMAN	P83916	CBX1	13	124	repA	sample-01	0.0749078	T0	DMSO	0	0.0554922	0.0194156
sp|P84077|ARF1_HUMAN	P84077	ARF1	14	78	repA	sample-01	0.129367	T0	DMSO	0	0.171874	-0.0425077
sp|P84085|ARF5_HUMAN	P84085	ARF5	13	32	repA	sample-01	-0.0892875	T0	DMSO	0	0.0178218	-0.107109
sp|P84090|ERH_HUMAN	P84090	ERH	4	49	repA	sample-01	0.202334	T0	DMSO	0	0.192001	0.0103335
sp|P84098|RL19_HUMAN	P84098	RPL19	17	80	repA	sample-01	-0.158265	T0	DMSO	0	-0.120414	-0.037851
sp|P84101|SERF2_HUMAN	P84101	SERF2	3	22	repA	sample-01	0.0130182	T0	DMSO	0	0.0632841	-0.0502659
sp|P84103|SRSF3_HUMAN	P84103	SRSF3	11	62	repA	sample-01	0.229083	T0	DMSO	0	0.142979	0.0861049
sp|P86790|CCZ1B_HUMAN	P86790	CCZ1B	11	33	repA	sample-01	0.105367	T0	DMSO	0	0.0253703	0.0799969
sp|P98082|DAB2_HUMAN	P98082	DAB2	13	28	repA	sample-01	-0.030357	T0	DMSO	0	0.0299727	-0.0603298
sp|P98160|PGBM_HUMAN	P98160	HSPG2	7	14	repA	sample-01	-0.0240294	T0	DMSO	0	0.0853559	-0.109385
sp|P98170|XIAP_HUMAN	P98170	XIAP	19	85	repA	sample-01	0.0233845	T0	DMSO	0	0.0383314	-0.0149469
sp|P98171|RHG04_HUMAN	P98171	ARHGAP4	5	6	repA	sample-01	0.00301833	T0	DMSO	0	0.0412191	-0.0382007
sp|P98175|RBM10_HUMAN	P98175	RBM10	17	43	repA	sample-01	-0.104248	T0	DMSO	0	-0.0181485	-0.0860993
sp|P98179|RBM3_HUMAN	P98179	RBM3	8	71	repA	sample-01	0.207975	T0	DMSO	0	0.144512	0.0634625
sp|Q00013|EM55_HUMAN	Q00013	MPP1	28	157	repA	sample-01	-0.0303716	T0	DMSO	0	-0.0195025	-0.0108691
sp|Q00059|TFAM_HUMAN	Q00059	TFAM	15	62	repA	sample-01	0.0536963	T0	DMSO	0	0.0381182	0.0155781
sp|Q00169|PIPNA_HUMAN	Q00169	PITPNA	20	84	repA	sample-01	0.184266	T0	DMSO	0	0.23588	-0.0516134
sp|Q00341|VIGLN_HUMAN	Q00341	HDLBP	53	182	repA	sample-01	-0.214717	T0	DMSO	0	-0.0693544	-0.145362
sp|Q00403|TF2B_HUMAN	Q00403	GTF2B	7	19	repA	sample-01	-0.122316	T0	DMSO	0	-0.0822347	-0.0400815
sp|Q00610|CLH1_HUMAN	Q00610	CLTC	118	746	repA	sample-01	0.136657	T0	DMSO	0	0.144123	-0.00746559
sp|Q00653|NFKB2_HUMAN	Q00653	NFKB2	7	14	repA	sample-01	-0.206588	T0	DMSO	0	-0.0546933	-0.151895
sp|Q00688|FKBP3_HUMAN	Q00688	FKBP3	25	159	repA	sample-01	0.135429	T0	DMSO	0	0.110931	0.0244977
sp|Q00796|DHSO_HUMAN	Q00796	SORD	35	224	repA	sample-01	0.155485	T0	DMSO	0	0.13034	0.0251458
sp|Q00839|HNRPU_HUMAN	Q00839	HNRNPU	66	705	repA	sample-01	-0.114804	T0	DMSO	0	-0.0218267	-0.0929772
sp|Q01085|TIAR_HUMAN	Q01085	TIAL1	11	25	repA	sample-01	0.485488	T0	DMSO	0	0.423963	0.0615247
sp|Q01415|GALK2_HUMAN	Q01415	GALK2	21	157	repA	sample-01	-0.0371402	T0	DMSO	0	-0.0230091	-0.0141311
sp|Q01433|AMPD2_HUMAN	Q01433	AMPD2	42	167	repA	sample-01	0.0579848	T0	DMSO	0	0.053738	0.00424682
sp|Q01459|DIAC_HUMAN	Q01459	CTBS	6	20	repA	sample-01	-0.0716525	T0	DMSO	0	-0.0704895	-0.00116305
sp|Q01658|NC2B_HUMAN	Q01658	DR1	13	80	repA	sample-01	0.0673009	T0	DMSO	0	0.0767827	-0.00948176
sp|Q01664|TFAP4_HUMAN	Q01664	TFAP4	3	8	repA	sample-01	-0.277225	T0	DMSO	0	-0.23196	-0.0452647
sp|Q01780|EXOSX_HUMAN	Q01780	EXOSC10	4	7	repA	sample-01	-0.201404	T0	DMSO	0	-0.0497281	-0.151676
sp|Q01813|PFKAP_HUMAN	Q01813	PFKP	24	107	repA	sample-01	-0.261803	T0	DMSO	0	-0.146653	-0.11515
sp|Q01844|EWS_HUMAN	Q01844	EWSR1	10	40	repA	sample-01	0.558356	T0	DMSO	0	0.513309	0.0450468
sp|Q01970|PLCB3_HUMAN	Q01970	PLCB3	30	85	repA	sample-01	-0.0450386	T0	DMSO	0	-0.0400349	-0.00500373
sp|Q02241|KIF23_HUMAN	Q02241	KIF23	5	11	repA	sample-01	-0.10103	T0	DMSO	0	-0.0234399	-0.0775899
sp|Q02413|DSG1_HUMAN	Q02413	DSG1	9	28	repA	sample-01	-0.0406275	T0	DMSO	0	-0.0969398	0.0563122
sp|Q02447|SP3_HUMAN	Q02447	SP3	3	14	repA	sample-01	0.137576	T0	DMSO	0	-0.0175719	0.155148
sp|Q02543|RL18A_HUMAN	Q02543	RPL18A	8	17	repA	sample-01	-0.0235485	T0	DMSO	0	0.0451964	-0.0687449
sp|Q02750|MP2K1_HUMAN	Q02750	MAP2K1	19	100	repA	sample-01	0.131163	T0	DMSO	0	0.128447	0.00271534
sp|Q02790|FKBP4_HUMAN	Q02790	FKBP4	55	492	repA	sample-01	0.0639481	T0	DMSO	0	0.0514891	0.012459
sp|Q02809|PLOD1_HUMAN	Q02809	PLOD1	20	57	repA	sample-01	-0.199393	T0	DMSO	0	-0.090455	-0.108938
sp|Q02818|NUCB1_HUMAN	Q02818	NUCB1	25	83	repA	sample-01	0.0424448	T0	DMSO	0	0.0450877	-0.00264291
sp|Q02878|RL6_HUMAN	Q02878	RPL6	18	72	repA	sample-01	-0.116511	T0	DMSO	0	0.0149898	-0.131501
sp|Q02880|TOP2B_HUMAN	Q02880	TOP2B	4	9	repA	sample-01	0.0567179	T0	DMSO	0	0.0167462	0.0399717
sp|Q02952|AKA12_HUMAN	Q02952	AKAP12	9	16	repA	sample-01	-0.0272554	T0	DMSO	0	-0.0287877	0.00153235
sp|Q03154|ACY1_HUMAN	Q03154	ACY1	32	329	repA	sample-01	-0.00823857	T0	DMSO	0	-0.0170746	0.00883599
sp|Q03252|LMNB2_HUMAN	Q03252	LMNB2	14	29	repA	sample-01	-0.0489636	T0	DMSO	0	-0.0789997	0.0300362
sp|Q03393|PTPS_HUMAN	Q03393	PTS	6	17	repA	sample-01	-0.108451	T0	DMSO	0	-0.139104	0.0306529
sp|Q03426|KIME_HUMAN	Q03426	MVK	13	42	repA	sample-01	-0.0435591	T0	DMSO	0	0.0164412	-0.0600003
sp|Q04206|TF65_HUMAN	Q04206	RELA	14	52	repA	sample-01	0.0344339	T0	DMSO	0	0.0504209	-0.015987
sp|Q04446|GLGB_HUMAN	Q04446	GBE1	22	65	repA	sample-01	-0.0416164	T0	DMSO	0	-0.0153495	-0.0262669
sp|Q04637|IF4G1_HUMAN	Q04637	EIF4G1	87	498	repA	sample-01	0.0302214	T0	DMSO	0	0.0502995	-0.0200782
sp|Q04760|LGUL_HUMAN	Q04760	GLO1	16	286	repA	sample-01	0.00949311	T0	DMSO	0	-0.0153492	0.0248423
sp|Q04837|SSBP_HUMAN	Q04837	SSBP1	14	189	repA	sample-01	0.182864	T0	DMSO	0	0.153241	0.0296231
sp|Q04864|REL_HUMAN	Q04864	REL	13	34	repA	sample-01	0.0451646	T0	DMSO	0	-0.0418	0.0869646
sp|Q04917|1433F_HUMAN	Q04917	YWHAH	25	268	repA	sample-01	0.205205	T0	DMSO	0	0.1506	0.0546051
sp|Q05048|CSTF1_HUMAN	Q05048	CSTF1	16	45	repA	sample-01	0.143207	T0	DMSO	0	0.168716	-0.0255091
sp|Q05086|UBE3A_HUMAN	Q05086	UBE3A	44	229	repA	sample-01	0.115028	T0	DMSO	0	0.127587	-0.0125582
sp|Q05209|PTN12_HUMAN	Q05209	PTPN12	21	59	repA	sample-01	0.0764212	T0	DMSO	0	0.0427952	0.0336261
sp|Q05519|SRS11_HUMAN	Q05519	SRSF11	15	94	repA	sample-01	0.0566299	T0	DMSO	0	0.0587468	-0.00211689
sp|Q05655|KPCD_HUMAN	Q05655	PRKCD	10	18	repA	sample-01	-0.0497256	T0	DMSO	0	-0.0703341	0.0206085
sp|Q05932|FOLC_HUMAN	Q05932	FPGS	4	5	repA	sample-01	-0.208666	T0	DMSO	0	-0.0920332	-0.116633
sp|Q06124|PTN11_HUMAN	Q06124	PTPN11	42	223	repA	sample-01	-0.0204929	T0	DMSO	0	0.0235832	-0.0440762
sp|Q06187|BTK_HUMAN	Q06187	BTK	7	14	repA	sample-01	0.00404732	T0	DMSO	0	-0.253243	0.25729
sp|Q06203|PUR1_HUMAN	Q06203	PPAT	41	353	repA	sample-01	0.0970721	T0	DMSO	0	0.063635	0.0334371
sp|Q06210|GFPT1_HUMAN	Q06210	GFPT1	33	131	repA	sample-01	-0.0691736	T0	DMSO	0	-0.0516838	-0.0174898
sp|Q06265|EXOS9_HUMAN	Q06265	EXOSC9	14	39	repA	sample-01	0.0920007	T0	DMSO	0	0.0931685	-0.00116785
sp|Q06323|PSME1_HUMAN	Q06323	PSME1	27	173	repA	sample-01	0.178019	T0	DMSO	0	0.15687	0.0211491
sp|Q06330|SUH_HUMAN	Q06330	RBPJ	4	6	repA	sample-01	-0.245886	T0	DMSO	0	-0.0504677	-0.195419
sp|Q06481|APLP2_HUMAN	Q06481	APLP2	17	64	repA	sample-01	-0.0893289	T0	DMSO	0	-0.0995256	0.0101967
sp|Q06546|GABPA_HUMAN	Q06546	GABPA	14	69	repA	sample-01	0.114876	T0	DMSO	0	0.0992212	0.015655
sp|Q06547|GABP1_HUMAN	Q06547	GABPB1	8	24	repA	sample-01	0.0610134	T0	DMSO	0	0.0168242	0.0441893
sp|Q06587|RING1_HUMAN	Q06587	RING1	9	16	repA	sample-01	-0.297657	T0	DMSO	0	-0.185455	-0.112202
sp|Q06609|RAD51_HUMAN	Q06609	RAD51	5	9	repA	sample-01	-0.246545	T0	DMSO	0	-0.222024	-0.0245219
sp|Q07020|RL18_HUMAN	Q07020	RPL18	6	21	repA	sample-01	-0.342637	T0	DMSO	0	-0.175438	-0.1672
sp|Q07021|C1QBP_HUMAN	Q07021	C1QBP	14	307	repA	sample-01	-0.00556032	T0	DMSO	0	-0.00246206	-0.00309826
sp|Q07157|ZO1_HUMAN	Q07157	TJP1	20	57	repA	sample-01	-0.0228191	T0	DMSO	0	0.0230058	-0.0458248
sp|Q07812|BAX_HUMAN	Q07812	BAX	8	54	repA	sample-01	0.00351849	T0	DMSO	0	-0.0285673	0.0320858
sp|Q07817|B2CL1_HUMAN	Q07817	BCL2L1	3	5	repA	sample-01	0.138471	T0	DMSO	0	-0.0486724	0.187143
sp|Q07864|DPOE1_HUMAN	Q07864	POLE	12	19	repA	sample-01	-0.222504	T0	DMSO	0	0.00172247	-0.224226
sp|Q07866|KLC1_HUMAN	Q07866	KLC1	29	126	repA	sample-01	0.0346141	T0	DMSO	0	0.0804183	-0.0458042
sp|Q07955|SRSF1_HUMAN	Q07955	SRSF1	26	168	repA	sample-01	0.0586711	T0	DMSO	0	0.0867896	-0.0281185
sp|Q07960|RHG01_HUMAN	Q07960	ARHGAP1	24	100	repA	sample-01	0.165017	T0	DMSO	0	0.12246	0.0425567
sp|Q08117|TLE5_HUMAN	Q08117	TLE5	4	12	repA	sample-01	-0.00148908	T0	DMSO	0	-0.0257011	0.024212
sp|Q08170|SRSF4_HUMAN	Q08170	SRSF4	18	99	repA	sample-01	0.140428	T0	DMSO	0	0.122924	0.0175043
sp|Q08209|PP2BA_HUMAN	Q08209	PPP3CA	12	13	repA	sample-01	-0.232205	T0	DMSO	0	-0.12021	-0.111995
sp|Q08211|DHX9_HUMAN	Q08211	DHX9	78	469	repA	sample-01	0.147336	T0	DMSO	0	0.166042	-0.0187065
sp|Q08257|QOR_HUMAN	Q08257	CRYZ	26	181	repA	sample-01	0.13334	T0	DMSO	0	0.109589	0.0237502
sp|Q08378|GOGA3_HUMAN	Q08378	GOLGA3	69	225	repA	sample-01	-0.0163031	T0	DMSO	0	0.0052004	-0.0215035
sp|Q08431|MFGM_HUMAN	Q08431	MFGE8	7	13	repA	sample-01	-0.249342	T0	DMSO	0	-0.132864	-0.116479
sp|Q08623|HDHD1_HUMAN	Q08623	PUDP	11	137	repA	sample-01	0.0263893	T0	DMSO	0	0.024401	0.00198825
sp|Q08752|PPID_HUMAN	Q08752	PPID	34	230	repA	sample-01	0.0316727	T0	DMSO	0	0.0599517	-0.0282789
sp|Q08945|SSRP1_HUMAN	Q08945	SSRP1	23	74	repA	sample-01	-0.0249226	T0	DMSO	0	0.000195	-0.0251175
sp|Q08AM6|VAC14_HUMAN	Q08AM6	VAC14	17	51	repA	sample-01	0.087583	T0	DMSO	0	0.0854017	0.00218131
sp|Q08J23|NSUN2_HUMAN	Q08J23	NSUN2	57	450	repA	sample-01	0.0840691	T0	DMSO	0	0.0986147	-0.0145455
sp|Q09028|RBBP4_HUMAN	Q09028	RBBP4	25	269	repA	sample-01	0.166676	T0	DMSO	0	0.155989	0.0106871
sp|Q09161|NCBP1_HUMAN	Q09161	NCBP1	32	131	repA	sample-01	0.170909	T0	DMSO	0	0.160954	0.00995427
sp|Q09472|EP300_HUMAN	Q09472	EP300	9	12	repA	sample-01	-0.0271561	T0	DMSO	0	0.00393297	-0.0310891
sp|Q0JRZ9|FCHO2_HUMAN	Q0JRZ9	FCHO2	7	14	repA	sample-01	-0.116539	T0	DMSO	0	-0.0491998	-0.0673393
sp|Q0VD83|APOBR_HUMAN	Q0VD83	APOBR	10	19	repA	sample-01	-0.015265	T0	DMSO	0	-0.0407948	0.0255298
sp|Q0VDF9|HSP7E_HUMAN	Q0VDF9	HSPA14	25	124	repA	sample-01	-0.149876	T0	DMSO	0	-0.0981986	-0.0516776
sp|Q0VDG4|SCRN3_HUMAN	Q0VDG4	SCRN3	16	57	repA	sample-01	-0.089313	T0	DMSO	0	-0.0333453	-0.0559677
sp|Q0VG06|FP100_HUMAN	Q0VG06	FAAP100	7	11	repA	sample-01	0.284542	T0	DMSO	0	-0.114352	0.398893
sp|Q10471|GALT2_HUMAN	Q10471	GALNT2	3	3	repA	sample-01	-0.207385	T0	DMSO	0	-0.209045	0.00165982
sp|Q10567|AP1B1_HUMAN	Q10567	AP1B1	60	313	repA	sample-01	0.179292	T0	DMSO	0	0.18098	-0.00168741
sp|Q10570|CPSF1_HUMAN	Q10570	CPSF1	28	58	repA	sample-01	-0.0662519	T0	DMSO	0	-0.0521922	-0.0140598
sp|Q10713|MPPA_HUMAN	Q10713	PMPCA	27	136	repA	sample-01	0.0914778	T0	DMSO	0	0.0389806	0.0524971
sp|Q12768|WASC5_HUMAN	Q12768	WASHC5	22	55	repA	sample-01	-0.0354952	T0	DMSO	0	-0.00183771	-0.0336575
sp|Q12769|NU160_HUMAN	Q12769	NUP160	13	46	repA	sample-01	-0.191372	T0	DMSO	0	-0.0970709	-0.0943011
sp|Q12789|TF3C1_HUMAN	Q12789	GTF3C1	12	20	repA	sample-01	-0.0585457	T0	DMSO	0	-0.0043865	-0.0541592
sp|Q12792|TWF1_HUMAN	Q12792	TWF1	19	51	repA	sample-01	0.131402	T0	DMSO	0	0.122722	0.0086805
sp|Q12800|TFCP2_HUMAN	Q12800	TFCP2	5	9	repA	sample-01	0.111636	T0	DMSO	0	0.173302	-0.0616656
sp|Q12824|SNF5_HUMAN	Q12824	SMARCB1	8	29	repA	sample-01	-0.162899	T0	DMSO	0	-0.0821698	-0.0807291
sp|Q12830|BPTF_HUMAN	Q12830	BPTF	15	26	repA	sample-01	-0.234977	T0	DMSO	0	-0.169819	-0.0651583
sp|Q12849|GRSF1_HUMAN	Q12849	GRSF1	24	162	repA	sample-01	0.0534608	T0	DMSO	0	0.0518867	0.00157409
sp|Q12872|SFSWA_HUMAN	Q12872	SFSWAP	6	9	repA	sample-01	0.00886902	T0	DMSO	0	0.0739787	-0.0651096
sp|Q12874|SF3A3_HUMAN	Q12874	SF3A3	33	209	repA	sample-01	0.0796834	T0	DMSO	0	0.109007	-0.0293233
sp|Q12888|TP53B_HUMAN	Q12888	TP53BP1	79	440	repA	sample-01	-0.0539032	T0	DMSO	0	-0.0360062	-0.0178971
sp|Q12904|AIMP1_HUMAN	Q12904	AIMP1	20	81	repA	sample-01	-0.210116	T0	DMSO	0	-0.135987	-0.0741288
sp|Q12905|ILF2_HUMAN	Q12905	ILF2	37	355	repA	sample-01	0.126424	T0	DMSO	0	0.141889	-0.0154653
sp|Q12906|ILF3_HUMAN	Q12906	ILF3	65	583	repA	sample-01	0.181872	T0	DMSO	0	0.190193	-0.00832007
sp|Q12931|TRAP1_HUMAN	Q12931	TRAP1	58	479	repA	sample-01	0.10338	T0	DMSO	0	0.0980226	0.00535697
sp|Q12933|TRAF2_HUMAN	Q12933	TRAF2	9	24	repA	sample-01	0.0815643	T0	DMSO	0	0.13361	-0.052046
sp|Q12962|TAF10_HUMAN	Q12962	TAF10	5	21	repA	sample-01	-0.0549113	T0	DMSO	0	-0.0162771	-0.0386342
sp|Q12968|NFAC3_HUMAN	Q12968	NFATC3	4	6	repA	sample-01	-0.481625	T0	DMSO	0	-0.20013	-0.281495
sp|Q12972|PP1R8_HUMAN	Q12972	PPP1R8	20	103	repA	sample-01	0.106496	T0	DMSO	0	0.0848379	0.0216583
sp|Q12996|CSTF3_HUMAN	Q12996	CSTF3	26	72	repA	sample-01	-0.028816	T0	DMSO	0	-0.0493544	0.0205384
sp|Q13011|ECH1_HUMAN	Q13011	ECH1	22	180	repA	sample-01	0.0414751	T0	DMSO	0	0.0631758	-0.0217008
sp|Q13015|AF1Q_HUMAN	Q13015	MLLT11	3	11	repA	sample-01	-0.438126	T0	DMSO	0	-0.259168	-0.178957
sp|Q13033|STRN3_HUMAN	Q13033	STRN3	15	31	repA	sample-01	0.0238598	T0	DMSO	0	-0.0818098	0.10567
sp|Q13042|CDC16_HUMAN	Q13042	CDC16	8	18	repA	sample-01	0.0632425	T0	DMSO	0	0.0626065	0.000636
sp|Q13043|STK4_HUMAN	Q13043	STK4	10	11	repA	sample-01	-0.0888803	T0	DMSO	0	-0.0631496	-0.0257307
sp|Q13045|FLII_HUMAN	Q13045	FLII	28	86	repA	sample-01	-0.151785	T0	DMSO	0	-0.0962541	-0.0555305
sp|Q13057|COASY_HUMAN	Q13057	COASY	16	46	repA	sample-01	-0.0612595	T0	DMSO	0	-0.12644	0.0651801
sp|Q13098|CSN1_HUMAN	Q13098	GPS1	31	181	repA	sample-01	0.099425	T0	DMSO	0	0.100288	-0.000863
sp|Q13107|UBP4_HUMAN	Q13107	USP4	10	12	repA	sample-01	-0.167198	T0	DMSO	0	-0.0566383	-0.11056
sp|Q13111|CAF1A_HUMAN	Q13111	CHAF1A	4	6	repA	sample-01	-0.0824731	T0	DMSO	0	-0.0575232	-0.0249499
sp|Q13112|CAF1B_HUMAN	Q13112	CHAF1B	21	71	repA	sample-01	0.0644658	T0	DMSO	0	0.128031	-0.0635654
sp|Q13137|CACO2_HUMAN	Q13137	CALCOCO2	20	75	repA	sample-01	0.144073	T0	DMSO	0	0.112332	0.0317414
sp|Q13144|EI2BE_HUMAN	Q13144	EIF2B5	11	40	repA	sample-01	-0.0747306	T0	DMSO	0	-0.000626	-0.074105
sp|Q13148|TADBP_HUMAN	Q13148	TARDBP	17	77	repA	sample-01	-0.0344779	T0	DMSO	0	0.0179626	-0.0524405
sp|Q13151|ROA0_HUMAN	Q13151	HNRNPA0	10	53	repA	sample-01	-0.128342	T0	DMSO	0	-0.0370057	-0.0913364
sp|Q13153|PAK1_HUMAN	Q13153	PAK1	6	4	repA	sample-01	-0.136828	T0	DMSO	0	-0.217719	0.0808919
sp|Q13155|AIMP2_HUMAN	Q13155	AIMP2	10	44	repA	sample-01	-0.249154	T0	DMSO	0	-0.167431	-0.081723
sp|Q13158|FADD_HUMAN	Q13158	FADD	9	78	repA	sample-01	0.127298	T0	DMSO	0	0.0845753	0.0427226
sp|Q13162|PRDX4_HUMAN	Q13162	PRDX4	22	125	repA	sample-01	0.0633502	T0	DMSO	0	0.0347671	0.028583
sp|Q13185|CBX3_HUMAN	Q13185	CBX3	14	399	repA	sample-01	0.131024	T0	DMSO	0	0.0842418	0.0467824
sp|Q13188|STK3_HUMAN	Q13188	STK3	12	38	repA	sample-01	-0.0648484	T0	DMSO	0	-0.0285017	-0.0363467
sp|Q13200|PSMD2_HUMAN	Q13200	PSMD2	72	651	repA	sample-01	0.0899327	T0	DMSO	0	0.104176	-0.0142432
sp|Q13217|DNJC3_HUMAN	Q13217	DNAJC3	5	8	repA	sample-01	-0.0824154	T0	DMSO	0	-0.112105	0.02969
sp|Q13228|SBP1_HUMAN	Q13228	SELENBP1	36	208	repA	sample-01	0.0113979	T0	DMSO	0	0.0139979	-0.00260002
sp|Q13232|NDK3_HUMAN	Q13232	NME3	3	15	repA	sample-01	0.0685446	T0	DMSO	0	-0.0460852	0.11463
sp|Q13243|SRSF5_HUMAN	Q13243	SRSF5	7	20	repA	sample-01	-0.012021	T0	DMSO	0	-0.0224489	0.0104279
sp|Q13247|SRSF6_HUMAN	Q13247	SRSF6	14	34	repA	sample-01	0.0446021	T0	DMSO	0	0.0256117	0.0189904
sp|Q13257|MD2L1_HUMAN	Q13257	MAD2L1	17	120	repA	sample-01	0.169279	T0	DMSO	0	0.0889866	0.0802923
sp|Q13263|TIF1B_HUMAN	Q13263	TRIM28	60	763	repA	sample-01	0.0592514	T0	DMSO	0	0.0675594	-0.00830791
sp|Q13268|DHRS2_HUMAN	Q13268	DHRS2	5	16	repA	sample-01	-0.286019	T0	DMSO	0	-0.331126	0.0451077
sp|Q13277|STX3_HUMAN	Q13277	STX3	8	22	repA	sample-01	-0.268662	T0	DMSO	0	-0.214965	-0.053697
sp|Q13283|G3BP1_HUMAN	Q13283	G3BP1	23	133	repA	sample-01	0.123817	T0	DMSO	0	0.154938	-0.0311215
sp|Q13287|NMI_HUMAN	Q13287	NMI	22	93	repA	sample-01	0.045056	T0	DMSO	0	0.0349825	0.0100736
sp|Q13309|SKP2_HUMAN	Q13309	SKP2	3	10	repA	sample-01	-0.264124	T0	DMSO	0	-0.15188	-0.112244
sp|Q13330|MTA1_HUMAN	Q13330	MTA1	13	22	repA	sample-01	-0.0883775	T0	DMSO	0	-0.0673242	-0.0210533
sp|Q13332|PTPRS_HUMAN	Q13332	PTPRS	5	10	repA	sample-01	-0.355139	T0	DMSO	0	-0.0952492	-0.259889
sp|Q13347|EIF3I_HUMAN	Q13347	EIF3I	26	204	repA	sample-01	-0.143452	T0	DMSO	0	-0.125405	-0.0180472
sp|Q13356|PPIL2_HUMAN	Q13356	PPIL2	16	40	repA	sample-01	0.0145316	T0	DMSO	0	0.0337643	-0.0192328
sp|Q13362|2A5G_HUMAN	Q13362	PPP2R5C	20	51	repA	sample-01	-0.00415815	T0	DMSO	0	0.0373398	-0.041498
sp|Q13371|PHLP_HUMAN	Q13371	PDCL	13	52	repA	sample-01	-0.142328	T0	DMSO	0	-0.107684	-0.0346441
sp|Q13404|UB2V1_HUMAN	Q13404	UBE2V1	14	480	repA	sample-01	0.0602047	T0	DMSO	0	0.0549176	0.00528715
sp|Q13405|RM49_HUMAN	Q13405	MRPL49	4	12	repA	sample-01	0.0805235	T0	DMSO	0	0.0887956	-0.00827202
sp|Q13409|DC1I2_HUMAN	Q13409	DYNC1I2	24	204	repA	sample-01	0.0777711	T0	DMSO	0	0.0258534	0.0519177
sp|Q13416|ORC2_HUMAN	Q13416	ORC2	5	7	repA	sample-01	-0.0392897	T0	DMSO	0	-0.138584	0.0992947
sp|Q13418|ILK_HUMAN	Q13418	ILK	5	10	repA	sample-01	-0.163177	T0	DMSO	0	-0.0400076	-0.123169
sp|Q13424|SNTA1_HUMAN	Q13424	SNTA1	3	5	repA	sample-01	-0.192768	T0	DMSO	0	0.0638451	-0.256613
sp|Q13426|XRCC4_HUMAN	Q13426	XRCC4	19	61	repA	sample-01	0.0603285	T0	DMSO	0	0.0626445	-0.00231606
sp|Q13427|PPIG_HUMAN	Q13427	PPIG	4	15	repA	sample-01	-0.117675	T0	DMSO	0	-0.0748531	-0.0428216
sp|Q13428|TCOF_HUMAN	Q13428	TCOF1	52	211	repA	sample-01	-0.106529	T0	DMSO	0	-0.0767181	-0.0298105
sp|Q13432|U119A_HUMAN	Q13432	UNC119	4	7	repA	sample-01	0.0443108	T0	DMSO	0	0.0873639	-0.0430531
sp|Q13435|SF3B2_HUMAN	Q13435	SF3B2	37	175	repA	sample-01	0.127012	T0	DMSO	0	0.121525	0.00548674
sp|Q13438|OS9_HUMAN	Q13438	OS9	4	9	repA	sample-01	-0.0274879	T0	DMSO	0	-0.0035681	-0.0239198
sp|Q13439|GOGA4_HUMAN	Q13439	GOLGA4	70	169	repA	sample-01	-0.114462	T0	DMSO	0	-0.0839137	-0.0305484
sp|Q13451|FKBP5_HUMAN	Q13451	FKBP5	43	348	repA	sample-01	0.00846615	T0	DMSO	0	0.0529867	-0.0445206
sp|Q13464|ROCK1_HUMAN	Q13464	ROCK1	53	131	repA	sample-01	0.0531989	T0	DMSO	0	0.0935796	-0.0403807
sp|Q13480|GAB1_HUMAN	Q13480	GAB1	4	8	repA	sample-01	0.172444	T0	DMSO	0	0.272779	-0.100335
sp|Q13485|SMAD4_HUMAN	Q13485	SMAD4	11	54	repA	sample-01	0.133155	T0	DMSO	0	0.120544	0.0126115
sp|Q13490|BIRC2_HUMAN	Q13490	BIRC2	5	12	repA	sample-01	-0.0225997	T0	DMSO	0	-0.0965416	0.0739419
sp|Q13496|MTM1_HUMAN	Q13496	MTM1	9	22	repA	sample-01	-0.113232	T0	DMSO	0	0.00869418	-0.121926
sp|Q13501|SQSTM_HUMAN	Q13501	SQSTM1	16	126	repA	sample-01	-0.127711	T0	DMSO	0	-0.0676548	-0.0600562
sp|Q13510|ASAH1_HUMAN	Q13510	ASAH1	23	116	repA	sample-01	0.0447434	T0	DMSO	0	0.0260814	0.0186619
sp|Q13526|PIN1_HUMAN	Q13526	PIN1	13	89	repA	sample-01	0.0751039	T0	DMSO	0	0.0916297	-0.0165259
sp|Q13541|4EBP1_HUMAN	Q13541	EIF4EBP1	6	89	repA	sample-01	-0.0770871	T0	DMSO	0	-0.110832	0.0337444
sp|Q13542|4EBP2_HUMAN	Q13542	EIF4EBP2	3	27	repA	sample-01	-0.0875079	T0	DMSO	0	-0.0469505	-0.0405574
sp|Q13546|RIPK1_HUMAN	Q13546	RIPK1	16	43	repA	sample-01	-0.105702	T0	DMSO	0	-0.0140732	-0.0916291
sp|Q13547|HDAC1_HUMAN	Q13547	HDAC1	26	126	repA	sample-01	0.0503965	T0	DMSO	0	0.078534	-0.0281374
sp|Q13561|DCTN2_HUMAN	Q13561	DCTN2	27	301	repA	sample-01	0.0333223	T0	DMSO	0	0.0303065	0.00301577
sp|Q13564|ULA1_HUMAN	Q13564	NAE1	27	124	repA	sample-01	0.0719035	T0	DMSO	0	0.0744753	-0.00257174
sp|Q13572|ITPK1_HUMAN	Q13572	ITPK1	4	31	repA	sample-01	0.0399932	T0	DMSO	0	-0.150495	0.190488
sp|Q13586|STIM1_HUMAN	Q13586	STIM1	4	7	repA	sample-01	-0.108284	T0	DMSO	0	-0.201162	0.0928782
sp|Q13595|TRA2A_HUMAN	Q13595	TRA2A	5	17	repA	sample-01	-0.0471312	T0	DMSO	0	0.0169815	-0.0641127
sp|Q13596|SNX1_HUMAN	Q13596	SNX1	33	169	repA	sample-01	0.0123017	T0	DMSO	0	0.0135222	-0.0012205
sp|Q13610|PWP1_HUMAN	Q13610	PWP1	6	13	repA	sample-01	-0.0937938	T0	DMSO	0	-0.111924	0.0181305
sp|Q13613|MTMR1_HUMAN	Q13613	MTMR1	12	20	repA	sample-01	-0.155881	T0	DMSO	0	-0.00974959	-0.146131
sp|Q13614|MTMR2_HUMAN	Q13614	MTMR2	10	30	repA	sample-01	0.0468252	T0	DMSO	0	0.0227857	0.0240395
sp|Q13615|MTMR3_HUMAN	Q13615	MTMR3	4	5	repA	sample-01	0.0913126	T0	DMSO	0	0.0074083	0.0839043
sp|Q13616|CUL1_HUMAN	Q13616	CUL1	75	432	repA	sample-01	0.182935	T0	DMSO	0	0.162902	0.0200332
sp|Q13617|CUL2_HUMAN	Q13617	CUL2	46	184	repA	sample-01	0.0418194	T0	DMSO	0	0.0767907	-0.0349713
sp|Q13618|CUL3_HUMAN	Q13618	CUL3	31	124	repA	sample-01	0.131932	T0	DMSO	0	0.124295	0.00763628
sp|Q13619|CUL4A_HUMAN	Q13619	CUL4A	48	138	repA	sample-01	-0.0236242	T0	DMSO	0	0.00502815	-0.0286523
sp|Q13620|CUL4B_HUMAN	Q13620	CUL4B	51	193	repA	sample-01	0.127735	T0	DMSO	0	0.108338	0.0193971
sp|Q13630|FCL_HUMAN	Q13630	GFUS	15	89	repA	sample-01	0.189277	T0	DMSO	0	0.159984	0.0292933
sp|Q13643|FHL3_HUMAN	Q13643	FHL3	18	239	repA	sample-01	-0.00895844	T0	DMSO	0	0.0170941	-0.0260526
sp|Q13685|AAMP_HUMAN	Q13685	AAMP	16	101	repA	sample-01	0.106572	T0	DMSO	0	0.097825	0.00874662
sp|Q13686|ALKB1_HUMAN	Q13686	ALKBH1	3	12	repA	sample-01	-0.189696	T0	DMSO	0	-0.115668	-0.0740278
sp|Q13813|SPTN1_HUMAN	Q13813	SPTAN1	112	383	repA	sample-01	0.0682999	T0	DMSO	0	0.0880223	-0.0197224
sp|Q13838|DX39B_HUMAN	Q13838	DDX39B	38	469	repA	sample-01	0.0691835	T0	DMSO	0	0.0617111	0.00747235
sp|Q13867|BLMH_HUMAN	Q13867	BLMH	50	518	repA	sample-01	0.199242	T0	DMSO	0	0.141057	0.0581851
sp|Q13868|EXOS2_HUMAN	Q13868	EXOSC2	18	83	repA	sample-01	0.0761223	T0	DMSO	0	0.0969207	-0.0207984
sp|Q13895|BYST_HUMAN	Q13895	BYSL	15	49	repA	sample-01	-0.223924	T0	DMSO	0	-0.182472	-0.0414512
sp|Q13951|PEBB_HUMAN	Q13951	CBFB	21	165	repA	sample-01	0.170968	T0	DMSO	0	0.148659	0.0223088
sp|Q13952|NFYC_HUMAN	Q13952	NFYC	10	26	repA	sample-01	-0.101028	T0	DMSO	0	-0.102641	0.00161348
sp|Q14008|CKAP5_HUMAN	Q14008	CKAP5	16	39	repA	sample-01	-0.1087	T0	DMSO	0	-0.0229571	-0.0857426
sp|Q14019|COTL1_HUMAN	Q14019	COTL1	17	141	repA	sample-01	0.269038	T0	DMSO	0	0.186951	0.0820877
sp|Q14103|HNRPD_HUMAN	Q14103	HNRNPD	24	338	repA	sample-01	0.200732	T0	DMSO	0	0.23193	-0.0311986
sp|Q14108|SCRB2_HUMAN	Q14108	SCARB2	4	8	repA	sample-01	-0.23558	T0	DMSO	0	-0.124189	-0.11139
sp|Q14116|IL18_HUMAN	Q14116	IL18	15	36	repA	sample-01	0.0220373	T0	DMSO	0	0.0113836	0.0106537
sp|Q14126|DSG2_HUMAN	Q14126	DSG2	27	97	repA	sample-01	0.049135	T0	DMSO	0	-0.0300175	0.0791525
sp|Q14137|BOP1_HUMAN	Q14137	BOP1	25	85	repA	sample-01	-0.00190949	T0	DMSO	0	0.0281365	-0.0300459
sp|Q14139|UBE4A_HUMAN	Q14139	UBE4A	11	33	repA	sample-01	-0.0438899	T0	DMSO	0	-0.0556187	0.0117289
sp|Q14141|SEPT6_HUMAN	Q14141	SEPTIN6	23	72	repA	sample-01	0.21447	T0	DMSO	0	0.0244662	0.190004
sp|Q14145|KEAP1_HUMAN	Q14145	KEAP1	16	47	repA	sample-01	-0.0268554	T0	DMSO	0	-0.0462739	0.0194184
sp|Q14149|MORC3_HUMAN	Q14149	MORC3	14	29	repA	sample-01	-0.014952	T0	DMSO	0	0.099485	-0.114437
sp|Q14151|SAFB2_HUMAN	Q14151	SAFB2	30	39	repA	sample-01	0.043774	T0	DMSO	0	0.0451336	-0.00135962
sp|Q14152|EIF3A_HUMAN	Q14152	EIF3A	96	421	repA	sample-01	-0.199937	T0	DMSO	0	-0.128734	-0.0712025
sp|Q14157|UBP2L_HUMAN	Q14157	UBAP2L	32	289	repA	sample-01	0.0654092	T0	DMSO	0	0.090691	-0.0252818
sp|Q14160|SCRIB_HUMAN	Q14160	SCRIB	29	64	repA	sample-01	-0.259248	T0	DMSO	0	-0.191046	-0.0682025
sp|Q14166|TTL12_HUMAN	Q14166	TTLL12	34	197	repA	sample-01	-0.140944	T0	DMSO	0	-0.0773765	-0.0635678
sp|Q14181|DPOA2_HUMAN	Q14181	POLA2	21	56	repA	sample-01	0.0202052	T0	DMSO	0	0.0287415	-0.00853627
sp|Q14192|FHL2_HUMAN	Q14192	FHL2	16	58	repA	sample-01	0.0185801	T0	DMSO	0	0.051704	-0.0331239
sp|Q14197|ICT1_HUMAN	Q14197	MRPL58	2	7	repA	sample-01	-0.117274	T0	DMSO	0	-0.0879288	-0.0293452
sp|Q14203|DCTN1_HUMAN	Q14203	DCTN1	70	274	repA	sample-01	-0.0558935	T0	DMSO	0	-0.0512019	-0.00469163
sp|Q14204|DYHC1_HUMAN	Q14204	DYNC1H1	117	333	repA	sample-01	-0.222314	T0	DMSO	0	-0.11341	-0.108904
sp|Q14232|EI2BA_HUMAN	Q14232	EIF2B1	30	221	repA	sample-01	0.290315	T0	DMSO	0	0.247803	0.0425121
sp|Q14240|IF4A2_HUMAN	Q14240	EIF4A2	40	170	repA	sample-01	0.201161	T0	DMSO	0	0.15001	0.051151
sp|Q14244|MAP7_HUMAN	Q14244	MAP7	5	7	repA	sample-01	0.00233667	T0	DMSO	0	-0.194233	0.19657
sp|Q14247|SRC8_HUMAN	Q14247	CTTN	43	291	repA	sample-01	0.246906	T0	DMSO	0	0.235942	0.0109633
sp|Q14249|NUCG_HUMAN	Q14249	ENDOG	5	14	repA	sample-01	-0.0910729	T0	DMSO	0	-0.116568	0.0254947
sp|Q14254|FLOT2_HUMAN	Q14254	FLOT2	7	11	repA	sample-01	-0.297214	T0	DMSO	0	-0.260802	-0.0364117
sp|Q14257|RCN2_HUMAN	Q14257	RCN2	3	9	repA	sample-01	0.225683	T0	DMSO	0	0.256619	-0.0309354
sp|Q14258|TRI25_HUMAN	Q14258	TRIM25	21	61	repA	sample-01	0.0656689	T0	DMSO	0	0.0869635	-0.0212947
sp|Q14289|FAK2_HUMAN	Q14289	PTK2B	5	11	repA	sample-01	-0.0400129	T0	DMSO	0	-0.117848	0.0778346
sp|Q14315|FLNC_HUMAN	Q14315	FLNC	184	1319	repA	sample-01	0.0861666	T0	DMSO	0	0.0725786	0.013588
sp|Q14318|FKBP8_HUMAN	Q14318	FKBP8	11	43	repA	sample-01	-0.0740326	T0	DMSO	0	-0.0205399	-0.0534927
sp|Q14331|FRG1_HUMAN	Q14331	FRG1	3	7	repA	sample-01	-0.313672	T0	DMSO	0	-0.0372733	-0.276398
sp|Q14344|GNA13_HUMAN	Q14344	GNA13	5	15	repA	sample-01	-0.200761	T0	DMSO	0	-0.116914	-0.0838461
sp|Q14353|GAMT_HUMAN	Q14353	GAMT	11	79	repA	sample-01	-0.035765	T0	DMSO	0	-0.0403755	0.00461045
sp|Q14376|GALE_HUMAN	Q14376	GALE	23	128	repA	sample-01	-0.113674	T0	DMSO	0	-0.127728	0.0140542
sp|Q14444|CAPR1_HUMAN	Q14444	CAPRIN1	29	305	repA	sample-01	0.276772	T0	DMSO	0	0.254549	0.0222231
sp|Q14457|BECN1_HUMAN	Q14457	BECN1	3	5	repA	sample-01	-0.0651589	T0	DMSO	0	-0.0438471	-0.0213118
sp|Q14493|SLBP_HUMAN	Q14493	SLBP	5	19	repA	sample-01	-0.045103	T0	DMSO	0	0.0601979	-0.105301
sp|Q14498|RBM39_HUMAN	Q14498	RBM39	14	53	repA	sample-01	-0.532086	T0	DMSO	0	-0.531686	-0.0004
sp|Q14554|PDIA5_HUMAN	Q14554	PDIA5	3	6	repA	sample-01	0.117122	T0	DMSO	0	0.164314	-0.0471924
sp|Q14558|KPRA_HUMAN	Q14558	PRPSAP1	18	70	repA	sample-01	0.0709974	T0	DMSO	0	0.0746608	-0.00366346
sp|Q14566|MCM6_HUMAN	Q14566	MCM6	62	355	repA	sample-01	-0.016151	T0	DMSO	0	0.0246925	-0.0408435
sp|Q14651|PLSI_HUMAN	Q14651	PLS1	33	135	repA	sample-01	0.131833	T0	DMSO	0	0.112292	0.0195418
sp|Q14653|IRF3_HUMAN	Q14653	IRF3	14	53	repA	sample-01	0.00146776	T0	DMSO	0	-0.00383187	0.00529964
sp|Q14657|LAGE3_HUMAN	Q14657	LAGE3	5	24	repA	sample-01	0.0882515	T0	DMSO	0	0.0935106	-0.00525909
sp|Q14669|TRIPC_HUMAN	Q14669	TRIP12	11	18	repA	sample-01	0.162198	T0	DMSO	0	-0.0309889	0.193187
sp|Q14671|PUM1_HUMAN	Q14671	PUM1	10	25	repA	sample-01	0.066013	T0	DMSO	0	0.0196006	0.0464124
sp|Q14676|MDC1_HUMAN	Q14676	MDC1	29	79	repA	sample-01	-0.125344	T0	DMSO	0	-0.128606	0.00326241
sp|Q14677|EPN4_HUMAN	Q14677	CLINT1	9	27	repA	sample-01	-0.00223697	T0	DMSO	0	0.00751345	-0.00975042
sp|Q14681|KCTD2_HUMAN	Q14681	KCTD2	4	14	repA	sample-01	0.0757728	T0	DMSO	0	-0.0208147	0.0965874
sp|Q14683|SMC1A_HUMAN	Q14683	SMC1A	64	238	repA	sample-01	0.00356397	T0	DMSO	0	0.0105302	-0.00696626
sp|Q14686|NCOA6_HUMAN	Q14686	NCOA6	5	8	repA	sample-01	-0.119459	T0	DMSO	0	-0.182716	0.0632564
sp|Q14687|GSE1_HUMAN	Q14687	GSE1	23	43	repA	sample-01	-0.111809	T0	DMSO	0	-0.0988481	-0.0129613
sp|Q14691|PSF1_HUMAN	Q14691	GINS1	9	32	repA	sample-01	0.0129368	T0	DMSO	0	-0.0146874	0.0276242
sp|Q14692|BMS1_HUMAN	Q14692	BMS1	3	10	repA	sample-01	-0.528258	T0	DMSO	0	-0.356451	-0.171806
sp|Q14694|UBP10_HUMAN	Q14694	USP10	20	57	repA	sample-01	-0.142964	T0	DMSO	0	-0.0288959	-0.114068
sp|Q14696|MESD_HUMAN	Q14696	MESD	15	87	repA	sample-01	0.0627262	T0	DMSO	0	0.0572124	0.00551381
sp|Q14697|GANAB_HUMAN	Q14697	GANAB	48	311	repA	sample-01	-0.0603929	T0	DMSO	0	-0.036021	-0.0243719
sp|Q14738|2A5D_HUMAN	Q14738	PPP2R5D	24	115	repA	sample-01	0.0688644	T0	DMSO	0	0.0583476	0.0105167
sp|Q14739|LBR_HUMAN	Q14739	LBR	9	30	repA	sample-01	0.20007	T0	DMSO	0	0.249982	-0.0499115
sp|Q14790|CASP8_HUMAN	Q14790	CASP8	14	45	repA	sample-01	0.11495	T0	DMSO	0	0.0751058	0.0398438
sp|Q147X3|NAA30_HUMAN	Q147X3	NAA30	6	15	repA	sample-01	0.0178378	T0	DMSO	0	-0.0374535	0.0552913
sp|Q14847|LASP1_HUMAN	Q14847	LASP1	21	414	repA	sample-01	0.165853	T0	DMSO	0	0.0938052	0.0720479
sp|Q14919|NC2A_HUMAN	Q14919	DRAP1	7	25	repA	sample-01	0.15422	T0	DMSO	0	0.10957	0.0446496
sp|Q14966|ZN638_HUMAN	Q14966	ZNF638	18	54	repA	sample-01	-0.0720442	T0	DMSO	0	-0.0245355	-0.0475087
sp|Q14974|IMB1_HUMAN	Q14974	KPNB1	71	613	repA	sample-01	0.158256	T0	DMSO	0	0.14928	0.00897648
sp|Q14978|NOLC1_HUMAN	Q14978	NOLC1	47	238	repA	sample-01	-0.103413	T0	DMSO	0	-0.0938499	-0.00956345
sp|Q14980|NUMA1_HUMAN	Q14980	NUMA1	65	161	repA	sample-01	-0.0407899	T0	DMSO	0	-0.0268868	-0.0139031
sp|Q14997|PSME4_HUMAN	Q14997	PSME4	32	108	repA	sample-01	0.0725976	T0	DMSO	0	0.0958836	-0.023286
sp|Q14C86|GAPD1_HUMAN	Q14C86	GAPVD1	45	180	repA	sample-01	-0.0146743	T0	DMSO	0	0.0095046	-0.0241789
sp|Q14CX7|NAA25_HUMAN	Q14CX7	NAA25	38	132	repA	sample-01	0.0716297	T0	DMSO	0	0.0594597	0.01217
sp|Q15003|CND2_HUMAN	Q15003	NCAPH	36	132	repA	sample-01	-0.00749651	T0	DMSO	0	0.0642535	-0.0717501
sp|Q15004|PAF15_HUMAN	Q15004	PCLAF	9	52	repA	sample-01	-0.05765	T0	DMSO	0	-0.0163134	-0.0413366
sp|Q15007|FL2D_HUMAN	Q15007	WTAP	15	49	repA	sample-01	0.078955	T0	DMSO	0	0.0960157	-0.0170607
sp|Q15008|PSMD6_HUMAN	Q15008	PSMD6	42	235	repA	sample-01	0.0630381	T0	DMSO	0	0.0935294	-0.0304913
sp|Q15013|MD2BP_HUMAN	Q15013	MAD2L1BP	5	13	repA	sample-01	-0.159017	T0	DMSO	0	-0.170899	0.0118827
sp|Q15014|MO4L2_HUMAN	Q15014	MORF4L2	4	9	repA	sample-01	0.100996	T0	DMSO	0	0.11243	-0.011434
sp|Q15018|ABRX2_HUMAN	Q15018	ABRAXAS2	16	53	repA	sample-01	0.123062	T0	DMSO	0	0.129	-0.00593796
sp|Q15019|SEPT2_HUMAN	Q15019	SEPTIN2	28	187	repA	sample-01	0.236704	T0	DMSO	0	0.259364	-0.0226596
sp|Q15021|CND1_HUMAN	Q15021	NCAPD2	57	190	repA	sample-01	-0.00149216	T0	DMSO	0	0.0255519	-0.027044
sp|Q15022|SUZ12_HUMAN	Q15022	SUZ12	6	13	repA	sample-01	-0.091921	T0	DMSO	0	-0.0529517	-0.0389693
sp|Q15024|EXOS7_HUMAN	Q15024	EXOSC7	19	83	repA	sample-01	0.0630892	T0	DMSO	0	0.0871894	-0.0241002
sp|Q15025|TNIP1_HUMAN	Q15025	TNIP1	6	17	repA	sample-01	-0.056965	T0	DMSO	0	0.0301237	-0.0870886
sp|Q15029|U5S1_HUMAN	Q15029	EFTUD2	57	347	repA	sample-01	0.102723	T0	DMSO	0	0.0599882	0.0427345
sp|Q15031|SYLM_HUMAN	Q15031	LARS2	16	43	repA	sample-01	-0.0852212	T0	DMSO	0	-0.052743	-0.0324782
sp|Q15036|SNX17_HUMAN	Q15036	SNX17	16	58	repA	sample-01	0.063925	T0	DMSO	0	0.0550966	0.00882841
sp|Q15041|AR6P1_HUMAN	Q15041	ARL6IP1	5	12	repA	sample-01	-0.0933413	T0	DMSO	0	0.0198307	-0.113172
sp|Q15042|RB3GP_HUMAN	Q15042	RAB3GAP1	30	94	repA	sample-01	-0.0892307	T0	DMSO	0	-0.0617904	-0.0274404
sp|Q15046|SYK_HUMAN	Q15046	KARS1	44	389	repA	sample-01	-0.128105	T0	DMSO	0	-0.116373	-0.0117318
sp|Q15047|SETB1_HUMAN	Q15047	SETDB1	19	53	repA	sample-01	-0.0572813	T0	DMSO	0	-0.054722	-0.00255928
sp|Q15048|LRC14_HUMAN	Q15048	LRRC14	3	5	repA	sample-01	-0.0145843	T0	DMSO	0	-0.0687021	0.0541178
sp|Q15056|IF4H_HUMAN	Q15056	EIF4H	27	324	repA	sample-01	0.14879	T0	DMSO	0	0.109596	0.0391939
sp|Q15061|WDR43_HUMAN	Q15061	WDR43	5	8	repA	sample-01	-0.0389481	T0	DMSO	0	-0.0674121	0.028464
sp|Q15067|ACOX1_HUMAN	Q15067	ACOX1	9	27	repA	sample-01	0.0434633	T0	DMSO	0	0.0468971	-0.00343388
sp|Q15075|EEA1_HUMAN	Q15075	EEA1	106	396	repA	sample-01	0.0855404	T0	DMSO	0	0.0642677	0.0212728
sp|Q15084|PDIA6_HUMAN	Q15084	PDIA6	32	219	repA	sample-01	0.160261	T0	DMSO	0	0.145536	0.0147256
sp|Q15102|PA1B3_HUMAN	Q15102	PAFAH1B3	16	109	repA	sample-01	0.0459471	T0	DMSO	0	0.0225888	0.0233584
sp|Q15111|PLCL1_HUMAN	Q15111	PLCL1	5	8	repA	sample-01	-0.199773	T0	DMSO	0	-0.149075	-0.050698
sp|Q15121|PEA15_HUMAN	Q15121	PEA15	13	65	repA	sample-01	0.242607	T0	DMSO	0	0.106382	0.136225
sp|Q15126|PMVK_HUMAN	Q15126	PMVK	6	27	repA	sample-01	-0.109462	T0	DMSO	0	-0.0263113	-0.0831502
sp|Q15154|PCM1_HUMAN	Q15154	PCM1	21	44	repA	sample-01	-0.0495006	T0	DMSO	0	-0.0300161	-0.0194845
sp|Q15172|2A5A_HUMAN	Q15172	PPP2R5A	11	39	repA	sample-01	-0.108213	T0	DMSO	0	-0.0583093	-0.0499039
sp|Q15181|IPYR_HUMAN	Q15181	PPA1	37	641	repA	sample-01	0.106638	T0	DMSO	0	0.102784	0.0038539
sp|Q15185|TEBP_HUMAN	Q15185	PTGES3	13	155	repA	sample-01	0.0664169	T0	DMSO	0	0.106577	-0.04016
sp|Q15208|STK38_HUMAN	Q15208	STK38	10	25	repA	sample-01	-0.0697143	T0	DMSO	0	-0.0488684	-0.0208459
sp|Q15233|NONO_HUMAN	Q15233	NONO	17	41	repA	sample-01	-0.091048	T0	DMSO	0	-0.0485086	-0.0425395
sp|Q15257|PTPA_HUMAN	Q15257	PTPA	26	169	repA	sample-01	0.144148	T0	DMSO	0	0.100471	0.0436773
sp|Q15274|NADC_HUMAN	Q15274	QPRT	16	125	repA	sample-01	-0.023482	T0	DMSO	0	-0.0363414	0.0128594
sp|Q15276|RABE1_HUMAN	Q15276	RABEP1	56	216	repA	sample-01	0.082449	T0	DMSO	0	0.0714542	0.0109948
sp|Q15287|RNPS1_HUMAN	Q15287	RNPS1	4	18	repA	sample-01	-0.0389272	T0	DMSO	0	-0.120655	0.081728
sp|Q15291|RBBP5_HUMAN	Q15291	RBBP5	36	191	repA	sample-01	0.076772	T0	DMSO	0	0.0315662	0.0452058
sp|Q15293|RCN1_HUMAN	Q15293	RCN1	3	5	repA	sample-01	0.231398	T0	DMSO	0	0.298192	-0.0667939
sp|Q15311|RBP1_HUMAN	Q15311	RALBP1	7	19	repA	sample-01	0.0386182	T0	DMSO	0	-0.0770163	0.115635
sp|Q15334|L2GL1_HUMAN	Q15334	LLGL1	4	8	repA	sample-01	-0.305494	T0	DMSO	0	-0.218028	-0.0874662
sp|Q15365|PCBP1_HUMAN	Q15365	PCBP1	26	788	repA	sample-01	0.116567	T0	DMSO	0	0.130864	-0.014296
sp|Q15366|PCBP2_HUMAN	Q15366	PCBP2	26	268	repA	sample-01	-0.0505164	T0	DMSO	0	0.0163152	-0.0668316
sp|Q15369|ELOC_HUMAN	Q15369	ELOC	10	182	repA	sample-01	-0.0317024	T0	DMSO	0	-0.0298318	-0.00187055
sp|Q15370|ELOB_HUMAN	Q15370	ELOB	9	103	repA	sample-01	0.249418	T0	DMSO	0	0.23039	0.0190279
sp|Q15382|RHEB_HUMAN	Q15382	RHEB	6	15	repA	sample-01	-0.112334	T0	DMSO	0	-0.0387728	-0.0735615
sp|Q15386|UBE3C_HUMAN	Q15386	UBE3C	11	23	repA	sample-01	-0.22995	T0	DMSO	0	-0.0480125	-0.181938
sp|Q15388|TOM20_HUMAN	Q15388	TOMM20	2	9	repA	sample-01	-0.335985	T0	DMSO	0	-0.202162	-0.133823
sp|Q15393|SF3B3_HUMAN	Q15393	SF3B3	71	769	repA	sample-01	0.0480855	T0	DMSO	0	0.0515334	-0.00344782
sp|Q15398|DLGP5_HUMAN	Q15398	DLGAP5	35	97	repA	sample-01	-0.0603418	T0	DMSO	0	-0.042434	-0.0179078
sp|Q15404|RSU1_HUMAN	Q15404	RSU1	22	86	repA	sample-01	0.0536285	T0	DMSO	0	0.0406772	0.0129514
sp|Q15424|SAFB1_HUMAN	Q15424	SAFB	38	146	repA	sample-01	0.0205429	T0	DMSO	0	0.0452139	-0.024671
sp|Q15427|SF3B4_HUMAN	Q15427	SF3B4	6	44	repA	sample-01	0.248962	T0	DMSO	0	0.325359	-0.0763972
sp|Q15428|SF3A2_HUMAN	Q15428	SF3A2	19	95	repA	sample-01	0.0151119	T0	DMSO	0	0.0801265	-0.0650147
sp|Q15435|PP1R7_HUMAN	Q15435	PPP1R7	28	188	repA	sample-01	0.0103879	T0	DMSO	0	-0.00689466	0.0172826
sp|Q15436|SC23A_HUMAN	Q15436	SEC23A	13	29	repA	sample-01	0.0375807	T0	DMSO	0	0.0205123	0.0170684
sp|Q15437|SC23B_HUMAN	Q15437	SEC23B	41	158	repA	sample-01	0.146561	T0	DMSO	0	0.140671	0.00589047
sp|Q15506|SP17_HUMAN	Q15506	SPA17	3	12	repA	sample-01	-0.085885	T0	DMSO	0	-0.179428	0.0935431
sp|Q15517|CDSN_HUMAN	Q15517	CDSN	4	12	repA	sample-01	-0.03787	T0	DMSO	0	-0.101554	0.0636842
sp|Q15528|MED22_HUMAN	Q15528	MED22	5	12	repA	sample-01	0.0561376	T0	DMSO	0	0.196016	-0.139878
sp|Q15532|SSXT_HUMAN	Q15532	SS18	3	14	repA	sample-01	0.728849	T0	DMSO	0	0.541215	0.187634
sp|Q15544|TAF11_HUMAN	Q15544	TAF11	3	4	repA	sample-01	0.0130256	T0	DMSO	0	-0.0422317	0.0552572
sp|Q15545|TAF7_HUMAN	Q15545	TAF7	10	34	repA	sample-01	0.036952	T0	DMSO	0	0.0165878	0.0203643
sp|Q15555|MARE2_HUMAN	Q15555	MAPRE2	17	72	repA	sample-01	-0.0216742	T0	DMSO	0	0.0261776	-0.0478517
sp|Q15599|NHRF2_HUMAN	Q15599	SLC9A3R2	12	34	repA	sample-01	-0.0450755	T0	DMSO	0	-0.0995972	0.0545217
sp|Q15631|TSN_HUMAN	Q15631	TSN	25	216	repA	sample-01	0.0249124	T0	DMSO	0	0.0499096	-0.0249973
sp|Q15637|SF01_HUMAN	Q15637	SF1	19	217	repA	sample-01	0.197652	T0	DMSO	0	0.184203	0.0134488
sp|Q15642|CIP4_HUMAN	Q15642	TRIP10	23	96	repA	sample-01	-0.0096738	T0	DMSO	0	5.27e-05	-0.00972647
sp|Q15643|TRIPB_HUMAN	Q15643	TRIP11	7	10	repA	sample-01	-0.210538	T0	DMSO	0	-0.154359	-0.0561798
sp|Q15645|PCH2_HUMAN	Q15645	TRIP13	15	41	repA	sample-01	-0.00570256	T0	DMSO	0	0.00149112	-0.00719368
sp|Q15649|ZNHI3_HUMAN	Q15649	ZNHIT3	5	25	repA	sample-01	0.161869	T0	DMSO	0	0.0884435	0.0734253
sp|Q15651|HMGN3_HUMAN	Q15651	HMGN3	6	21	repA	sample-01	0.199901	T0	DMSO	0	0.228233	-0.0283314
sp|Q15654|TRIP6_HUMAN	Q15654	TRIP6	26	134	repA	sample-01	0.124618	T0	DMSO	0	0.129437	-0.00481889
sp|Q15691|MARE1_HUMAN	Q15691	MAPRE1	29	325	repA	sample-01	0.0665647	T0	DMSO	0	0.0851108	-0.0185461
sp|Q15714|T22D1_HUMAN	Q15714	TSC22D1	6	8	repA	sample-01	-0.039131	T0	DMSO	0	-0.213447	0.174316
sp|Q15717|ELAV1_HUMAN	Q15717	ELAVL1	18	103	repA	sample-01	-0.00516411	T0	DMSO	0	0.0807588	-0.0859229
sp|Q15723|ELF2_HUMAN	Q15723	ELF2	3	6	repA	sample-01	-0.590474	T0	DMSO	0	-0.389774	-0.2007
sp|Q15750|TAB1_HUMAN	Q15750	TAB1	19	89	repA	sample-01	-0.0136785	T0	DMSO	0	0.0134558	-0.0271343
sp|Q15751|HERC1_HUMAN	Q15751	HERC1	55	122	repA	sample-01	-0.0305149	T0	DMSO	0	-0.012921	-0.0175939
sp|Q15758|AAAT_HUMAN	Q15758	SLC1A5	7	28	repA	sample-01	-0.169638	T0	DMSO	0	-0.0902123	-0.079426
sp|Q15773|MLF2_HUMAN	Q15773	MLF2	4	8	repA	sample-01	-0.014083	T0	DMSO	0	-0.0276188	0.0135358
sp|Q15785|TOM34_HUMAN	Q15785	TOMM34	17	54	repA	sample-01	-0.120416	T0	DMSO	0	-0.073153	-0.0472633
sp|Q15788|NCOA1_HUMAN	Q15788	NCOA1	3	6	repA	sample-01	-0.570483	T0	DMSO	0	-0.433904	-0.136579
sp|Q15811|ITSN1_HUMAN	Q15811	ITSN1	5	9	repA	sample-01	0.149552	T0	DMSO	0	0.0197916	0.129761
sp|Q15814|TBCC_HUMAN	Q15814	TBCC	25	132	repA	sample-01	0.0441379	T0	DMSO	0	0.0423213	0.00181659
sp|Q15819|UB2V2_HUMAN	Q15819	UBE2V2	16	160	repA	sample-01	0.0380587	T0	DMSO	0	0.0674186	-0.0293598
sp|Q15831|STK11_HUMAN	Q15831	STK11	5	16	repA	sample-01	0.157923	T0	DMSO	0	0.109921	0.0480023
sp|Q15942|ZYX_HUMAN	Q15942	ZYX	22	216	repA	sample-01	0.101662	T0	DMSO	0	0.0758191	0.0258433
sp|Q16181|SEPT7_HUMAN	Q16181	SEPTIN7	32	194	repA	sample-01	0.187407	T0	DMSO	0	0.186382	0.00102564
sp|Q16186|ADRM1_HUMAN	Q16186	ADRM1	9	80	repA	sample-01	-0.0606453	T0	DMSO	0	0.0204239	-0.0810693
sp|Q16204|CCDC6_HUMAN	Q16204	CCDC6	30	162	repA	sample-01	0.0507084	T0	DMSO	0	0.0290167	0.0216917
sp|Q16222|UAP1_HUMAN	Q16222	UAP1	34	369	repA	sample-01	0.00562211	T0	DMSO	0	0.0147472	-0.00912507
sp|Q16254|E2F4_HUMAN	Q16254	E2F4	7	14	repA	sample-01	-0.375158	T0	DMSO	0	-0.229629	-0.145529
sp|Q16342|PDCD2_HUMAN	Q16342	PDCD2	8	20	repA	sample-01	-0.0282932	T0	DMSO	0	-0.0444403	0.0161471
sp|Q16401|PSMD5_HUMAN	Q16401	PSMD5	38	374	repA	sample-01	0.104999	T0	DMSO	0	0.0828631	0.0221357
sp|Q16527|CSRP2_HUMAN	Q16527	CSRP2	4	8	repA	sample-01	0.00883837	T0	DMSO	0	-0.0896744	0.0985128
sp|Q16531|DDB1_HUMAN	Q16531	DDB1	84	868	repA	sample-01	0.149831	T0	DMSO	0	0.127017	0.0228134
sp|Q16543|CDC37_HUMAN	Q16543	CDC37	38	382	repA	sample-01	0.25619	T0	DMSO	0	0.223516	0.0326743
sp|Q16576|RBBP7_HUMAN	Q16576	RBBP7	20	168	repA	sample-01	0.0754283	T0	DMSO	0	0.0864789	-0.0110506
sp|Q16595|FRDA_HUMAN	Q16595	FXN	8	33	repA	sample-01	-0.0107444	T0	DMSO	0	-0.0406349	0.0298905
sp|Q16610|ECM1_HUMAN	Q16610	ECM1	18	55	repA	sample-01	-0.0422131	T0	DMSO	0	0.00906309	-0.0512761
sp|Q16626|MEA1_HUMAN	Q16626	MEA1	2	19	repA	sample-01	0.254107	T0	DMSO	0	0.113358	0.140749
sp|Q16629|SRSF7_HUMAN	Q16629	SRSF7	10	38	repA	sample-01	0.0826947	T0	DMSO	0	0.0646137	0.018081
sp|Q16630|CPSF6_HUMAN	Q16630	CPSF6	14	49	repA	sample-01	0.105481	T0	DMSO	0	0.0609104	0.0445707
sp|Q16643|DREB_HUMAN	Q16643	DBN1	27	205	repA	sample-01	0.0403592	T0	DMSO	0	0.00648781	0.0338713
sp|Q16656|NRF1_HUMAN	Q16656	NRF1	9	33	repA	sample-01	-0.0183805	T0	DMSO	0	0.00135076	-0.0197312
sp|Q16658|FSCN1_HUMAN	Q16658	FSCN1	67	1107	repA	sample-01	-0.0011428	T0	DMSO	0	-0.0144147	0.0132719
sp|Q16667|CDKN3_HUMAN	Q16667	CDKN3	6	9	repA	sample-01	0.351929	T0	DMSO	0	0.0431877	0.308741
sp|Q16698|DECR_HUMAN	Q16698	DECR1	18	86	repA	sample-01	-0.00210449	T0	DMSO	0	0.000133	-0.00223752
sp|Q16718|NDUA5_HUMAN	Q16718	NDUFA5	6	25	repA	sample-01	-0.240671	T0	DMSO	0	-0.0377804	-0.20289
sp|Q16719|KYNU_HUMAN	Q16719	KYNU	5	11	repA	sample-01	0.244313	T0	DMSO	0	0.116281	0.128032
sp|Q16740|CLPP_HUMAN	Q16740	CLPP	10	69	repA	sample-01	0.0133675	T0	DMSO	0	0.00720898	0.00615852
sp|Q16762|THTR_HUMAN	Q16762	TST	14	44	repA	sample-01	-0.109133	T0	DMSO	0	-0.0834987	-0.0256339
sp|Q16763|UBE2S_HUMAN	Q16763	UBE2S	15	79	repA	sample-01	-0.0351544	T0	DMSO	0	-0.0905369	0.0553825
sp|Q16773|KAT1_HUMAN	Q16773	KYAT1	15	49	repA	sample-01	0.116046	T0	DMSO	0	0.0897061	0.0263396
sp|Q16774|KGUA_HUMAN	Q16774	GUK1	9	42	repA	sample-01	0.0931623	T0	DMSO	0	0.100969	-0.00780627
sp|Q16775|GLO2_HUMAN	Q16775	HAGH	12	84	repA	sample-01	0.0132738	T0	DMSO	0	-0.0375433	0.0508171
sp|Q16822|PCKGM_HUMAN	Q16822	PCK2	6	9	repA	sample-01	0.0922697	T0	DMSO	0	0.00577654	0.0864932
sp|Q16836|HCDH_HUMAN	Q16836	HADH	25	141	repA	sample-01	0.0192992	T0	DMSO	0	0.0860289	-0.0667297
sp|Q16851|UGPA_HUMAN	Q16851	UGP2	39	253	repA	sample-01	0.0857418	T0	DMSO	0	0.0790085	0.00673335
sp|Q16854|DGUOK_HUMAN	Q16854	DGUOK	5	20	repA	sample-01	-0.0670292	T0	DMSO	0	-0.0147234	-0.0523058
sp|Q16864|VATF_HUMAN	Q16864	ATP6V1F	9	89	repA	sample-01	-0.0724335	T0	DMSO	0	-0.10133	0.0288969
sp|Q16881|TRXR1_HUMAN	Q16881	TXNRD1	46	661	repA	sample-01	0.0685979	T0	DMSO	0	0.0704982	-0.00190031
sp|Q16890|TPD53_HUMAN	Q16890	TPD52L1	13	65	repA	sample-01	-0.122448	T0	DMSO	0	-0.116728	-0.00572011
sp|Q17R31|TATD3_HUMAN	Q17R31	TATDN3	5	14	repA	sample-01	0.0563314	T0	DMSO	0	-0.202361	0.258693
sp|Q1KMD3|HNRL2_HUMAN	Q1KMD3	HNRNPUL2	31	158	repA	sample-01	-0.187692	T0	DMSO	0	-0.128377	-0.0593148
sp|Q27J81|INF2_HUMAN	Q27J81	INF2	5	9	repA	sample-01	-0.161065	T0	DMSO	0	-0.231834	0.0707683
sp|Q29980|MICB_HUMAN	Q29980	MICB	4	9	repA	sample-01	-0.00284488	T0	DMSO	0	-0.145115	0.14227
sp|Q2KHR3|QSER1_HUMAN	Q2KHR3	QSER1	4	8	repA	sample-01	-0.157991	T0	DMSO	0	-0.113892	-0.044099
sp|Q2KHT3|CL16A_HUMAN	Q2KHT3	CLEC16A	13	32	repA	sample-01	0.0160087	T0	DMSO	0	0.183347	-0.167338
sp|Q2M2I8|AAK1_HUMAN	Q2M2I8	AAK1	8	11	repA	sample-01	-0.00918386	T0	DMSO	0	-0.0543964	0.0452126
sp|Q2M389|WASC4_HUMAN	Q2M389	WASHC4	20	54	repA	sample-01	-0.0640095	T0	DMSO	0	-0.0048126	-0.0591969
sp|Q2M3G4|SHRM1_HUMAN	Q2M3G4	SHROOM1	5	18	repA	sample-01	-0.389131	T0	DMSO	0	-0.143452	-0.245679
sp|Q2NKX8|ERC6L_HUMAN	Q2NKX8	ERCC6L	24	52	repA	sample-01	0.00521258	T0	DMSO	0	-0.103517	0.10873
sp|Q2NL82|TSR1_HUMAN	Q2NL82	TSR1	21	89	repA	sample-01	-0.0395672	T0	DMSO	0	0.0614744	-0.101042
sp|Q2TAL8|QRIC1_HUMAN	Q2TAL8	QRICH1	11	53	repA	sample-01	-0.198535	T0	DMSO	0	-0.0691705	-0.129364
sp|Q2TAY7|SMU1_HUMAN	Q2TAY7	SMU1	5	10	repA	sample-01	-0.146238	T0	DMSO	0	-0.100821	-0.0454169
sp|Q2TAZ0|ATG2A_HUMAN	Q2TAZ0	ATG2A	9	26	repA	sample-01	-0.0192425	T0	DMSO	0	-0.046628	0.0273855
sp|Q2VPK5|CTU2_HUMAN	Q2VPK5	CTU2	21	88	repA	sample-01	-0.00342355	T0	DMSO	0	0.0506465	-0.0540701
sp|Q32M88|PGGHG_HUMAN	Q32M88	PGGHG	7	15	repA	sample-01	-0.135085	T0	DMSO	0	-0.0365334	-0.0985515
sp|Q32MZ4|LRRF1_HUMAN	Q32MZ4	LRRFIP1	33	156	repA	sample-01	0.0938083	T0	DMSO	0	0.111252	-0.0174441
sp|Q32P41|TRM5_HUMAN	Q32P41	TRMT5	11	26	repA	sample-01	-0.0985634	T0	DMSO	0	-0.111061	0.012498
sp|Q3KQU3|MA7D1_HUMAN	Q3KQU3	MAP7D1	6	18	repA	sample-01	-0.106336	T0	DMSO	0	-0.0214959	-0.0848398
sp|Q3KQV9|UAP1L_HUMAN	Q3KQV9	UAP1L1	9	31	repA	sample-01	-0.203967	T0	DMSO	0	-0.147227	-0.0567402
sp|Q3KRA6|CB076_HUMAN	Q3KRA6	C2orf76	4	9	repA	sample-01	0.00321999	T0	DMSO	0	0.0666195	-0.0633995
sp|Q3KRA9|ALKB6_HUMAN	Q3KRA9	ALKBH6	4	12	repA	sample-01	-0.0310097	T0	DMSO	0	-0.0261907	-0.00481905
sp|Q3LXA3|TKFC_HUMAN	Q3LXA3	TKFC	19	55	repA	sample-01	0.0982905	T0	DMSO	0	0.0733936	0.0248969
sp|Q3MHD2|LSM12_HUMAN	Q3MHD2	LSM12	8	49	repA	sample-01	0.0966773	T0	DMSO	0	0.110363	-0.0136854
sp|Q3MIT2|PUS10_HUMAN	Q3MIT2	PUS10	3	5	repA	sample-01	-0.11709	T0	DMSO	0	0.149488	-0.266577
sp|Q3V6T2|GRDN_HUMAN	Q3V6T2	CCDC88A	34	82	repA	sample-01	-0.0268585	T0	DMSO	0	-0.0493444	0.0224859
sp|Q3YEC7|RABL6_HUMAN	Q3YEC7	RABL6	21	98	repA	sample-01	0.0350056	T0	DMSO	0	0.0199646	0.015041
sp|Q49AR2|CE022_HUMAN	Q49AR2	C5orf22	18	119	repA	sample-01	0.0519969	T0	DMSO	0	0.0246444	0.0273525
sp|Q49B96|COX19_HUMAN	Q49B96	COX19	4	19	repA	sample-01	0.0637864	T0	DMSO	0	-0.00633839	0.0701248
sp|Q4G0F5|VP26B_HUMAN	Q4G0F5	VPS26B	13	36	repA	sample-01	-0.00429715	T0	DMSO	0	0.0213449	-0.025642
sp|Q4G0J3|LARP7_HUMAN	Q4G0J3	LARP7	15	30	repA	sample-01	-0.143193	T0	DMSO	0	-0.0196798	-0.123513
sp|Q4G0N4|NAKD2_HUMAN	Q4G0N4	NADK2	10	21	repA	sample-01	-0.137917	T0	DMSO	0	-0.216604	0.0786865
sp|Q4G148|GXLT1_HUMAN	Q4G148	GXYLT1	3	9	repA	sample-01	0.0860642	T0	DMSO	0	0.0216617	0.0644025
sp|Q4J6C6|PPCEL_HUMAN	Q4J6C6	PREPL	30	120	repA	sample-01	-0.00873306	T0	DMSO	0	-0.0130828	0.00434971
sp|Q4KMP7|TB10B_HUMAN	Q4KMP7	TBC1D10B	7	10	repA	sample-01	-0.0129641	T0	DMSO	0	-0.0236087	0.0106447
sp|Q4LDG9|DNAL1_HUMAN	Q4LDG9	DNAL1	3	6	repA	sample-01	-0.0312621	T0	DMSO	0	-0.141226	0.109964
sp|Q4LE39|ARI4B_HUMAN	Q4LE39	ARID4B	12	40	repA	sample-01	-0.121255	T0	DMSO	0	-0.0590104	-0.062245
sp|Q4VC31|MIX23_HUMAN	Q4VC31	MIX23	11	71	repA	sample-01	0.184198	T0	DMSO	0	0.18234	0.00185878
sp|Q504U0|CD046_HUMAN	Q504U0	C4orf46	2	13	repA	sample-01	0.24871	T0	DMSO	0	0.0802258	0.168484
sp|Q52LJ0|FA98B_HUMAN	Q52LJ0	FAM98B	18	46	repA	sample-01	-0.186028	T0	DMSO	0	-0.118901	-0.0671269
sp|Q53EL6|PDCD4_HUMAN	Q53EL6	PDCD4	16	64	repA	sample-01	-0.236452	T0	DMSO	0	-0.109613	-0.12684
sp|Q53FA7|QORX_HUMAN	Q53FA7	TP53I3	7	29	repA	sample-01	0.0540401	T0	DMSO	0	-0.00193993	0.05598
sp|Q53FT3|HIKES_HUMAN	Q53FT3	HIKESHI	10	100	repA	sample-01	0.0801073	T0	DMSO	0	0.039393	0.0407143
sp|Q53FZ2|ACSM3_HUMAN	Q53FZ2	ACSM3	13	33	repA	sample-01	-0.0295454	T0	DMSO	0	-0.0362691	0.00672376
sp|Q53G59|KLH12_HUMAN	Q53G59	KLHL12	3	6	repA	sample-01	0.440117	T0	DMSO	0	0.256232	0.183886
sp|Q53GS9|SNUT2_HUMAN	Q53GS9	USP39	11	32	repA	sample-01	0.000394	T0	DMSO	0	0.00971831	-0.00932443
sp|Q53H54|TYW2_HUMAN	Q53H54	TRMT12	2	3	repA	sample-01	-0.0267592	T0	DMSO	0	-0.284686	0.257926
sp|Q53H82|LACB2_HUMAN	Q53H82	LACTB2	21	124	repA	sample-01	0.244062	T0	DMSO	0	0.201295	0.0427673
sp|Q53HC9|EIPR1_HUMAN	Q53HC9	EIPR1	14	41	repA	sample-01	-0.154838	T0	DMSO	0	-0.068696	-0.0861418
sp|Q53S33|BOLA3_HUMAN	Q53S33	BOLA3	7	24	repA	sample-01	0.132948	T0	DMSO	0	0.114627	0.0183214
sp|Q53T59|H1BP3_HUMAN	Q53T59	HS1BP3	11	43	repA	sample-01	-0.017068	T0	DMSO	0	-0.00984334	-0.00722468
sp|Q562E7|WDR81_HUMAN	Q562E7	WDR81	9	19	repA	sample-01	-0.100722	T0	DMSO	0	-0.26086	0.160139
sp|Q567U6|CCD93_HUMAN	Q567U6	CCDC93	7	13	repA	sample-01	0.109498	T0	DMSO	0	-0.0362377	0.145736
sp|Q58FF8|H90B2_HUMAN	Q58FF8	HSP90AB2P	14	32	repA	sample-01	0.245072	T0	DMSO	0	0.241842	0.00323045
sp|Q58FG1|HS904_HUMAN	Q58FG1	HSP90AA4P	9	111	repA	sample-01	0.0441264	T0	DMSO	0	-0.0154877	0.0596141
sp|Q58WW2|DCAF6_HUMAN	Q58WW2	DCAF6	22	64	repA	sample-01	-0.122917	T0	DMSO	0	-0.111113	-0.0118038
sp|Q5BKX5|CS054_HUMAN	Q5BKX5	C19orf54	5	15	repA	sample-01	0.00655615	T0	DMSO	0	-0.0423637	0.0489198
sp|Q5BKZ1|ZN326_HUMAN	Q5BKZ1	ZNF326	13	45	repA	sample-01	-0.196063	T0	DMSO	0	-0.14063	-0.0554336
sp|Q5D862|FILA2_HUMAN	Q5D862	FLG2	3	13	repA	sample-01	0.00780468	T0	DMSO	0	0.0620269	-0.0542222
sp|Q5EBL4|RIPL1_HUMAN	Q5EBL4	RILPL1	15	45	repA	sample-01	0.0105361	T0	DMSO	0	0.0451114	-0.0345753
sp|Q5EBL8|PDZ11_HUMAN	Q5EBL8	PDZD11	8	29	repA	sample-01	-0.100053	T0	DMSO	0	-0.0207677	-0.0792853
sp|Q5EBM0|CMPK2_HUMAN	Q5EBM0	CMPK2	8	24	repA	sample-01	-0.0849845	T0	DMSO	0	-0.0708304	-0.0141541
sp|Q5F1R6|DJC21_HUMAN	Q5F1R6	DNAJC21	4	13	repA	sample-01	-0.23843	T0	DMSO	0	-0.0893175	-0.149112
sp|Q5GLZ8|HERC4_HUMAN	Q5GLZ8	HERC4	19	61	repA	sample-01	0.225235	T0	DMSO	0	0.156486	0.0687489
sp|Q5H9R7|PP6R3_HUMAN	Q5H9R7	PPP6R3	44	218	repA	sample-01	0.184747	T0	DMSO	0	0.159762	0.0249844
sp|Q5JPH6|SYEM_HUMAN	Q5JPH6	EARS2	4	8	repA	sample-01	0.160618	T0	DMSO	0	0.0701628	0.0904548
sp|Q5JQC4|CT47A_HUMAN	Q5JQC4	CT47A1	6	33	repA	sample-01	-0.186894	T0	DMSO	0	-0.0558764	-0.131018
sp|Q5JRA6|TGO1_HUMAN	Q5JRA6	MIA3	8	27	repA	sample-01	-0.00908303	T0	DMSO	0	0.0153901	-0.0244732
sp|Q5JRX3|PREP_HUMAN	Q5JRX3	PITRM1	61	295	repA	sample-01	-0.0438503	T0	DMSO	0	-0.0405445	-0.00330577
sp|Q5JS37|NHLC3_HUMAN	Q5JS37	NHLRC3	5	17	repA	sample-01	-0.676603	T0	DMSO	0	-0.559823	-0.11678
sp|Q5JS54|PSMG4_HUMAN	Q5JS54	PSMG4	7	43	repA	sample-01	0.319227	T0	DMSO	0	0.294378	0.0248489
sp|Q5JSH3|WDR44_HUMAN	Q5JSH3	WDR44	46	228	repA	sample-01	0.0523067	T0	DMSO	0	0.0358612	0.0164454
sp|Q5JSL3|DOC11_HUMAN	Q5JSL3	DOCK11	4	6	repA	sample-01	-0.19553	T0	DMSO	0	-0.0226765	-0.172854
sp|Q5JTD0|TJAP1_HUMAN	Q5JTD0	TJAP1	3	4	repA	sample-01	0.00619782	T0	DMSO	0	-0.0287859	0.0349837
sp|Q5JTH9|RRP12_HUMAN	Q5JTH9	RRP12	6	6	repA	sample-01	0.242545	T0	DMSO	0	0.114786	0.127759
sp|Q5JTJ3|COA6_HUMAN	Q5JTJ3	COA6	7	46	repA	sample-01	0.268932	T0	DMSO	0	0.18454	0.0843924
sp|Q5JTV8|TOIP1_HUMAN	Q5JTV8	TOR1AIP1	4	10	repA	sample-01	0.0450444	T0	DMSO	0	-0.00244356	0.047488
sp|Q5JVF3|PCID2_HUMAN	Q5JVF3	PCID2	8	21	repA	sample-01	0.0344098	T0	DMSO	0	0.0790504	-0.0446405
sp|Q5MIZ7|P4R3B_HUMAN	Q5MIZ7	PPP4R3B	29	94	repA	sample-01	0.00774861	T0	DMSO	0	0.0297342	-0.0219856
sp|Q5MNZ6|WIPI3_HUMAN	Q5MNZ6	WDR45B	9	39	repA	sample-01	0.0934422	T0	DMSO	0	0.0950295	-0.0015873
sp|Q5PRF9|SMAG2_HUMAN	Q5PRF9	SAMD4B	8	20	repA	sample-01	-0.166158	T0	DMSO	0	-0.0459026	-0.120255
sp|Q5QJE6|TDIF2_HUMAN	Q5QJE6	DNTTIP2	3	4	repA	sample-01	0.232321	T0	DMSO	0	-0.0285237	0.260845
sp|Q5R372|RBG1L_HUMAN	Q5R372	RABGAP1L	9	27	repA	sample-01	-0.00668541	T0	DMSO	0	0.0433325	-0.0500179
sp|Q5R3I4|TTC38_HUMAN	Q5R3I4	TTC38	14	50	repA	sample-01	0.116078	T0	DMSO	0	0.0542117	0.0618666
sp|Q5RKV6|EXOS6_HUMAN	Q5RKV6	EXOSC6	15	86	repA	sample-01	0.0609307	T0	DMSO	0	0.0612672	-0.000336
sp|Q5SRE5|NU188_HUMAN	Q5SRE5	NUP188	16	45	repA	sample-01	-0.085481	T0	DMSO	0	-0.000928	-0.0845531
sp|Q5SSJ5|HP1B3_HUMAN	Q5SSJ5	HP1BP3	6	19	repA	sample-01	-0.0107228	T0	DMSO	0	0.0767761	-0.0874989
sp|Q5ST30|SYVM_HUMAN	Q5ST30	VARS2	5	9	repA	sample-01	-0.00902979	T0	DMSO	0	-0.158426	0.149396
sp|Q5SXM8|DNLZ_HUMAN	Q5SXM8	DNLZ	3	16	repA	sample-01	0.242166	T0	DMSO	0	0.114889	0.127277
sp|Q5T0F9|C2D1B_HUMAN	Q5T0F9	CC2D1B	16	57	repA	sample-01	0.0379231	T0	DMSO	0	0.0365044	0.00141866
sp|Q5T1C6|THEM4_HUMAN	Q5T1C6	THEM4	11	44	repA	sample-01	0.125452	T0	DMSO	0	0.0192367	0.106215
sp|Q5T1M5|FKB15_HUMAN	Q5T1M5	FKBP15	20	51	repA	sample-01	0.0553807	T0	DMSO	0	-0.0164502	0.0718309
sp|Q5T2R2|DPS1_HUMAN	Q5T2R2	PDSS1	3	6	repA	sample-01	-0.111681	T0	DMSO	0	-0.0235841	-0.0880969
sp|Q5T440|CAF17_HUMAN	Q5T440	IBA57	9	25	repA	sample-01	-0.135364	T0	DMSO	0	-0.117705	-0.017659
sp|Q5T447|HECD3_HUMAN	Q5T447	HECTD3	15	36	repA	sample-01	0.0884198	T0	DMSO	0	0.00806798	0.0803519
sp|Q5T653|RM02_HUMAN	Q5T653	MRPL2	3	8	repA	sample-01	-0.295957	T0	DMSO	0	-0.187074	-0.108883
sp|Q5T6F2|UBAP2_HUMAN	Q5T6F2	UBAP2	16	95	repA	sample-01	0.0931525	T0	DMSO	0	0.131666	-0.0385131
sp|Q5T6V5|QSPP_HUMAN	Q5T6V5	C9orf64	23	102	repA	sample-01	0.0487294	T0	DMSO	0	0.0270268	0.0217026
sp|Q5T8P6|RBM26_HUMAN	Q5T8P6	RBM26	5	9	repA	sample-01	-0.0623323	T0	DMSO	0	-0.0642231	0.00189082
sp|Q5TA31|RN187_HUMAN	Q5TA31	RNF187	4	10	repA	sample-01	0.0218059	T0	DMSO	0	-0.105494	0.127299
sp|Q5TA45|INT11_HUMAN	Q5TA45	INTS11	8	19	repA	sample-01	0.129698	T0	DMSO	0	0.00757264	0.122125
sp|Q5TAX3|TUT4_HUMAN	Q5TAX3	TUT4	9	21	repA	sample-01	-0.0300618	T0	DMSO	0	-0.00810398	-0.0219578
sp|Q5TBB1|RNH2B_HUMAN	Q5TBB1	RNASEH2B	5	13	repA	sample-01	-0.0274301	T0	DMSO	0	-0.117656	0.0902263
sp|Q5TC12|ATPF1_HUMAN	Q5TC12	ATPAF1	16	73	repA	sample-01	0.0525166	T0	DMSO	0	0.072223	-0.0197064
sp|Q5TEU4|NDUF5_HUMAN	Q5TEU4	NDUFAF5	3	5	repA	sample-01	-0.266436	T0	DMSO	0	-0.0850066	-0.181429
sp|Q5TFE4|NT5D1_HUMAN	Q5TFE4	NT5DC1	30	137	repA	sample-01	0.0145397	T0	DMSO	0	-0.0248574	0.0393971
sp|Q5U5X0|LYRM7_HUMAN	Q5U5X0	LYRM7	6	31	repA	sample-01	0.116232	T0	DMSO	0	0.0957621	0.0204702
sp|Q5UIP0|RIF1_HUMAN	Q5UIP0	RIF1	16	37	repA	sample-01	-0.0322168	T0	DMSO	0	-0.0544486	0.0222319
sp|Q5VIR6|VPS53_HUMAN	Q5VIR6	VPS53	11	23	repA	sample-01	-0.149839	T0	DMSO	0	-0.164708	0.0148695
sp|Q5VSL9|STRP1_HUMAN	Q5VSL9	STRIP1	12	30	repA	sample-01	-0.157735	T0	DMSO	0	-0.11938	-0.0383558
sp|Q5VT06|CE350_HUMAN	Q5VT06	CEP350	6	12	repA	sample-01	0.0381782	T0	DMSO	0	-0.0959256	0.134104
sp|Q5VT52|RPRD2_HUMAN	Q5VT52	RPRD2	12	22	repA	sample-01	0.0554389	T0	DMSO	0	-0.0628188	0.118258
sp|Q5VTB9|RN220_HUMAN	Q5VTB9	RNF220	6	17	repA	sample-01	-0.0304176	T0	DMSO	0	-0.0432299	0.0128124
sp|Q5VTR2|BRE1A_HUMAN	Q5VTR2	RNF20	44	163	repA	sample-01	0.023258	T0	DMSO	0	0.077287	-0.054029
sp|Q5VUJ9|DRC8_HUMAN	Q5VUJ9	EFCAB2	6	20	repA	sample-01	-0.0932437	T0	DMSO	0	-0.0847042	-0.00853947
sp|Q5VVJ2|MYSM1_HUMAN	Q5VVJ2	MYSM1	7	15	repA	sample-01	-0.00925546	T0	DMSO	0	-0.115884	0.106629
sp|Q5VVQ6|OTU1_HUMAN	Q5VVQ6	YOD1	22	134	repA	sample-01	0.0398014	T0	DMSO	0	0.0778833	-0.0380819
sp|Q5VW32|BROX_HUMAN	Q5VW32	BROX	18	96	repA	sample-01	0.138099	T0	DMSO	0	0.135583	0.0025166
sp|Q5VWJ9|SNX30_HUMAN	Q5VWJ9	SNX30	3	7	repA	sample-01	0.170601	T0	DMSO	0	0.0572853	0.113316
sp|Q5VWZ2|LYPL1_HUMAN	Q5VWZ2	LYPLAL1	14	59	repA	sample-01	0.18717	T0	DMSO	0	0.203298	-0.016128
sp|Q5VYK3|ECM29_HUMAN	Q5VYK3	ECPAS	88	381	repA	sample-01	0.021019	T0	DMSO	0	0.0352613	-0.0142423
sp|Q5VZ89|DEN4C_HUMAN	Q5VZ89	DENND4C	6	14	repA	sample-01	-0.0498349	T0	DMSO	0	-0.0563825	0.00654759
sp|Q5VZE5|NAA35_HUMAN	Q5VZE5	NAA35	9	19	repA	sample-01	0.107614	T0	DMSO	0	0.0498449	0.0577689
sp|Q5XPI4|RN123_HUMAN	Q5XPI4	RNF123	9	16	repA	sample-01	-0.335108	T0	DMSO	0	-0.129157	-0.205951
sp|Q5XUX1|FBXW9_HUMAN	Q5XUX1	FBXW9	2	7	repA	sample-01	0.0875599	T0	DMSO	0	0.167071	-0.079511
sp|Q641Q2|WAC2A_HUMAN	Q641Q2	WASHC2A	41	146	repA	sample-01	0.0929092	T0	DMSO	0	0.10808	-0.0151703
sp|Q658Y4|F91A1_HUMAN	Q658Y4	FAM91A1	5	18	repA	sample-01	0.281673	T0	DMSO	0	-0.0318835	0.313556
sp|Q66K14|TBC9B_HUMAN	Q66K14	TBC1D9B	5	6	repA	sample-01	-0.100366	T0	DMSO	0	0.00732658	-0.107693
sp|Q66K64|DCA15_HUMAN	Q66K64	DCAF15	6	10	repA	sample-01	-0.0651912	T0	DMSO	0	-0.0387332	-0.0264581
sp|Q66K74|MAP1S_HUMAN	Q66K74	MAP1S	14	40	repA	sample-01	-0.129279	T0	DMSO	0	-0.104728	-0.0245502
sp|Q66PJ3|AR6P4_HUMAN	Q66PJ3	ARL6IP4	6	26	repA	sample-01	-0.209685	T0	DMSO	0	-0.240464	0.0307782
sp|Q676U5|A16L1_HUMAN	Q676U5	ATG16L1	7	19	repA	sample-01	-0.00919787	T0	DMSO	0	-0.0646099	0.055412
sp|Q68CQ4|UTP25_HUMAN	Q68CQ4	UTP25	5	10	repA	sample-01	-0.674017	T0	DMSO	0	-0.26709	-0.406927
sp|Q68E01|INT3_HUMAN	Q68E01	INTS3	15	56	repA	sample-01	0.140861	T0	DMSO	0	0.0230494	0.117812
sp|Q68EM7|RHG17_HUMAN	Q68EM7	ARHGAP17	19	74	repA	sample-01	-0.086229	T0	DMSO	0	-0.0829797	-0.00324927
sp|Q69YH5|CDCA2_HUMAN	Q69YH5	CDCA2	11	22	repA	sample-01	-0.0933447	T0	DMSO	0	-0.10088	0.00753517
sp|Q69YN2|C19L1_HUMAN	Q69YN2	CWF19L1	20	71	repA	sample-01	0.0590019	T0	DMSO	0	0.0761922	-0.0171904
sp|Q69YN4|VIR_HUMAN	Q69YN4	VIRMA	9	27	repA	sample-01	-0.0802039	T0	DMSO	0	-0.0368559	-0.043348
sp|Q6BCY4|NB5R2_HUMAN	Q6BCY4	CYB5R2	12	46	repA	sample-01	0.00401078	T0	DMSO	0	0.0138868	-0.00987606
sp|Q6DD87|ZN787_HUMAN	Q6DD87	ZNF787	4	13	repA	sample-01	-0.0290947	T0	DMSO	0	-0.0318534	0.00275867
sp|Q6DD88|ATLA3_HUMAN	Q6DD88	ATL3	9	21	repA	sample-01	-0.0891642	T0	DMSO	0	-0.0683206	-0.0208436
sp|Q6DHV7|ADAL_HUMAN	Q6DHV7	ADAL	12	28	repA	sample-01	0.242115	T0	DMSO	0	-0.00779254	0.249908
sp|Q6DKK2|TTC19_HUMAN	Q6DKK2	TTC19	6	14	repA	sample-01	0.0993066	T0	DMSO	0	0.135034	-0.035727
sp|Q6FI81|CPIN1_HUMAN	Q6FI81	CIAPIN1	28	194	repA	sample-01	0.0993501	T0	DMSO	0	0.0671126	0.0322375
sp|Q6FIF0|ZFAN6_HUMAN	Q6FIF0	ZFAND6	8	40	repA	sample-01	0.0842906	T0	DMSO	0	0.0581842	0.0261064
sp|Q6GMV2|SMYD5_HUMAN	Q6GMV2	SMYD5	14	62	repA	sample-01	0.026917	T0	DMSO	0	0.0626477	-0.0357307
sp|Q6GMV3|PTRD1_HUMAN	Q6GMV3	PTRHD1	7	32	repA	sample-01	0.105806	T0	DMSO	0	0.134033	-0.0282274
sp|Q6I9Y2|THOC7_HUMAN	Q6I9Y2	THOC7	7	16	repA	sample-01	0.000942	T0	DMSO	0	0.0745869	-0.0736446
sp|Q6IA69|NADE_HUMAN	Q6IA69	NADSYN1	14	37	repA	sample-01	-0.0317801	T0	DMSO	0	0.0105318	-0.042312
sp|Q6IA86|ELP2_HUMAN	Q6IA86	ELP2	30	117	repA	sample-01	-0.0110427	T0	DMSO	0	0.0461823	-0.057225
sp|Q6IAA8|LTOR1_HUMAN	Q6IAA8	LAMTOR1	8	35	repA	sample-01	-0.343744	T0	DMSO	0	-0.153539	-0.190205
sp|Q6IBS0|TWF2_HUMAN	Q6IBS0	TWF2	28	143	repA	sample-01	0.0517796	T0	DMSO	0	0.0707653	-0.0189857
sp|Q6ICL3|TNG2_HUMAN	Q6ICL3	TANGO2	6	22	repA	sample-01	0.05257	T0	DMSO	0	-0.0898398	0.14241
sp|Q6IN84|MRM1_HUMAN	Q6IN84	MRM1	3	7	repA	sample-01	0.154288	T0	DMSO	0	0.233717	-0.0794283
sp|Q6IPR3|TYW3_HUMAN	Q6IPR3	TYW3	6	18	repA	sample-01	-0.142816	T0	DMSO	0	-0.0700758	-0.0727401
sp|Q6IQ49|SDE2_HUMAN	Q6IQ49	SDE2	12	26	repA	sample-01	-0.14442	T0	DMSO	0	-0.0904254	-0.0539943
sp|Q6JBY9|CPZIP_HUMAN	Q6JBY9	RCSD1	27	161	repA	sample-01	0.122051	T0	DMSO	0	0.048773	0.0732782
sp|Q6KB66|K2C80_HUMAN	Q6KB66	KRT80	4	8	repA	sample-01	0.048726	T0	DMSO	0	0.122694	-0.0739684
sp|Q6L8Q7|PDE12_HUMAN	Q6L8Q7	PDE12	23	106	repA	sample-01	-0.0366636	T0	DMSO	0	-0.0160063	-0.0206573
sp|Q6N063|OGFD2_HUMAN	Q6N063	OGFOD2	14	35	repA	sample-01	-0.154916	T0	DMSO	0	-0.217285	0.0623688
sp|Q6NUQ1|RINT1_HUMAN	Q6NUQ1	RINT1	6	19	repA	sample-01	0.16398	T0	DMSO	0	0.107166	0.0568139
sp|Q6NVY1|HIBCH_HUMAN	Q6NVY1	HIBCH	22	141	repA	sample-01	0.135477	T0	DMSO	0	0.125187	0.0102897
sp|Q6NW29|RWDD4_HUMAN	Q6NW29	RWDD4	6	53	repA	sample-01	0.00727628	T0	DMSO	0	-0.0300394	0.0373157
sp|Q6NXE6|ARMC6_HUMAN	Q6NXE6	ARMC6	15	55	repA	sample-01	-0.0855207	T0	DMSO	0	-0.0160554	-0.0694652
sp|Q6NXR4|TTI2_HUMAN	Q6NXR4	TTI2	9	21	repA	sample-01	-0.109854	T0	DMSO	0	0.0232402	-0.133094
sp|Q6NXT1|ANR54_HUMAN	Q6NXT1	ANKRD54	7	20	repA	sample-01	-0.165183	T0	DMSO	0	-0.149844	-0.0153393
sp|Q6NYC1|JMJD6_HUMAN	Q6NYC1	JMJD6	18	101	repA	sample-01	0.149549	T0	DMSO	0	0.158555	-0.00900606
sp|Q6NYC8|PPR18_HUMAN	Q6NYC8	PPP1R18	20	73	repA	sample-01	0.0116956	T0	DMSO	0	-0.0156441	0.0273397
sp|Q6NZI2|CAVN1_HUMAN	Q6NZI2	CAVIN1	15	128	repA	sample-01	-0.0814021	T0	DMSO	0	-0.0640348	-0.0173673
sp|Q6NZY4|ZCHC8_HUMAN	Q6NZY4	ZCCHC8	29	118	repA	sample-01	0.0737693	T0	DMSO	0	0.0487552	0.0250142
sp|Q6P1J9|CDC73_HUMAN	Q6P1J9	CDC73	23	81	repA	sample-01	-0.0428701	T0	DMSO	0	0.00492872	-0.0477988
sp|Q6P1K2|PMF1_HUMAN	Q6P1K2	PMF1	8	16	repA	sample-01	0.08895	T0	DMSO	0	0.00400703	0.084943
sp|Q6P1L8|RM14_HUMAN	Q6P1L8	MRPL14	4	7	repA	sample-01	-0.225377	T0	DMSO	0	0.0297689	-0.255146
sp|Q6P1N0|C2D1A_HUMAN	Q6P1N0	CC2D1A	4	5	repA	sample-01	-0.275791	T0	DMSO	0	-0.135753	-0.140038
sp|Q6P1N9|TATD1_HUMAN	Q6P1N9	TATDN1	19	91	repA	sample-01	0.105981	T0	DMSO	0	0.0636626	0.0423179
sp|Q6P1Q9|MET2B_HUMAN	Q6P1Q9	METTL2B	12	38	repA	sample-01	-0.0936695	T0	DMSO	0	-0.183317	0.0896476
sp|Q6P1R4|DUS1L_HUMAN	Q6P1R4	DUS1L	3	9	repA	sample-01	-0.185101	T0	DMSO	0	-0.0370867	-0.148014
sp|Q6P1X6|CH082_HUMAN	Q6P1X6	C8orf82	7	25	repA	sample-01	-0.0195071	T0	DMSO	0	-0.0334444	0.0139373
sp|Q6P2E9|EDC4_HUMAN	Q6P2E9	EDC4	38	136	repA	sample-01	-0.0408358	T0	DMSO	0	-0.0185642	-0.0222716
sp|Q6P2H3|CEP85_HUMAN	Q6P2H3	CEP85	5	14	repA	sample-01	-0.192523	T0	DMSO	0	0.0453244	-0.237847
sp|Q6P2P2|ANM9_HUMAN	Q6P2P2	PRMT9	6	12	repA	sample-01	0.0672642	T0	DMSO	0	-0.210106	0.27737
sp|Q6P2Q9|PRP8_HUMAN	Q6P2Q9	PRPF8	67	187	repA	sample-01	-0.0784268	T0	DMSO	0	-0.0134462	-0.0649806
sp|Q6P3S6|FBX42_HUMAN	Q6P3S6	FBXO42	4	9	repA	sample-01	-0.132762	T0	DMSO	0	-0.0981311	-0.0346307
sp|Q6P3W2|DJC24_HUMAN	Q6P3W2	DNAJC24	3	7	repA	sample-01	0.126995	T0	DMSO	0	0.0558391	0.0711564
sp|Q6P3W7|SCYL2_HUMAN	Q6P3W7	SCYL2	18	38	repA	sample-01	-0.123967	T0	DMSO	0	-0.103273	-0.0206935
sp|Q6P3X3|TTC27_HUMAN	Q6P3X3	TTC27	31	116	repA	sample-01	-0.0330211	T0	DMSO	0	-0.0207851	-0.012236
sp|Q6P4A8|PLBL1_HUMAN	Q6P4A8	PLBD1	12	46	repA	sample-01	-0.039951	T0	DMSO	0	-0.00184612	-0.0381048
sp|Q6P4F2|FDX2_HUMAN	Q6P4F2	FDX2	3	18	repA	sample-01	-0.0441937	T0	DMSO	0	-0.0568893	0.0126956
sp|Q6P4I2|WDR73_HUMAN	Q6P4I2	WDR73	16	66	repA	sample-01	0.254219	T0	DMSO	0	0.14662	0.107599
sp|Q6P582|MZT2A_HUMAN	Q6P582	MZT2A	8	25	repA	sample-01	0.0468283	T0	DMSO	0	0.00670016	0.0401281
sp|Q6P587|FAHD1_HUMAN	Q6P587	FAHD1	11	66	repA	sample-01	0.0557129	T0	DMSO	0	0.0664911	-0.0107781
sp|Q6P6C2|ALKB5_HUMAN	Q6P6C2	ALKBH5	5	11	repA	sample-01	-0.244896	T0	DMSO	0	-0.122868	-0.122028
sp|Q6P9B6|MEAK7_HUMAN	Q6P9B6	MEAK7	9	24	repA	sample-01	-0.0812647	T0	DMSO	0	-0.0571776	-0.0240872
sp|Q6PCB5|RSBNL_HUMAN	Q6PCB5	RSBN1L	4	5	repA	sample-01	0.0686942	T0	DMSO	0	0.0526033	0.0160909
sp|Q6PCE3|PGM2L_HUMAN	Q6PCE3	PGM2L1	9	18	repA	sample-01	0.0433481	T0	DMSO	0	0.155556	-0.112208
sp|Q6PD62|CTR9_HUMAN	Q6PD62	CTR9	38	140	repA	sample-01	-0.0550807	T0	DMSO	0	-0.00958467	-0.045496
sp|Q6PD74|AAGAB_HUMAN	Q6PD74	AAGAB	13	58	repA	sample-01	-0.0981865	T0	DMSO	0	-0.110985	0.0127985
sp|Q6PH81|CP087_HUMAN	Q6PH81	C16orf87	6	14	repA	sample-01	-0.0702089	T0	DMSO	0	-0.0773772	0.00716833
sp|Q6PI48|SYDM_HUMAN	Q6PI48	DARS2	9	32	repA	sample-01	-0.207631	T0	DMSO	0	-0.114614	-0.093017
sp|Q6PID6|TTC33_HUMAN	Q6PID6	TTC33	6	12	repA	sample-01	0.113206	T0	DMSO	0	0.0245654	0.0886404
sp|Q6PII3|CC174_HUMAN	Q6PII3	CCDC174	7	15	repA	sample-01	-0.0485989	T0	DMSO	0	0.0293697	-0.0779687
sp|Q6PIW4|FIGL1_HUMAN	Q6PIW4	FIGNL1	7	16	repA	sample-01	-0.111932	T0	DMSO	0	-0.11147	-0.000462
sp|Q6PJ69|TRI65_HUMAN	Q6PJ69	TRIM65	8	19	repA	sample-01	-0.235356	T0	DMSO	0	-0.21634	-0.0190152
sp|Q6PJG6|BRAT1_HUMAN	Q6PJG6	BRAT1	17	35	repA	sample-01	-0.124203	T0	DMSO	0	-0.000443	-0.12376
sp|Q6PJT7|ZC3HE_HUMAN	Q6PJT7	ZC3H14	5	12	repA	sample-01	0.00194369	T0	DMSO	0	0.0542248	-0.0522811
sp|Q6PKG0|LARP1_HUMAN	Q6PKG0	LARP1	38	112	repA	sample-01	-0.000765	T0	DMSO	0	0.0265264	-0.0272915
sp|Q6PL24|TMED8_HUMAN	Q6PL24	TMED8	9	26	repA	sample-01	-0.127901	T0	DMSO	0	0.0554808	-0.183381
sp|Q6QNY0|BL1S3_HUMAN	Q6QNY0	BLOC1S3	8	28	repA	sample-01	0.0206101	T0	DMSO	0	-0.139041	0.159651
sp|Q6QNY1|BL1S2_HUMAN	Q6QNY1	BLOC1S2	6	26	repA	sample-01	-0.00771757	T0	DMSO	0	0.0224379	-0.0301555
sp|Q6UB28|MAP12_HUMAN	Q6UB28	METAP1D	3	6	repA	sample-01	-0.305063	T0	DMSO	0	-0.165244	-0.139819
sp|Q6UB35|C1TM_HUMAN	Q6UB35	MTHFD1L	23	56	repA	sample-01	-0.0644018	T0	DMSO	0	0.0251293	-0.0895311
sp|Q6ULP2|AFTIN_HUMAN	Q6ULP2	AFTPH	6	11	repA	sample-01	0.269521	T0	DMSO	0	0.0851817	0.18434
sp|Q6UN15|FIP1_HUMAN	Q6UN15	FIP1L1	11	24	repA	sample-01	0.0813379	T0	DMSO	0	-0.0632768	0.144615
sp|Q6UVJ0|SAS6_HUMAN	Q6UVJ0	SASS6	12	21	repA	sample-01	-0.0659571	T0	DMSO	0	-0.0637607	-0.00219645
sp|Q6UWE0|LRSM1_HUMAN	Q6UWE0	LRSAM1	25	67	repA	sample-01	-0.0953501	T0	DMSO	0	-0.0574697	-0.0378804
sp|Q6UWP2|DHR11_HUMAN	Q6UWP2	DHRS11	16	54	repA	sample-01	-0.0200403	T0	DMSO	0	0.00973295	-0.0297732
sp|Q6UX04|CWC27_HUMAN	Q6UX04	CWC27	19	79	repA	sample-01	0.166247	T0	DMSO	0	0.0433023	0.122945
sp|Q6UXH1|CREL2_HUMAN	Q6UXH1	CRELD2	5	16	repA	sample-01	0.0552523	T0	DMSO	0	0.0929036	-0.0376512
sp|Q6UXN9|WDR82_HUMAN	Q6UXN9	WDR82	17	40	repA	sample-01	0.307496	T0	DMSO	0	0.285903	0.0215933
sp|Q6V1X1|DPP8_HUMAN	Q6V1X1	DPP8	7	16	repA	sample-01	-0.143557	T0	DMSO	0	-0.253765	0.110207
sp|Q6VMQ6|MCAF1_HUMAN	Q6VMQ6	ATF7IP	13	34	repA	sample-01	-0.0860776	T0	DMSO	0	-0.0844903	-0.00158734
sp|Q6VN20|RBP10_HUMAN	Q6VN20	RANBP10	7	9	repA	sample-01	-0.0989224	T0	DMSO	0	0.00778824	-0.106711
sp|Q6VY07|PACS1_HUMAN	Q6VY07	PACS1	8	17	repA	sample-01	-0.178464	T0	DMSO	0	0.00559	-0.184054
sp|Q6XQN6|PNCB_HUMAN	Q6XQN6	NAPRT	33	242	repA	sample-01	0.0535212	T0	DMSO	0	0.101053	-0.0475314
sp|Q6Y7W6|GGYF2_HUMAN	Q6Y7W6	GIGYF2	10	35	repA	sample-01	-0.0417682	T0	DMSO	0	0.0912996	-0.133068
sp|Q6YHU6|THADA_HUMAN	Q6YHU6	THADA	14	28	repA	sample-01	0.00226041	T0	DMSO	0	-0.0423895	0.0446499
sp|Q6YN16|HSDL2_HUMAN	Q6YN16	HSDL2	15	45	repA	sample-01	-0.0898069	T0	DMSO	0	-0.0258654	-0.0639415
sp|Q6YP21|KAT3_HUMAN	Q6YP21	KYAT3	24	106	repA	sample-01	0.109747	T0	DMSO	0	0.0843782	0.0253689
sp|Q6ZMK1|CYHR1_HUMAN	Q6ZMK1	CYHR1	9	26	repA	sample-01	-0.0699002	T0	DMSO	0	0.0316596	-0.10156
sp|Q6ZN17|LN28B_HUMAN	Q6ZN17	LIN28B	15	75	repA	sample-01	0.10003	T0	DMSO	0	0.0542509	0.0457787
sp|Q6ZNJ1|NBEL2_HUMAN	Q6ZNJ1	NBEAL2	5	9	repA	sample-01	-0.202866	T0	DMSO	0	0.0216816	-0.224548
sp|Q6ZNW5|GDPP1_HUMAN	Q6ZNW5	GDPGP1	3	6	repA	sample-01	-0.109593	T0	DMSO	0	-0.240728	0.131135
sp|Q6ZSJ8|CA122_HUMAN	Q6ZSJ8	C1orf122	4	16	repA	sample-01	0.122811	T0	DMSO	0	-0.0484232	0.171235
sp|Q6ZT12|UBR3_HUMAN	Q6ZT12	UBR3	16	47	repA	sample-01	-0.13953	T0	DMSO	0	-0.0728936	-0.0666361
sp|Q6ZVM7|TM1L2_HUMAN	Q6ZVM7	TOM1L2	3	9	repA	sample-01	-0.324686	T0	DMSO	0	-0.0241936	-0.300493
sp|Q6ZW49|PAXI1_HUMAN	Q6ZW49	PAXIP1	5	16	repA	sample-01	-0.441404	T0	DMSO	0	-0.262797	-0.178607
sp|Q6ZWJ1|STXB4_HUMAN	Q6ZWJ1	STXBP4	14	43	repA	sample-01	-0.0848511	T0	DMSO	0	-0.0375773	-0.0472738
sp|Q709C8|VP13C_HUMAN	Q709C8	VPS13C	9	18	repA	sample-01	-0.202491	T0	DMSO	0	-0.187174	-0.015317
sp|Q70CQ2|UBP34_HUMAN	Q70CQ2	USP34	20	51	repA	sample-01	-0.160814	T0	DMSO	0	-0.0671735	-0.0936402
sp|Q70J99|UN13D_HUMAN	Q70J99	UNC13D	34	117	repA	sample-01	-0.103157	T0	DMSO	0	-0.0429491	-0.0602075
sp|Q70Z53|F10C1_HUMAN	Q70Z53	FRA10AC1	6	12	repA	sample-01	-0.0959771	T0	DMSO	0	-0.00742279	-0.0885543
sp|Q712K3|UB2R2_HUMAN	Q712K3	UBE2R2	12	61	repA	sample-01	0.133007	T0	DMSO	0	0.108946	0.0240608
sp|Q71RC2|LARP4_HUMAN	Q71RC2	LARP4	11	26	repA	sample-01	-0.020462	T0	DMSO	0	-0.0272423	0.0067803
sp|Q71SY5|MED25_HUMAN	Q71SY5	MED25	4	12	repA	sample-01	-0.192468	T0	DMSO	0	-0.180866	-0.0116024
sp|Q75N03|HAKAI_HUMAN	Q75N03	CBLL1	4	5	repA	sample-01	0.154546	T0	DMSO	0	0.151945	0.00260115
sp|Q7KZ85|SPT6H_HUMAN	Q7KZ85	SUPT6H	65	288	repA	sample-01	-0.0195796	T0	DMSO	0	-0.0153107	-0.00426896
sp|Q7KZF4|SND1_HUMAN	Q7KZF4	SND1	76	518	repA	sample-01	-0.112326	T0	DMSO	0	-0.0249723	-0.0873537
sp|Q7L1Q6|BZW1_HUMAN	Q7L1Q6	BZW1	39	244	repA	sample-01	0.190849	T0	DMSO	0	0.171805	0.0190433
sp|Q7L1T6|NB5R4_HUMAN	Q7L1T6	CYB5R4	5	8	repA	sample-01	-0.0980597	T0	DMSO	0	-0.18179	0.0837303
sp|Q7L1V2|MON1B_HUMAN	Q7L1V2	MON1B	8	14	repA	sample-01	0.0374796	T0	DMSO	0	-0.0599845	0.0974641
sp|Q7L266|ASGL1_HUMAN	Q7L266	ASRGL1	10	26	repA	sample-01	-0.0131083	T0	DMSO	0	0.0517726	-0.0648809
sp|Q7L273|KCTD9_HUMAN	Q7L273	KCTD9	8	16	repA	sample-01	0.201174	T0	DMSO	0	0.194785	0.00638973
sp|Q7L2E3|DHX30_HUMAN	Q7L2E3	DHX30	7	18	repA	sample-01	0.0114856	T0	DMSO	0	-0.0854422	0.0969278
sp|Q7L2H7|EIF3M_HUMAN	Q7L2H7	EIF3M	27	229	repA	sample-01	0.126132	T0	DMSO	0	0.186016	-0.0598837
sp|Q7L2J0|MEPCE_HUMAN	Q7L2J0	MEPCE	4	13	repA	sample-01	-0.375917	T0	DMSO	0	-0.257164	-0.118753
sp|Q7L3B6|CD37L_HUMAN	Q7L3B6	CDC37L1	4	7	repA	sample-01	0.0720884	T0	DMSO	0	0.00935222	0.0627361
sp|Q7L591|DOK3_HUMAN	Q7L591	DOK3	4	10	repA	sample-01	-0.230768	T0	DMSO	0	-0.155198	-0.0755694
sp|Q7L592|NDUF7_HUMAN	Q7L592	NDUFAF7	4	9	repA	sample-01	0.138275	T0	DMSO	0	-0.197964	0.336239
sp|Q7L5D6|GET4_HUMAN	Q7L5D6	GET4	13	48	repA	sample-01	0.0214873	T0	DMSO	0	0.0307256	-0.00923828
sp|Q7L5N1|CSN6_HUMAN	Q7L5N1	COPS6	17	116	repA	sample-01	0.105098	T0	DMSO	0	0.0937434	0.0113546
sp|Q7L5Y1|ENOF1_HUMAN	Q7L5Y1	ENOSF1	9	26	repA	sample-01	-0.0101502	T0	DMSO	0	-0.0914228	0.0812727
sp|Q7L5Y9|MAEA_HUMAN	Q7L5Y9	MAEA	18	82	repA	sample-01	0.0540742	T0	DMSO	0	0.0707565	-0.0166823
sp|Q7L775|EPMIP_HUMAN	Q7L775	EPM2AIP1	12	29	repA	sample-01	-0.11936	T0	DMSO	0	-0.0831758	-0.0361846
[truncated: 156,833 more rows]

## Sheet: Combined score
Protein	Gene	scaled ?Sm	conc-PISA	cResT-PISA	combined score
sp|P07948|LYN_HUMAN	LYN	0.603417334	0.848621411	0.41042401	1862462755
sp|Q16539|MK14_HUMAN	MAPK14	1	0.293872509	0.389807002	1683679511
sp|P41240|CSK_HUMAN	CSK	0.708498852	0.253365258	0.438353747	1400217857
sp|Q13546|RIPK1_HUMAN	RIPK1	0.251313326	0.263853715	0.631856619	114702366
sp|Q7L7X3|TAOK1_HUMAN	TAOK1	0.289955955	0.592009877	0.072658848	0.95462468
sp|Q9UKE5|TNIK_HUMAN	TNIK	0.441087777	0.18979892	0.321156323	0.95204302
sp|O43353|RIPK2_HUMAN	RIPK2	0.232317803	0.47025341	0.208872301	0.911443514
sp|P15056|BRAF_HUMAN	BRAF	0.430736335	0.190522743	0.23157746	0.852836538
sp|Q9NWZ3|IRAK4_HUMAN	IRAK4	0.278517503	0.364625695	0.184277981	0.827421179
sp|P22830|HEMH_HUMAN	FECH	0.270995698	0.161151799	0.330064112	0.762211609
sp|Q00535|CDK5_HUMAN	CDK5	0.341530062	0.159167156	0.145430267	0.646127485
sp|O96017|CHK2_HUMAN	CHEK2	0.297190692	0.292921108	-0.101973398	0.488138402
