# Supplementary material for: System-Wide Profiling by Proteome Integral Solubility Alteration Assay of Drug Residence Times for Target Characterization
Source: Anal Chem. 2022 Nov 3;94(45):15772–80. doi: 10.1021/acs.analchem.2c03506 (PMC9670035; doi:10.1021/acs.analchem.2c03506)
Supplement: Supplementary file 5 — ac2c03506_si_005.xlsx [file ac2c03506_si_005.xlsx]

## Sheet: Intact_cell_Staurosporine
Protein	Gene	p-value	log2(DSm)	flagged.as.significant
sp|A0A0B4J2D5|GAL3B_HUMAN	GATD3B	0.66975	0.0379857	0
sp|A0AVT1|UBA6_HUMAN	UBA6	0.00761873	-0.525789	1
sp|A0FGR8|ESYT2_HUMAN	ESYT2	0.105405	0.289986	0
sp|A0MZ66|SHOT1_HUMAN	SHTN1	0.0118036	-0.347573	1
sp|A1L0T0|HACL2_HUMAN	ILVBL	0.610698	-0.155164	0
sp|A2RRP1|NBAS_HUMAN	NBAS	0.232127	-0.515212	0
sp|A2VDF0|FUCM_HUMAN	FUOM	0.393063	0.427245	0
sp|A3KN83|SBNO1_HUMAN	SBNO1	0.0686375	-0.166713	0
sp|A4D126|ISPD_HUMAN	CRPPA	0.0510164	0.28971	0
sp|A4D1E9|GTPBA_HUMAN	GTPBP10	0.169955	0.505689	0
sp|A4D1P6|WDR91_HUMAN	WDR91	0.679949	0.0915717	0
sp|A5D8V6|VP37C_HUMAN	VPS37C	0.593028	-0.0673653	0
sp|A5YKK6|CNOT1_HUMAN	CNOT1	0.247835	0.128771	0
sp|A6NDG6|PGP_HUMAN	PGP	0.400704	0.158018	0
sp|A6NDU8|CE051_HUMAN	C5orf51	0.307041	-0.112234	0
sp|A6NED2|RCCD1_HUMAN	RCCD1	0.089344	-0.0711149	0
sp|A6NHR9|SMHD1_HUMAN	SMCHD1	0.279536	-0.410984	0
sp|A6NIH7|U119B_HUMAN	UNC119B	0.00418783	-1.19601	1
sp|A8CG34|P121C_HUMAN	POM121C	0.162318	0.224309	0
sp|A8MPS7|YDJC_HUMAN	YDJC	0.534121	-0.182246	0
sp|A8MXV4|NUD19_HUMAN	NUDT19	0.0360339	0.254255	0
sp|A9UHW6|MI4GD_HUMAN	MIF4GD	0.965425	0.0103704	0
sp|B2RUZ4|SMIM1_HUMAN	SMIM1	0.765242	-0.0442922	0
sp|B7ZAQ6|GPHRA_HUMAN	GPR89A	0.0839367	0.199743	0
sp|C9J7I0|UMAD1_HUMAN	UMAD1	0.866683	-0.0548515	0
sp|C9JLW8|MCRI1_HUMAN	MCRIP1	0.105041	-0.299327	0
sp|E9PAV3|NACAM_HUMAN	NACA	0.772204	-0.0764424	0
sp|E9PRG8|CK098_HUMAN	C11orf98	0.374809	0.200617	0
sp|L0R6Q1|S35U4_HUMAN	SLC35A4	0.582289	0.255929	0
sp|L0R819|ASURF_HUMAN	ASDURF	0.554557	-0.0638726	0
sp|L0R8F8|MIDUO_HUMAN	MIEF1	0.748556	0.01941	0
sp|O00115|DNS2A_HUMAN	DNASE2	0.106547	0.348152	0
sp|O00116|ADAS_HUMAN	AGPS	0.142333	0.15364	0
sp|O00139|KIF2A_HUMAN	KIF2A	0.847927	0.0165002	0
sp|O00148|DX39A_HUMAN	DDX39A	0.0616987	-0.54666	0
sp|O00151|PDLI1_HUMAN	PDLIM1	0.106432	-0.190041	0
sp|O00154|BACH_HUMAN	ACOT7	0.914089	0.00526762	0
sp|O00161|SNP23_HUMAN	SNAP23	0.174416	0.111293	0
sp|O00165|HAX1_HUMAN	HAX1	0.658422	0.0540202	0
sp|O00170|AIP_HUMAN	AIP	0.13909	-0.157227	0
sp|O00178|GTPB1_HUMAN	GTPBP1	0.0116575	0.349934	1
sp|O00186|STXB3_HUMAN	STXBP3	0.0441943	0.608447	1
sp|O00193|SMAP_HUMAN	SMAP	0.931893	0.0228942	0
sp|O00203|AP3B1_HUMAN	AP3B1	0.849202	-0.0342165	0
sp|O00214|LEG8_HUMAN	LGALS8	0.00414426	0.769173	1
sp|O00217|NDUS8_HUMAN	NDUFS8	0.224433	0.263509	0
sp|O00221|IKBE_HUMAN	NFKBIE	0.500377	-0.193542	0
sp|O00231|PSD11_HUMAN	PSMD11	0.116313	0.134968	0
sp|O00232|PSD12_HUMAN	PSMD12	0.809505	0.0371185	0
sp|O00233|PSMD9_HUMAN	PSMD9	0.734092	0.0500772	0
sp|O00244|ATOX1_HUMAN	ATOX1	0.350433	-0.16791	0
sp|O00264|PGRC1_HUMAN	PGRMC1	0.488169	0.09198	0
sp|O00267|SPT5H_HUMAN	SUPT5H	0.0129306	-0.445638	1
sp|O00273|DFFA_HUMAN	DFFA	0.0827185	-0.328294	0
sp|O00291|HIP1_HUMAN	HIP1	0.424126	0.226557	0
sp|O00299|CLIC1_HUMAN	CLIC1	0.292911	-0.165203	0
sp|O00303|EIF3F_HUMAN	EIF3F	0.915242	-0.0371814	0
sp|O00330|ODPX_HUMAN	PDHX	0.448584	0.142353	0
sp|O00401|WASL_HUMAN	WASL	0.0890152	0.326862	0
sp|O00410|IPO5_HUMAN	IPO5	0.649753	-0.037908	0
sp|O00418|EF2K_HUMAN	EEF2K	0.919602	-0.0598173	0
sp|O00425|IF2B3_HUMAN	IGF2BP3	0.173952	-0.725417	0
sp|O00429|DNM1L_HUMAN	DNM1L	0.428431	-0.110392	0
sp|O00442|RTCA_HUMAN	RTCA	0.000451	-0.589846	1
sp|O00459|P85B_HUMAN	PIK3R2	0.636076	-0.160018	0
sp|O00461|GOLI4_HUMAN	GOLIM4	0.00015	0.43201	1
sp|O00462|MANBA_HUMAN	MANBA	0.000475	-0.262681	0
sp|O00468|AGRIN_HUMAN	AGRN	0.050267	0.75496	0
sp|O00471|EXOC5_HUMAN	EXOC5	0.0217203	-0.897581	1
sp|O00483|NDUA4_HUMAN	NDUFA4	0.222302	-0.0348142	0
sp|O00487|PSDE_HUMAN	PSMD14	0.0528666	0.155109	0
sp|O00488|ZN593_HUMAN	ZNF593	0.914833	0.0143788	0
sp|O00505|IMA4_HUMAN	KPNA3	0.300859	-0.108971	0
sp|O00506|STK25_HUMAN	STK25	0.0741683	0.922188	0
sp|O00541|PESC_HUMAN	PES1	0.00891671	-1.25125	1
sp|O00560|SDCB1_HUMAN	SDCBP	0.0112632	0.383513	1
sp|O00567|NOP56_HUMAN	NOP56	0.170325	0.43952	0
sp|O00571|DDX3X_HUMAN	DDX3X	0.413601	-0.453753	0
sp|O00584|RNT2_HUMAN	RNASET2	0.936337	-0.0150458	0
sp|O00625|PIR_HUMAN	PIR	0.555545	-0.21667	0
sp|O00628|PEX7_HUMAN	PEX7	0.528514	-0.334533	0
sp|O00629|IMA3_HUMAN	KPNA4	0.00502176	-0.442465	1
sp|O00743|PPP6_HUMAN	PPP6C	0.104642	-0.303793	0
sp|O00754|MA2B1_HUMAN	MAN2B1	0.757322	-0.0305641	0
sp|O00764|PDXK_HUMAN	PDXK	0.755326	-0.0698144	0
sp|O00767|SCD_HUMAN	SCD	0.420284	0.122486	0
sp|O14497|ARI1A_HUMAN	ARID1A	0.49974	-0.242711	0
sp|O14508|SOCS2_HUMAN	SOCS2	0.353326	0.230928	0
sp|O14519|CDKA1_HUMAN	CDK2AP1	0.27351	0.20619	0
sp|O14523|C2C2L_HUMAN	C2CD2L	0.449364	-0.111145	0
sp|O14524|NEMP1_HUMAN	NEMP1	0.710694	-0.0507554	0
sp|O14526|FCHO1_HUMAN	FCHO1	0.889826	-0.121749	0
sp|O14530|TXND9_HUMAN	TXNDC9	0.429517	0.138365	0
sp|O14545|TRAD1_HUMAN	TRAFD1	0.00313149	-0.618741	1
sp|O14548|COX7R_HUMAN	COX7A2L	0.161474	0.155282	0
sp|O14561|ACPM_HUMAN	NDUFAB1	0.968475	0.00739742	0
sp|O14562|UBFD1_HUMAN	UBFD1	0.0481962	-0.267026	0
sp|O14579|COPE_HUMAN	COPE	0.913705	-0.0142335	0
sp|O14617|AP3D1_HUMAN	AP3D1	0.892966	0.0319249	0
sp|O14618|CCS_HUMAN	CCS	0.373176	0.151293	0
sp|O14653|GOSR2_HUMAN	GOSR2	0.163859	0.180455	0
sp|O14656|TOR1A_HUMAN	TOR1A	0.444344	0.13971	0
sp|O14657|TOR1B_HUMAN	TOR1B	0.478291	0.0705205	0
sp|O14672|ADA10_HUMAN	ADAM10	0.162257	0.246166	0
sp|O14686|KMT2D_HUMAN	KMT2D	0.333817	-0.410425	0
sp|O14730|RIOK3_HUMAN	RIOK3	0.656499	0.0393638	0
sp|O14733|MP2K7_HUMAN	MAP2K7	0.158893	0.906228	0
sp|O14737|PDCD5_HUMAN	PDCD5	0.488794	0.0859461	0
sp|O14744|ANM5_HUMAN	PRMT5	0.0365978	0.284144	0
sp|O14745|NHRF1_HUMAN	SLC9A3R1	0.756025	-0.0992671	0
sp|O14757|CHK1_HUMAN	CHEK1	0.0114248	0.451465	1
sp|O14772|FPGT_HUMAN	FPGT	0.183686	-0.359272	0
sp|O14773|TPP1_HUMAN	TPP1	0.00544894	-0.597354	1
sp|O14776|TCRG1_HUMAN	TCERG1	0.109925	-0.570535	0
sp|O14777|NDC80_HUMAN	NDC80	0.0356339	0.774762	1
sp|O14787|TNPO2_HUMAN	TNPO2	0.646368	0.150492	0
sp|O14802|RPC1_HUMAN	POLR3A	0.0539544	0.928904	0
sp|O14818|PSA7_HUMAN	PSMA7	0.468371	0.0594389	0
sp|O14828|SCAM3_HUMAN	SCAMP3	0.228286	0.153682	0
sp|O14841|OPLA_HUMAN	OPLAH	0.504034	-0.0463876	0
sp|O14867|BACH1_HUMAN	BACH1	2.22e-06	-0.745571	1
sp|O14880|MGST3_HUMAN	MGST3	0.450517	0.0774837	0
sp|O14908|GIPC1_HUMAN	GIPC1	0.213371	0.473874	0
sp|O14925|TIM23_HUMAN	TIMM23	0.3386	0.108999	0
sp|O14929|HAT1_HUMAN	HAT1	0.000886	-0.60816	1
sp|O14949|QCR8_HUMAN	UQCRQ	0.410399	0.155704	0
sp|O14950|ML12B_HUMAN	MYL12B	0.466327	-0.101129	0
sp|O14964|HGS_HUMAN	HGS	0.586633	-0.0718617	0
sp|O14965|AURKA_HUMAN	AURKA	2.31e-05	1.56725	1
sp|O14972|VP26C_HUMAN	VPS26C	0.272841	-0.38618	0
sp|O14974|MYPT1_HUMAN	PPP1R12A	0.00016	-1.01986	1
sp|O14975|S27A2_HUMAN	SLC27A2	0.492389	-0.380771	0
sp|O14976|GAK_HUMAN	GAK	0.216276	0.500881	0
sp|O14979|HNRDL_HUMAN	HNRNPDL	0.322819	-0.199967	0
sp|O14980|XPO1_HUMAN	XPO1	0.074294	-0.25925	0
sp|O14981|BTAF1_HUMAN	BTAF1	0.740992	-0.099126	0
sp|O14983|AT2A1_HUMAN	ATP2A1	0.619014	0.118162	0
sp|O15014|ZN609_HUMAN	ZNF609	0.578414	0.209766	0
sp|O15027|SC16A_HUMAN	SEC16A	0.346838	-0.0992969	0
sp|O15031|PLXB2_HUMAN	PLXNB2	0.662847	0.0791967	0
sp|O15042|SR140_HUMAN	U2SURP	0.324655	-0.525203	0
sp|O15067|PUR4_HUMAN	PFAS	5.24e-05	1.03196	1
sp|O15078|CE290_HUMAN	CEP290	0.435066	-0.12202	0
sp|O15084|ANR28_HUMAN	ANKRD28	0.000824	-0.688838	1
sp|O15111|IKKA_HUMAN	CHUK	0.0448984	-0.923361	1
sp|O15116|LSM1_HUMAN	LSM1	0.077131	-0.465786	0
sp|O15121|DEGS1_HUMAN	DEGS1	0.0530044	0.618509	0
sp|O15127|SCAM2_HUMAN	SCAMP2	0.518139	0.290497	0
sp|O15143|ARC1B_HUMAN	ARPC1B	0.181842	0.171748	0
sp|O15144|ARPC2_HUMAN	ARPC2	0.397096	0.0639285	0
sp|O15145|ARPC3_HUMAN	ARPC3	0.0319573	0.191419	0
sp|O15155|BET1_HUMAN	BET1	0.626839	-0.0351787	0
sp|O15160|RPAC1_HUMAN	POLR1C	0.146269	-0.618133	0
sp|O15164|TIF1A_HUMAN	TRIM24	0.223352	-0.512057	0
sp|O15173|PGRC2_HUMAN	PGRMC2	0.754497	0.0605584	0
sp|O15182|CETN3_HUMAN	CETN3	0.393597	-0.138967	0
sp|O15212|PFD6_HUMAN	PFDN6	0.515953	0.144656	0
sp|O15228|GNPAT_HUMAN	GNPAT	0.471747	-0.0914648	0
sp|O15234|CASC3_HUMAN	CASC3	0.452096	0.141369	0
sp|O15247|CLIC2_HUMAN	CLIC2	0.000415	-0.428355	1
sp|O15258|RER1_HUMAN	RER1	0.170984	-0.177893	0
sp|O15260|SURF4_HUMAN	SURF4	0.315588	-0.060852	0
sp|O15269|SPTC1_HUMAN	SPTLC1	0.138594	0.269428	0
sp|O15270|SPTC2_HUMAN	SPTLC2	0.82178	-0.0403536	0
sp|O15294|OGT1_HUMAN	OGT	0.44477	-0.0317894	0
sp|O15305|PMM2_HUMAN	PMM2	0.145164	-0.331987	0
sp|O15321|TM9S1_HUMAN	TM9SF1	0.0724214	0.853672	0
sp|O15347|HMGB3_HUMAN	HMGB3	0.118677	-0.137119	0
sp|O15355|PPM1G_HUMAN	PPM1G	0.236985	0.155093	0
sp|O15371|EIF3D_HUMAN	EIF3D	0.000934	1.12282	1
sp|O15372|EIF3H_HUMAN	EIF3H	0.87758	0.0198998	0
sp|O15379|HDAC3_HUMAN	HDAC3	0.178569	0.19843	0
sp|O15382|BCAT2_HUMAN	BCAT2	0.800715	-0.0239299	0
sp|O15397|IPO8_HUMAN	IPO8	0.00175226	1.63977	1
sp|O15400|STX7_HUMAN	STX7	0.373701	0.0766417	0
sp|O15439|MRP4_HUMAN	ABCC4	0.106177	0.262475	0
sp|O15446|RPA34_HUMAN	POLR1G	0.0664862	-0.222075	0
sp|O15460|P4HA2_HUMAN	P4HA2	0.615166	0.0635977	0
sp|O15479|MAGB2_HUMAN	MAGEB2	0.0465599	-0.641052	1
sp|O15481|MAGB4_HUMAN	MAGEB4	0.474739	0.268341	0
sp|O15498|YKT6_HUMAN	YKT6	0.833057	-0.0396792	0
sp|O15511|ARPC5_HUMAN	ARPC5	0.173914	0.210801	0
sp|O15514|RPB4_HUMAN	POLR2D	0.289794	-0.0477718	0
sp|O15530|PDPK1_HUMAN	PDPK1	0.166798	0.212452	0
sp|O15541|R113A_HUMAN	RNF113A	0.736275	-0.106524	0
sp|O43143|DHX15_HUMAN	DHX15	0.843069	-0.0120011	0
sp|O43148|MCES_HUMAN	RNMT	0.8365	0.0130016	0
sp|O43149|ZZEF1_HUMAN	ZZEF1	0.987348	0.00390502	0
sp|O43156|TTI1_HUMAN	TTI1	0.998301	0.000514	0
sp|O43164|PJA2_HUMAN	PJA2	0.146783	-0.324745	0
sp|O43169|CYB5B_HUMAN	CYB5B	0.557771	0.213605	0
sp|O43172|PRP4_HUMAN	PRPF4	0.129805	-0.159846	0
sp|O43175|SERA_HUMAN	PHGDH	0.0310609	-0.349456	1
sp|O43181|NDUS4_HUMAN	NDUFS4	0.643913	0.155974	0
sp|O43182|RHG06_HUMAN	ARHGAP6	0.881352	-0.0945303	0
sp|O43237|DC1L2_HUMAN	DYNC1LI2	0.66547	-0.0498998	0
sp|O43242|PSMD3_HUMAN	PSMD3	0.101655	0.135961	0
sp|O43252|PAPS1_HUMAN	PAPSS1	0.928112	-0.0127468	0
sp|O43264|ZW10_HUMAN	ZW10	0.0185396	-0.747714	1
sp|O43290|SNUT1_HUMAN	SART1	0.000853	-0.769099	1
sp|O43310|CTIF_HUMAN	CTIF	0.926779	-0.0118505	0
sp|O43314|VIP2_HUMAN	PPIP5K2	0.836226	0.0193137	0
sp|O43318|M3K7_HUMAN	MAP3K7	0.684951	0.0688095	0
sp|O43324|MCA3_HUMAN	EEF1E1	0.452449	0.228534	0
sp|O43353|RIPK2_HUMAN	RIPK2	0.122351	-0.382633	0
sp|O43379|WDR62_HUMAN	WDR62	0.0495108	-0.848403	1
sp|O43390|HNRPR_HUMAN	HNRNPR	0.0280427	-0.950328	1
sp|O43395|PRPF3_HUMAN	PRPF3	0.0117063	-0.311146	1
sp|O43396|TXNL1_HUMAN	TXNL1	0.0169515	-0.263673	0
sp|O43399|TPD54_HUMAN	TPD52L2	0.276433	0.13239	0
sp|O43402|EMC8_HUMAN	EMC8	0.0121199	0.243707	0
sp|O43414|ERI3_HUMAN	ERI3	0.186776	0.25346	0
sp|O43427|FIBP_HUMAN	FIBP	0.164325	0.353811	0
sp|O43432|IF4G3_HUMAN	EIF4G3	0.0755995	0.709481	0
sp|O43447|PPIH_HUMAN	PPIH	0.678046	-0.0517493	0
sp|O43464|HTRA2_HUMAN	HTRA2	0.613544	-0.106938	0
sp|O43482|MS18B_HUMAN	OIP5	0.502245	-0.0835868	0
sp|O43488|ARK72_HUMAN	AKR7A2	0.748172	0.0234495	0
sp|O43491|E41L2_HUMAN	EPB41L2	0.000432	-0.283652	0
sp|O43493|TGON2_HUMAN	TGOLN2	0.450992	0.0770672	0
sp|O43502|RA51C_HUMAN	RAD51C	0.0989023	0.428427	0
sp|O43504|LTOR5_HUMAN	LAMTOR5	0.37599	-0.0977204	0
sp|O43583|DENR_HUMAN	DENR	0.0374811	-0.144201	0
sp|O43592|XPOT_HUMAN	XPOT	0.000504	-0.545682	1
sp|O43598|DNPH1_HUMAN	DNPH1	0.794938	-0.0296948	0
sp|O43615|TIM44_HUMAN	TIMM44	0.664418	-0.0352714	0
sp|O43617|TPPC3_HUMAN	TRAPPC3	0.118438	-0.188286	0
sp|O43633|CHM2A_HUMAN	CHMP2A	0.326407	0.15088	0
sp|O43660|PLRG1_HUMAN	PLRG1	0.136039	-0.100303	0
sp|O43665|RGS10_HUMAN	RGS10	0.025662	-0.431412	1
sp|O43670|ZN207_HUMAN	ZNF207	0.0283298	0.179776	0
sp|O43674|NDUB5_HUMAN	NDUFB5	0.364994	-0.0911043	0
sp|O43676|NDUB3_HUMAN	NDUFB3	0.00400407	0.292066	0
sp|O43678|NDUA2_HUMAN	NDUFA2	0.0162693	0.663146	1
sp|O43681|GET3_HUMAN	GET3	0.202252	-0.0731123	0
sp|O43683|BUB1_HUMAN	BUB1	0.256601	0.606608	0
sp|O43684|BUB3_HUMAN	BUB3	0.347192	0.0961449	0
sp|O43707|ACTN4_HUMAN	ACTN4	0.346974	-0.0486394	0
sp|O43708|MAAI_HUMAN	GSTZ1	0.483437	0.223881	0
sp|O43709|BUD23_HUMAN	BUD23	0.008189	0.364532	1
sp|O43716|GATC_HUMAN	GATC	0.152674	0.210801	0
sp|O43719|HTSF1_HUMAN	HTATSF1	0.345309	-0.309732	0
sp|O43747|AP1G1_HUMAN	AP1G1	0.90616	-0.0469496	0
sp|O43752|STX6_HUMAN	STX6	0.697321	-0.108616	0
sp|O43760|SNG2_HUMAN	SYNGR2	0.476266	-0.269947	0
sp|O43765|SGTA_HUMAN	SGTA	0.0620605	-0.361212	0
sp|O43766|LIAS_HUMAN	LIAS	0.124477	0.155517	0
sp|O43768|ENSA_HUMAN	ENSA	0.566657	-0.0775767	0
sp|O43776|SYNC_HUMAN	NARS1	0.494484	0.10285	0
sp|O43805|SSNA1_HUMAN	SSNA1	0.560838	0.0412076	0
sp|O43808|PM34_HUMAN	SLC25A17	0.0216982	-0.332292	1
sp|O43809|CPSF5_HUMAN	NUDT21	0.222683	0.208206	0
sp|O43813|LANC1_HUMAN	LANCL1	0.636336	0.0744445	0
sp|O43815|STRN_HUMAN	STRN	0.453995	-0.071596	0
sp|O43818|U3IP2_HUMAN	RRP9	0.0330985	-0.402391	1
sp|O43819|SCO2_HUMAN	SCO2	0.251417	-0.156262	0
sp|O43823|AKAP8_HUMAN	AKAP8	0.862775	0.0833913	0
sp|O43826|G6PT1_HUMAN	SLC37A4	0.011911	0.505545	1
sp|O43837|IDH3B_HUMAN	IDH3B	0.0727667	0.261896	0
sp|O43847|NRDC_HUMAN	NRDC	0.22805	0.0873499	0
sp|O43852|CALU_HUMAN	CALU	0.911855	-0.0259696	0
sp|O43865|SAHH2_HUMAN	AHCYL1	0.493654	-0.110641	0
sp|O43913|ORC5_HUMAN	ORC5	0.342608	0.334004	0
sp|O43929|ORC4_HUMAN	ORC4	0.424303	0.225469	0
sp|O43933|PEX1_HUMAN	PEX1	0.395494	0.182527	0
sp|O60216|RAD21_HUMAN	RAD21	0.00276094	-0.698918	1
sp|O60220|TIM8A_HUMAN	TIMM8A	0.0404087	0.14688	0
sp|O60231|DHX16_HUMAN	DHX16	0.254408	-0.110978	0
sp|O60232|ZNRD2_HUMAN	ZNRD2	0.307912	-0.14696	0
sp|O60234|GMFG_HUMAN	GMFG	0.0656164	-0.447908	0
sp|O60256|KPRB_HUMAN	PRPSAP2	0.867771	0.0127042	0
sp|O60264|SMCA5_HUMAN	SMARCA5	0.0271634	-0.874724	1
sp|O60271|JIP4_HUMAN	SPAG9	0.0125496	0.212202	0
sp|O60294|TYW4_HUMAN	LCMT2	0.931693	-0.0527784	0
sp|O60306|AQR_HUMAN	AQR	0.363967	-0.27606	0
sp|O60313|OPA1_HUMAN	OPA1	0.0417972	0.224179	0
sp|O60333|KIF1B_HUMAN	KIF1B	0.118669	0.159648	0
sp|O60341|KDM1A_HUMAN	KDM1A	0.00620072	0.15742	0
sp|O60343|TBCD4_HUMAN	TBC1D4	0.722765	0.117554	0
sp|O60427|FADS1_HUMAN	FADS1	0.0186885	0.763803	1
sp|O60476|MA1A2_HUMAN	MAN1A2	0.00295733	0.7971	1
sp|O60488|ACSL4_HUMAN	ACSL4	0.473406	-0.147409	0
sp|O60493|SNX3_HUMAN	SNX3	0.306723	-0.0928028	0
sp|O60499|STX10_HUMAN	STX10	0.115227	-0.343351	0
sp|O60502|OGA_HUMAN	OGA	0.138858	-0.339477	0
sp|O60506|HNRPQ_HUMAN	SYNCRIP	0.0515966	-0.224979	0
sp|O60524|NEMF_HUMAN	NEMF	0.00602939	0.646255	1
sp|O60547|GMDS_HUMAN	GMDS	0.504965	0.075232	0
sp|O60563|CCNT1_HUMAN	CCNT1	0.875363	-0.0218881	0
sp|O60566|BUB1B_HUMAN	BUB1B	0.530036	0.189537	0
sp|O60568|PLOD3_HUMAN	PLOD3	0.184385	0.128956	0
sp|O60573|IF4E2_HUMAN	EIF4E2	0.978157	0.00860135	0
sp|O60610|DIAP1_HUMAN	DIAPH1	0.0126163	-0.423839	1
sp|O60613|SEP15_HUMAN	SELENOF	0.839168	0.0304671	0
sp|O60637|TSN3_HUMAN	TSPAN3	0.979513	0.00392968	0
sp|O60645|EXOC3_HUMAN	EXOC3	0.324895	-0.154056	0
sp|O60664|PLIN3_HUMAN	PLIN3	0.0372104	-0.164364	0
sp|O60678|ANM3_HUMAN	PRMT3	0.478207	-0.101135	0
sp|O60684|IMA7_HUMAN	KPNA6	0.624056	-0.159677	0
sp|O60701|UGDH_HUMAN	UGDH	0.1412	0.325559	0
sp|O60716|CTND1_HUMAN	CTNND1	0.698566	0.222684	0
sp|O60732|MAGC1_HUMAN	MAGEC1	0.806947	-0.0601249	0
sp|O60749|SNX2_HUMAN	SNX2	0.202864	0.149457	0
sp|O60762|DPM1_HUMAN	DPM1	0.00167005	-0.203604	0
sp|O60763|USO1_HUMAN	USO1	0.0205749	-0.217432	0
sp|O60783|RT14_HUMAN	MRPS14	0.0403416	0.566834	1
sp|O60784|TOM1_HUMAN	TOM1	0.183992	-0.241605	0
sp|O60825|F262_HUMAN	PFKFB2	0.0279324	-0.205931	0
sp|O60826|CCD22_HUMAN	CCDC22	0.890105	-0.0508299	0
sp|O60828|PQBP1_HUMAN	PQBP1	0.359431	-0.145062	0
sp|O60830|TI17B_HUMAN	TIMM17B	0.135556	0.240577	0
sp|O60832|DKC1_HUMAN	DKC1	0.875478	0.0222081	0
sp|O60841|IF2P_HUMAN	EIF5B	0.12612	-0.227422	0
sp|O60869|EDF1_HUMAN	EDF1	0.943333	-0.0142154	0
sp|O60884|DNJA2_HUMAN	DNAJA2	0.208906	0.174048	0
sp|O60885|BRD4_HUMAN	BRD4	0.41279	-0.480021	0
sp|O60888|CUTA_HUMAN	CUTA	0.862876	-0.0186931	0
sp|O60907|TBL1X_HUMAN	TBL1X	0.144719	0.238406	0
sp|O60925|PFD1_HUMAN	PFDN1	0.0657948	-0.082737	0
sp|O60934|NBN_HUMAN	NBN	0.459771	-0.158243	0
sp|O60936|NOL3_HUMAN	NOL3	0.153469	0.407306	0
sp|O60942|MCE1_HUMAN	RNGTT	0.00296858	-0.759684	1
sp|O75027|ABCB7_HUMAN	ABCB7	0.243088	-0.325801	0
sp|O75054|IGSF3_HUMAN	IGSF3	0.393779	-0.363012	0
sp|O75061|AUXI_HUMAN	DNAJC6	0.0427693	-0.306372	1
sp|O75063|XYLK_HUMAN	FAM20B	0.15231	0.401297	0
sp|O75081|MTG16_HUMAN	CBFA2T3	0.574072	0.185218	0
sp|O75083|WDR1_HUMAN	WDR1	0.112417	0.200958	0
sp|O75113|N4BP1_HUMAN	N4BP1	0.122833	0.25196	0
sp|O75116|ROCK2_HUMAN	ROCK2	0.125085	0.147901	0
sp|O75122|CLAP2_HUMAN	CLASP2	0.00108787	-0.445324	1
sp|O75131|CPNE3_HUMAN	CPNE3	0.0539969	-0.260292	0
sp|O75146|HIP1R_HUMAN	HIP1R	0.317474	0.197851	0
sp|O75150|BRE1B_HUMAN	RNF40	0.928461	-0.0348885	0
sp|O75153|CLU_HUMAN	CLUH	0.00704298	0.619807	1
sp|O75155|CAND2_HUMAN	CAND2	0.775095	-0.257873	0
sp|O75157|T22D2_HUMAN	TSC22D2	0.0413261	-0.306873	1
sp|O75165|DJC13_HUMAN	DNAJC13	0.0702917	-0.221297	0
sp|O75170|PP6R2_HUMAN	PPP6R2	0.761199	0.107889	0
sp|O75175|CNOT3_HUMAN	CNOT3	0.12804	0.223219	0
sp|O75179|ANR17_HUMAN	ANKRD17	0.0249965	-0.542514	1
sp|O75191|XYLB_HUMAN	XYLB	0.56515	-0.128382	0
sp|O75223|GGCT_HUMAN	GGCT	0.682422	-0.0212464	0
sp|O75251|NDUS7_HUMAN	NDUFS7	0.15884	0.183245	0
sp|O75306|NDUS2_HUMAN	NDUFS2	0.0684183	0.539083	0
sp|O75312|ZPR1_HUMAN	ZPR1	0.266133	-0.116518	0
sp|O75323|NIPS2_HUMAN	NIPSNAP2	0.307032	0.071823	0
sp|O75330|HMMR_HUMAN	HMMR	0.0112385	-0.280362	0
sp|O75340|PDCD6_HUMAN	PDCD6	0.0992583	0.162909	0
sp|O75347|TBCA_HUMAN	TBCA	0.232249	-0.278872	0
sp|O75348|VATG1_HUMAN	ATP6V1G1	0.410685	0.228313	0
sp|O75351|VPS4B_HUMAN	VPS4B	0.378691	0.0863711	0
sp|O75368|SH3L1_HUMAN	SH3BGRL	0.964081	0.00539432	0
sp|O75369|FLNB_HUMAN	FLNB	0.107756	-0.114313	0
sp|O75376|NCOR1_HUMAN	NCOR1	0.382679	-0.597515	0
sp|O75380|NDUS6_HUMAN	NDUFS6	0.00322965	0.271192	0
sp|O75381|PEX14_HUMAN	PEX14	0.0138356	0.201199	0
sp|O75390|CISY_HUMAN	CS	0.417715	0.0623243	0
sp|O75391|SPAG7_HUMAN	SPAG7	0.149522	-0.364483	0
sp|O75396|SC22B_HUMAN	SEC22B	0.219034	-0.142765	0
sp|O75400|PR40A_HUMAN	PRPF40A	0.313041	-0.488295	0
sp|O75410|TACC1_HUMAN	TACC1	0.111369	0.301648	0
sp|O75414|NDK6_HUMAN	NME6	0.0200544	0.276406	0
sp|O75431|MTX2_HUMAN	MTX2	0.0614329	0.42123	0
sp|O75436|VP26A_HUMAN	VPS26A	0.16299	-0.12646	0
sp|O75438|NDUB1_HUMAN	NDUFB1	0.621077	0.113053	0
sp|O75439|MPPB_HUMAN	PMPCB	0.00102621	0.750378	1
sp|O75448|MED24_HUMAN	MED24	0.693848	0.14915	0
sp|O75449|KTNA1_HUMAN	KATNA1	0.866596	-0.0449229	0
sp|O75459|PAGE1_HUMAN	PAGE1	0.0243935	-0.116162	0
sp|O75475|PSIP1_HUMAN	PSIP1	0.0199528	-0.259902	0
sp|O75477|ERLN1_HUMAN	ERLIN1	0.0142652	0.455746	1
sp|O75489|NDUS3_HUMAN	NDUFS3	0.0187134	0.310302	1
sp|O75496|GEMI_HUMAN	GMNN	0.314954	-0.337518	0
sp|O75506|HSBP1_HUMAN	HSBP1	0.0309522	0.504237	1
sp|O75521|ECI2_HUMAN	ECI2	0.798671	0.0314962	0
sp|O75528|TADA3_HUMAN	TADA3	0.53101	0.118586	0
sp|O75530|EED_HUMAN	EED	0.687485	-0.0882523	0
sp|O75531|BAF_HUMAN	BANF1	0.352197	0.175281	0
sp|O75533|SF3B1_HUMAN	SF3B1	0.000531	-0.300446	1
sp|O75534|CSDE1_HUMAN	CSDE1	0.333011	-0.252915	0
sp|O75554|WBP4_HUMAN	WBP4	0.798171	-0.0608314	0
sp|O75575|RPC9_HUMAN	CRCP	0.450154	-0.0667983	0
sp|O75600|KBL_HUMAN	GCAT	0.738446	-0.0353681	0
sp|O75608|LYPA1_HUMAN	LYPLA1	0.260522	0.143386	0
sp|O75616|ERAL1_HUMAN	ERAL1	0.206116	0.584113	0
sp|O75629|CREG1_HUMAN	CREG1	0.315646	0.12727	0
sp|O75643|U520_HUMAN	SNRNP200	0.0145263	-0.256547	0
sp|O75663|TIPRL_HUMAN	TIPRL	0.0456319	0.191338	0
sp|O75674|TM1L1_HUMAN	TOM1L1	0.292573	-0.146741	0
sp|O75683|SURF6_HUMAN	SURF6	0.00761505	0.561115	1
sp|O75688|PPM1B_HUMAN	PPM1B	0.0064354	0.380468	1
sp|O75694|NU155_HUMAN	NUP155	0.000758	0.753622	1
sp|O75695|XRP2_HUMAN	RP2	0.90582	-0.0365031	0
sp|O75717|WDHD1_HUMAN	WDHD1	0.0104712	-0.937363	1
sp|O75718|CRTAP_HUMAN	CRTAP	0.932246	-0.022214	0
sp|O75746|CMC1_HUMAN	SLC25A12	0.129599	0.293137	0
sp|O75787|RENR_HUMAN	ATP6AP2	0.239425	0.139012	0
sp|O75791|GRAP2_HUMAN	GRAP2	0.793815	0.0938651	0
sp|O75792|RNH2A_HUMAN	RNASEH2A	0.852055	-0.0225148	0
sp|O75794|CD123_HUMAN	CDC123	0.104279	0.124452	0
sp|O75817|POP7_HUMAN	POP7	0.042549	-0.26387	0
sp|O75818|RPP40_HUMAN	RPP40	0.585223	-0.0937794	0
sp|O75821|EIF3G_HUMAN	EIF3G	0.163121	-0.276127	0
sp|O75822|EIF3J_HUMAN	EIF3J	0.177815	-0.117874	0
sp|O75832|PSD10_HUMAN	PSMD10	0.0082126	-0.256199	0
sp|O75844|FACE1_HUMAN	ZMPSTE24	0.000375	0.461882	1
sp|O75874|IDHC_HUMAN	IDH1	0.246501	-0.0828422	0
sp|O75879|GATB_HUMAN	GATB	0.000373	0.819183	1
sp|O75880|SCO1_HUMAN	SCO1	0.788507	-0.0247675	0
sp|O75886|STAM2_HUMAN	STAM2	0.868093	-0.0712379	0
sp|O75909|CCNK_HUMAN	CCNK	0.624655	-0.0811205	0
sp|O75911|DHRS3_HUMAN	DHRS3	0.52935	0.353105	0
sp|O75915|PRAF3_HUMAN	ARL6IP5	0.0753505	0.498505	0
sp|O75934|SPF27_HUMAN	BCAS2	0.00106442	-0.484154	1
sp|O75935|DCTN3_HUMAN	DCTN3	0.0151923	0.184317	0
sp|O75937|DNJC8_HUMAN	DNAJC8	0.0196388	-0.481695	1
sp|O75940|SPF30_HUMAN	SMNDC1	0.65768	0.0369084	0
sp|O75947|ATP5H_HUMAN	ATP5PD	0.0220587	0.170125	0
sp|O75955|FLOT1_HUMAN	FLOT1	0.261411	0.196047	0
sp|O75964|ATP5L_HUMAN	ATP5MG	0.104241	0.193747	0
sp|O75976|CBPD_HUMAN	CPD	0.887658	-0.030484	0
sp|O76003|GLRX3_HUMAN	GLRX3	0.00412929	-0.464517	1
sp|O76021|RL1D1_HUMAN	RSL1D1	0.00492103	0.735761	1
sp|O76031|CLPX_HUMAN	CLPX	0.0886556	0.186941	0
sp|O76070|SYUG_HUMAN	SNCG	0.878998	0.0129116	0
sp|O76071|CIAO1_HUMAN	CIAO1	0.215137	-0.142922	0
sp|O76075|DFFB_HUMAN	DFFB	0.666096	0.0517168	0
sp|O76080|ZFAN5_HUMAN	ZFAND5	0.23911	-0.136273	0
sp|O76094|SRP72_HUMAN	SRP72	0.398914	-0.114779	0
sp|O94763|RMP_HUMAN	URI1	0.283899	0.294874	0
sp|O94766|B3GA3_HUMAN	B3GAT3	0.0276865	-0.75111	1
sp|O94776|MTA2_HUMAN	MTA2	0.448457	0.0798699	0
sp|O94788|AL1A2_HUMAN	ALDH1A2	0.854467	0.0138482	0
sp|O94822|LTN1_HUMAN	LTN1	0.1313	0.471239	0
sp|O94826|TOM70_HUMAN	TOMM70	0.92881	-0.00991849	0
sp|O94830|DDHD2_HUMAN	DDHD2	0.469587	-0.167698	0
sp|O94832|MYO1D_HUMAN	MYO1D	0.807073	0.0560421	0
sp|O94855|SC24D_HUMAN	SEC24D	0.0698712	-0.395271	0
sp|O94864|ST65G_HUMAN	SUPT7L	0.236002	-0.548017	0
sp|O94874|UFL1_HUMAN	UFL1	0.00422379	-0.117078	0
sp|O94886|CSCL1_HUMAN	TMEM63A	0.512242	-0.253465	0
sp|O94888|UBXN7_HUMAN	UBXN7	0.194809	-0.194498	0
sp|O94889|KLH18_HUMAN	KLHL18	0.163329	0.47599	0
sp|O94903|PLPHP_HUMAN	PLPBP	0.486179	-0.322203	0
sp|O94905|ERLN2_HUMAN	ERLIN2	0.0502894	0.324541	0
sp|O94906|PRP6_HUMAN	PRPF6	0.852961	0.142154	0
sp|O94913|PCF11_HUMAN	PCF11	0.392208	-0.455565	0
sp|O94915|FRYL_HUMAN	FRYL	0.487665	-0.219176	0
sp|O94919|ENDD1_HUMAN	ENDOD1	0.286141	0.162031	0
sp|O94925|GLSK_HUMAN	GLS	0.90321	0.0132857	0
sp|O94927|HAUS5_HUMAN	HAUS5	0.714788	-0.219447	0
sp|O94966|UBP19_HUMAN	USP19	0.011481	-0.313088	1
sp|O94973|AP2A2_HUMAN	AP2A2	0.691725	-0.0690599	0
sp|O94979|SC31A_HUMAN	SEC31A	0.00512977	-0.41331	1
sp|O94992|HEXI1_HUMAN	HEXIM1	0.815635	-0.00666919	0
sp|O95059|RPP14_HUMAN	RPP14	0.769487	0.0511516	0
sp|O95067|CCNB2_HUMAN	CCNB2	0.000318	-0.875651	1
sp|O95071|UBR5_HUMAN	UBR5	0.482725	-0.312617	0
sp|O95104|SCAF4_HUMAN	SCAF4	0.0033816	-0.557154	1
sp|O95139|NDUB6_HUMAN	NDUFB6	0.330151	0.0507784	0
sp|O95140|MFN2_HUMAN	MFN2	0.841034	0.026796	0
sp|O95155|UBE4B_HUMAN	UBE4B	0.330604	-0.158152	0
sp|O95159|ZFPL1_HUMAN	ZFPL1	0.337634	-0.369633	0
sp|O95163|ELP1_HUMAN	ELP1	0.0137137	-0.227042	0
sp|O95168|NDUB4_HUMAN	NDUFB4	0.309277	0.530522	0
sp|O95169|NDUB8_HUMAN	NDUFB8	0.37978	-0.0558004	0
sp|O95182|NDUA7_HUMAN	NDUFA7	0.115992	0.322988	0
sp|O95197|RTN3_HUMAN	RTN3	0.855609	0.0479607	0
sp|O95202|LETM1_HUMAN	LETM1	0.0229348	0.228019	0
sp|O95218|ZRAB2_HUMAN	ZRANB2	0.409061	0.121374	0
sp|O95229|ZWINT_HUMAN	ZWINT	0.939043	-0.0108609	0
sp|O95232|LC7L3_HUMAN	LUC7L3	0.0734127	-0.467823	0
sp|O95239|KIF4A_HUMAN	KIF4A	0.118401	-0.46973	0
sp|O95249|GOSR1_HUMAN	GOSR1	0.761731	0.0277065	0
sp|O95273|CCDB1_HUMAN	CCNDBP1	0.992156	-0.00740628	0
sp|O95292|VAPB_HUMAN	VAPB	0.0543582	0.370252	0
sp|O95295|SNAPN_HUMAN	SNAPIN	0.625303	-0.0671199	0
sp|O95297|MPZL1_HUMAN	MPZL1	0.566948	0.216016	0
sp|O95298|NDUC2_HUMAN	NDUFC2	0.286508	0.605023	0
sp|O95299|NDUAA_HUMAN	NDUFA10	0.222376	-0.235201	0
sp|O95302|FKBP9_HUMAN	FKBP9	0.469017	0.387105	0
sp|O95319|CELF2_HUMAN	CELF2	0.36	-0.0655853	0
sp|O95336|6PGL_HUMAN	PGLS	0.0831638	-0.172235	0
sp|O95347|SMC2_HUMAN	SMC2	0.125149	0.178049	0
sp|O95352|ATG7_HUMAN	ATG7	0.365316	-0.184488	0
sp|O95363|SYFM_HUMAN	FARS2	0.365559	0.525106	0
sp|O95372|LYPA2_HUMAN	LYPLA2	0.907141	0.014592	0
sp|O95373|IPO7_HUMAN	IPO7	0.0388329	-0.55876	1
sp|O95376|ARI2_HUMAN	ARIH2	0.0985508	-0.398992	0
sp|O95379|TFIP8_HUMAN	TNFAIP8	0.623552	-0.0996501	0
sp|O95394|AGM1_HUMAN	PGM3	0.771173	0.0673885	0
sp|O95396|MOCS3_HUMAN	MOCS3	0.0792925	-0.803507	0
sp|O95400|CD2B2_HUMAN	CD2BP2	0.121352	-0.423291	0
sp|O95429|BAG4_HUMAN	BAG4	0.102493	-0.577977	0
sp|O95433|AHSA1_HUMAN	AHSA1	0.279907	-0.11281	0
sp|O95453|PARN_HUMAN	PARN	0.445297	-0.179729	0
sp|O95456|PSMG1_HUMAN	PSMG1	0.844231	0.0527353	0
sp|O95466|FMNL1_HUMAN	FMNL1	0.00988882	-1.46236	1
sp|O95486|SC24A_HUMAN	SEC24A	0.0463771	-0.243122	0
sp|O95487|SC24B_HUMAN	SEC24B	0.684598	-0.306462	0
sp|O95551|TYDP2_HUMAN	TDP2	0.121607	-0.148149	0
sp|O95563|MPC2_HUMAN	MPC2	0.500513	0.182531	0
sp|O95568|MET18_HUMAN	METTL18	0.976803	-0.00479878	0
sp|O95571|ETHE1_HUMAN	ETHE1	0.835031	-0.0264198	0
sp|O95573|ACSL3_HUMAN	ACSL3	0.178418	0.141571	0
sp|O95602|RPA1_HUMAN	POLR1A	0.190337	0.35802	0
sp|O95613|PCNT_HUMAN	PCNT	0.978886	-0.00624497	0
sp|O95628|CNOT4_HUMAN	CNOT4	0.199165	-0.43678	0
sp|O95630|STABP_HUMAN	STAMBP	0.00234678	-0.58603	1
sp|O95671|ASML_HUMAN	ASMTL	0.488427	-0.230856	0
sp|O95684|CEP43_HUMAN	CEP43	0.529952	-0.0821594	0
sp|O95716|RAB3D_HUMAN	RAB3D	0.774168	0.0970133	0
sp|O95721|SNP29_HUMAN	SNAP29	0.275503	-0.157258	0
sp|O95747|OXSR1_HUMAN	OXSR1	0.000863	0.984486	1
sp|O95749|GGPPS_HUMAN	GGPS1	0.699429	-0.0592803	0
sp|O95757|HS74L_HUMAN	HSPA4L	0.00826445	-0.401798	1
sp|O95758|PTBP3_HUMAN	PTBP3	0.286623	0.293267	0
sp|O95777|LSM8_HUMAN	LSM8	0.820504	-0.027668	0
sp|O95782|AP2A1_HUMAN	AP2A1	0.0559228	0.200847	0
sp|O95793|STAU1_HUMAN	STAU1	0.173078	0.208423	0
sp|O95801|TTC4_HUMAN	TTC4	0.162433	-0.225094	0
sp|O95810|CAVN2_HUMAN	CAVIN2	0.2233	-0.127544	0
sp|O95816|BAG2_HUMAN	BAG2	0.000891	0.330994	1
sp|O95817|BAG3_HUMAN	BAG3	0.350725	0.114812	0
sp|O95819|M4K4_HUMAN	MAP4K4	0.323443	-0.239112	0
sp|O95825|QORL1_HUMAN	CRYZL1	0.128059	-0.179379	0
sp|O95831|AIFM1_HUMAN	AIFM1	0.173771	0.155422	0
sp|O95834|EMAL2_HUMAN	EML2	0.575985	0.0329787	0
sp|O95861|BPNT1_HUMAN	BPNT1	0.436022	-0.071671	0
sp|O95865|DDAH2_HUMAN	DDAH2	0.136504	-0.126706	0
sp|O95870|ABHGA_HUMAN	ABHD16A	0.0461959	0.430132	1
sp|O95881|TXD12_HUMAN	TXNDC12	0.656568	0.0456006	0
sp|O95905|ECD_HUMAN	ECD	0.7609	0.0491375	0
sp|O95983|MBD3_HUMAN	MBD3	0.756572	0.0462464	0
sp|O95989|NUDT3_HUMAN	NUDT3	0.722636	-0.126193	0
sp|O95999|BCL10_HUMAN	BCL10	0.985112	-0.00552543	0
sp|O96000|NDUBA_HUMAN	NDUFB10	0.740605	0.0381576	0
sp|O96005|CLPT1_HUMAN	CLPTM1	0.844678	0.038951	0
sp|O96007|MOC2B_HUMAN	MOCS2	0.0442071	-0.579572	1
sp|O96008|TOM40_HUMAN	TOMM40	0.576953	0.0230115	0
sp|O96011|PX11B_HUMAN	PEX11B	0.752794	0.0859764	0
sp|O96013|PAK4_HUMAN	PAK4	7.99e-06	1.44451	1
sp|O96017|CHK2_HUMAN	CHEK2	0.0463243	0.535388	1
sp|O96019|ACL6A_HUMAN	ACTL6A	0.111224	0.34523	0
sp|O96033|MOC2A_HUMAN	MOCS2	0.764232	0.0617063	0
sp|P00338|LDHA_HUMAN	LDHA	0.490276	-0.0791271	0
sp|P00352|AL1A1_HUMAN	ALDH1A1	0.9413	0.00941381	0
sp|P00367|DHE3_HUMAN	GLUD1	0.00559189	0.346117	1
sp|P00374|DYR_HUMAN	DHFR	0.00110984	0.829113	1
sp|P00387|NB5R3_HUMAN	CYB5R3	0.556214	-0.0950146	0
sp|P00390|GSHR_HUMAN	GSR	0.869812	0.0118315	0
sp|P00403|COX2_HUMAN	MT-CO2	0.897774	-0.0252923	0
sp|P00491|PNPH_HUMAN	PNP	0.6837	-0.0549177	0
sp|P00492|HPRT_HUMAN	HPRT1	0.0139374	-0.110015	0
sp|P00505|AATM_HUMAN	GOT2	0.813878	0.0437527	0
sp|P00519|ABL1_HUMAN	ABL1	0.823788	0.059184	0
sp|P00558|PGK1_HUMAN	PGK1	0.732007	-0.0409968	0
sp|P00568|KAD1_HUMAN	AK1	0.67502	0.0493119	0
sp|P01033|TIMP1_HUMAN	TIMP1	0.102343	-0.538233	0
sp|P01111|RASN_HUMAN	NRAS	0.15042	0.198369	0
sp|P01130|LDLR_HUMAN	LDLR	0.253053	0.170938	0
sp|P01137|TGFB1_HUMAN	TGFB1	0.504078	0.110563	0
sp|P02008|HBAZ_HUMAN	HBZ	0.807651	-0.140627	0
sp|P02042|HBD_HUMAN	HBD	0.587591	-0.0484802	0
sp|P02100|HBE_HUMAN	HBE1	0.74435	0.031948	0
sp|P02545|LMNA_HUMAN	LMNA	0.241175	0.111085	0
sp|P02549|SPTA1_HUMAN	SPTA1	0.449442	0.273571	0
sp|P02649|APOE_HUMAN	APOE	0.215374	0.127296	0
sp|P02654|APOC1_HUMAN	APOC1	0.684105	0.0572043	0
sp|P02786|TFR1_HUMAN	TFRC	0.00119662	-0.500174	1
sp|P02792|FRIL_HUMAN	FTL	0.470757	-0.166019	0
sp|P02794|FRIH_HUMAN	FTH1	0.0892118	0.544886	0
sp|P02795|MT2_HUMAN	MT2A	0.458247	-0.17678	0
sp|P04035|HMDH_HUMAN	HMGCR	0.951868	-0.0130932	0
sp|P04062|GLCM_HUMAN	GBA	0.949463	-0.0153168	0
sp|P04066|FUCO_HUMAN	FUCA1	0.786813	-0.119911	0
sp|P04075|ALDOA_HUMAN	ALDOA	0.349836	-0.137566	0
sp|P04080|CYTB_HUMAN	CSTB	0.194853	0.384646	0
sp|P04083|ANXA1_HUMAN	ANXA1	0.209704	-0.107767	0
sp|P04150|GCR_HUMAN	NR3C1	0.847431	-0.0835178	0
sp|P04179|SODM_HUMAN	SOD2	0.112164	0.111285	0
sp|P04181|OAT_HUMAN	OAT	0.0101678	-0.264503	0
sp|P04183|KITH_HUMAN	TK1	0.299931	0.0288222	0
sp|P04350|TBB4A_HUMAN	TUBB4A	0.810851	-0.0368323	0
sp|P04406|G3P_HUMAN	GAPDH	0.012335	-0.0213348	0
sp|P04424|ARLY_HUMAN	ASL	0.00910474	0.193611	0
sp|P04632|CPNS1_HUMAN	CAPNS1	0.641312	-0.0574911	0
sp|P04792|HSPB1_HUMAN	HSPB1	0.886428	0.00905887	0
sp|P04818|TYSY_HUMAN	TYMS	0.150683	0.217559	0
sp|P04843|RPN1_HUMAN	RPN1	0.023636	0.144548	0
sp|P04844|RPN2_HUMAN	RPN2	0.352327	0.118212	0
sp|P04899|GNAI2_HUMAN	GNAI2	0.491033	0.121317	0
sp|P04920|B3A2_HUMAN	SLC4A2	0.0452316	0.458263	1
sp|P04921|GLPC_HUMAN	GYPC	0.732279	-0.0357077	0
sp|P05023|AT1A1_HUMAN	ATP1A1	0.0575441	0.189183	0
sp|P05091|ALDH2_HUMAN	ALDH2	0.0238521	0.356709	1
sp|P05114|HMGN1_HUMAN	HMGN1	0.850371	0.0265958	0
sp|P05141|ADT2_HUMAN	SLC25A5	0.147576	0.139985	0
sp|P05166|PCCB_HUMAN	PCCB	0.470881	0.153747	0
sp|P05198|IF2A_HUMAN	EIF2S1	0.0210515	-0.198589	0
sp|P05204|HMGN2_HUMAN	HMGN2	0.605202	-0.0721513	0
sp|P05362|ICAM1_HUMAN	ICAM1	0.197388	0.17456	0
sp|P05386|RLA1_HUMAN	RPLP1	0.439409	0.0967792	0
sp|P05387|RLA2_HUMAN	RPLP2	0.338482	-0.116358	0
sp|P05388|RLA0_HUMAN	RPLP0	0.503733	-0.0766053	0
sp|P05423|RPC4_HUMAN	POLR3D	0.0404073	0.619092	1
sp|P05455|LA_HUMAN	SSB	9.47e-05	-1.19857	1
sp|P05496|AT5G1_HUMAN	ATP5MC1	0.437683	0.158424	0
sp|P05556|ITB1_HUMAN	ITGB1	0.0976689	0.133315	0
sp|P05771|KPCB_HUMAN	PRKCB	0.000569	-0.954407	1
sp|P05783|K1C18_HUMAN	KRT18	0.00097	0.508264	1
sp|P05787|K2C8_HUMAN	KRT8	0.00254302	0.378269	1
sp|P05937|CALB1_HUMAN	CALB1	0.591008	-0.174491	0
sp|P05976|MYL1_HUMAN	MYL1	0.888132	0.0401642	0
sp|P06132|DCUP_HUMAN	UROD	0.920346	0.0097081	0
sp|P06280|AGAL_HUMAN	GLA	0.166179	-0.362853	0
sp|P06400|RB_HUMAN	RB1	0.082529	-0.336163	0
sp|P06454|PTMA_HUMAN	PTMA	0.962573	-0.00802004	0
sp|P06493|CDK1_HUMAN	CDK1	0.0279319	-0.265603	0
sp|P06576|ATPB_HUMAN	ATP5F1B	0.26149	0.104371	0
sp|P06703|S10A6_HUMAN	S100A6	0.905352	0.0255958	0
sp|P06730|IF4E_HUMAN	EIF4E	0.0165467	-0.383939	1
sp|P06733|ENOA_HUMAN	ENO1	0.968186	-0.00531056	0
sp|P06737|PYGL_HUMAN	PYGL	0.798068	-0.0249812	0
sp|P06744|G6PI_HUMAN	GPI	0.302861	-0.0866556	0
sp|P06748|NPM_HUMAN	NPM1	0.00102708	-0.385534	1
sp|P06753|TPM3_HUMAN	TPM3	0.379128	-0.0907406	0
sp|P06756|ITAV_HUMAN	ITGAV	0.375899	0.17017	0
sp|P06865|HEXA_HUMAN	HEXA	0.00429335	-0.199649	0
sp|P07099|HYEP_HUMAN	EPHX1	0.119395	0.312253	0
sp|P07108|ACBP_HUMAN	DBI	0.970951	0.00502243	0
sp|P07195|LDHB_HUMAN	LDHB	0.168851	-0.0637528	0
sp|P07225|PROS_HUMAN	PROS1	0.69699	0.124388	0
sp|P07237|PDIA1_HUMAN	P4HB	0.331749	0.0796721	0
sp|P07311|ACYP1_HUMAN	ACYP1	0.0557426	-0.534528	0
sp|P07355|ANXA2_HUMAN	ANXA2	0.587961	0.0399331	0
sp|P07384|CAN1_HUMAN	CAPN1	0.0221979	0.165058	0
sp|P07437|TBB5_HUMAN	TUBB	0.203104	0.211832	0
sp|P07602|SAP_HUMAN	PSAP	0.31651	0.140327	0
sp|P07686|HEXB_HUMAN	HEXB	0.231092	-0.080925	0
sp|P07711|CATL1_HUMAN	CTSL	0.0394065	0.221126	0
sp|P07737|PROF1_HUMAN	PFN1	0.429819	-0.107885	0
sp|P07738|PMGE_HUMAN	BPGM	0.299923	-0.229496	0
sp|P07741|APT_HUMAN	APRT	0.621273	0.0472818	0
sp|P07814|SYEP_HUMAN	EPRS1	0.0210861	0.30595	1
sp|P07858|CATB_HUMAN	CTSB	6.47e-05	-1.75757	1
sp|P07900|HS90A_HUMAN	HSP90AA1	0.0994659	-0.0859335	0
sp|P07910|HNRPC_HUMAN	HNRNPC	0.568427	0.49404	0
sp|P07919|QCR6_HUMAN	UQCRH	0.0121033	0.299408	0
sp|P07942|LAMB1_HUMAN	LAMB1	0.619554	0.0716406	0
sp|P07947|YES_HUMAN	YES1	0.0207919	-1.16712	1
sp|P07948|LYN_HUMAN	LYN	0.659815	0.0751346	0
sp|P07954|FUMH_HUMAN	FH	0.0438505	0.215127	0
sp|P08047|SP1_HUMAN	SP1	0.213435	-0.216291	0
sp|P08133|ANXA6_HUMAN	ANXA6	0.961877	0.00196379	0
sp|P08134|RHOC_HUMAN	RHOC	0.445963	-0.239731	0
sp|P08195|4F2_HUMAN	SLC3A2	0.294774	0.11858	0
sp|P08236|BGLR_HUMAN	GUSB	0.603425	0.0915436	0
sp|P08237|PFKAM_HUMAN	PFKM	0.325106	0.191348	0
sp|P08238|HS90B_HUMAN	HSP90AB1	0.754432	-0.0301294	0
sp|P08240|SRPRA_HUMAN	SRPRA	0.015012	0.250984	0
sp|P08243|ASNS_HUMAN	ASNS	0.0691954	0.0668105	0
sp|P08397|HEM3_HUMAN	HMBS	0.358575	0.0296734	0
sp|P08559|ODPA_HUMAN	PDHA1	0.0105348	0.552	1
sp|P08574|CY1_HUMAN	CYC1	0.303709	0.212827	0
sp|P08575|PTPRC_HUMAN	PTPRC	0.225348	0.16391	0
sp|P08579|RU2B_HUMAN	SNRPB2	0.224385	0.114211	0
sp|P08621|RU17_HUMAN	SNRNP70	0.0579562	0.168627	0
sp|P08648|ITA5_HUMAN	ITGA5	0.202073	0.0973166	0
sp|P08670|VIME_HUMAN	VIM	0.663679	0.0789491	0
sp|P08708|RS17_HUMAN	RPS17	0.0058896	0.61363	1
sp|P08727|K1C19_HUMAN	KRT19	0.731369	0.104821	0
sp|P08754|GNAI3_HUMAN	GNAI3	0.569858	0.0429197	0
sp|P08865|RSSA_HUMAN	RPSA	0.0355005	0.331297	1
sp|P09012|SNRPA_HUMAN	SNRPA	0.873257	-0.0373477	0
sp|P09104|ENOG_HUMAN	ENO2	0.580548	-0.0947651	0
sp|P09105|HBAT_HUMAN	HBQ1	0.964066	0.00924555	0
sp|P09110|THIK_HUMAN	ACAA1	0.833247	-0.0244253	0
sp|P09132|SRP19_HUMAN	SRP19	0.288721	0.202822	0
sp|P09234|RU1C_HUMAN	SNRPC	0.955386	-0.00471655	0
sp|P09382|LEG1_HUMAN	LGALS1	0.186342	0.181255	0
sp|P09417|DHPR_HUMAN	QDPR	0.402535	-0.096492	0
sp|P09429|HMGB1_HUMAN	HMGB1	0.764623	-0.0297323	0
sp|P09496|CLCA_HUMAN	CLTA	0.583199	-0.081171	0
sp|P09497|CLCB_HUMAN	CLTB	0.504491	-0.0521065	0
sp|P09525|ANXA4_HUMAN	ANXA4	0.763288	0.0882675	0
sp|P09543|CN37_HUMAN	CNP	0.566809	-0.0658368	0
sp|P09622|DLDH_HUMAN	DLD	0.0230259	0.311156	1
sp|P09651|ROA1_HUMAN	HNRNPA1	0.000305	-1.09656	1
sp|P09661|RU2A_HUMAN	SNRPA1	0.996387	-0.000602	0
sp|P09668|CATH_HUMAN	CTSH	0.713819	0.125261	0
sp|P09669|COX6C_HUMAN	COX6C	0.0962546	0.389366	0
sp|P09874|PARP1_HUMAN	PARP1	0.0262471	-0.982519	1
sp|P09884|DPOLA_HUMAN	POLA1	0.702104	-0.13315	0
sp|P09958|FURIN_HUMAN	FURIN	0.0419608	0.472266	1
sp|P09960|LKHA4_HUMAN	LTA4H	0.0702558	-0.177289	0
sp|P09972|ALDOC_HUMAN	ALDOC	0.480958	-0.0578214	0
sp|P0CAP2|GRL1A_HUMAN	POLR2M	0.165839	-0.134272	0
sp|P0DMU9|CT45A_HUMAN	CT45A10	0.893247	0.00942047	0
sp|P0DMV8|HS71A_HUMAN	HSPA1A	0.792353	0.0128173	0
sp|P0DP23|CALM1_HUMAN	CALM1	0.888329	-0.0500221	0
sp|P0DPB6|RPAC2_HUMAN	POLR1D	0.00394869	-0.74227	1
sp|P10109|ADX_HUMAN	FDX1	0.0515172	-0.254029	0
sp|P10155|RO60_HUMAN	RO60	0.971905	-0.00283218	0
sp|P10515|ODP2_HUMAN	DLAT	0.334512	0.0975039	0
sp|P10606|COX5B_HUMAN	COX5B	0.319447	0.21541	0
sp|P10619|PPGB_HUMAN	CTSA	0.0496334	-0.732598	1
sp|P10644|KAP0_HUMAN	PRKAR1A	0.183019	0.254116	0
sp|P10768|ESTD_HUMAN	ESD	0.250034	-0.166715	0
sp|P10809|CH60_HUMAN	HSPD1	0.333008	0.0593973	0
sp|P11021|BIP_HUMAN	HSPA5	0.35444	0.0653284	0
sp|P11117|PPAL_HUMAN	ACP2	0.900531	0.0114495	0
sp|P11142|HSP7C_HUMAN	HSPA8	0.79083	-0.030348	0
sp|P11166|GTR1_HUMAN	SLC2A1	0.11611	0.0885326	0
sp|P11169|GTR3_HUMAN	SLC2A3	0.923403	0.0133539	0
sp|P11171|EPB41_HUMAN	EPB41	0.260901	-0.0926712	0
sp|P11172|UMPS_HUMAN	UMPS	0.0150663	-0.181912	0
sp|P11177|ODPB_HUMAN	PDHB	0.248369	0.250209	0
sp|P11216|PYGB_HUMAN	PYGB	0.128265	-0.103819	0
sp|P11233|RALA_HUMAN	RALA	0.0152439	0.297812	0
sp|P11234|RALB_HUMAN	RALB	0.126595	0.153219	0
sp|P11274|BCR_HUMAN	BCR	0.181607	0.980407	0
sp|P11277|SPTB1_HUMAN	SPTB	0.560263	0.194382	0
sp|P11279|LAMP1_HUMAN	LAMP1	0.183098	0.200198	0
sp|P11310|ACADM_HUMAN	ACADM	0.083971	0.248822	0
sp|P11413|G6PD_HUMAN	G6PD	0.0878933	0.173295	0
sp|P11441|UBL4A_HUMAN	UBL4A	0.276009	-0.149901	0
sp|P11498|PYC_HUMAN	PC	0.0382711	0.439539	1
sp|P11532|DMD_HUMAN	DMD	0.219531	-0.146976	0
sp|P11586|C1TC_HUMAN	MTHFD1	0.000184	-0.409852	1
sp|P11717|MPRI_HUMAN	IGF2R	0.0134943	-0.464333	1
sp|P11766|ADHX_HUMAN	ADH5	0.197395	-0.078067	0
sp|P11802|CDK4_HUMAN	CDK4	0.000409	0.425542	1
sp|P11908|PRPS2_HUMAN	PRPS2	0.0327263	0.287702	0
sp|P11940|PABP1_HUMAN	PABPC1	0.0928407	-0.247287	0
sp|P12004|PCNA_HUMAN	PCNA	0.788722	0.027141	0
sp|P12235|ADT1_HUMAN	SLC25A4	0.0333896	-0.187535	0
sp|P12236|ADT3_HUMAN	SLC25A6	0.138537	0.243722	0
sp|P12268|IMDH2_HUMAN	IMPDH2	0.444835	-0.0552443	0
sp|P12270|TPR_HUMAN	TPR	0.209789	0.106945	0
sp|P12277|KCRB_HUMAN	CKB	0.00263786	0.207196	0
sp|P12318|FCG2A_HUMAN	FCGR2A	0.128429	0.119509	0
sp|P12429|ANXA3_HUMAN	ANXA3	0.20202	0.102425	0
sp|P12532|KCRU_HUMAN	CKMT1A	0.0107301	0.343196	1
sp|P12694|ODBA_HUMAN	BCKDHA	0.842201	0.0517913	0
sp|P12814|ACTN1_HUMAN	ACTN1	0.409207	-0.131521	0
sp|P12829|MYL4_HUMAN	MYL4	0.205259	-0.160775	0
sp|P12955|PEPD_HUMAN	PEPD	0.959519	0.0123482	0
sp|P12956|XRCC6_HUMAN	XRCC6	0.0265889	-0.556002	1
sp|P13010|XRCC5_HUMAN	XRCC5	0.0881125	-0.671428	0
sp|P13073|COX41_HUMAN	COX4I1	0.217119	0.168403	0
sp|P13224|GP1BB_HUMAN	GP1BB	0.0449521	0.336758	1
sp|P13473|LAMP2_HUMAN	LAMP2	0.0401666	0.341856	1
sp|P13489|RINI_HUMAN	RNH1	0.171715	-0.289205	0
sp|P13498|CY24A_HUMAN	CYBA	0.680894	0.118619	0
sp|P13598|ICAM2_HUMAN	ICAM2	0.241113	0.123395	0
sp|P13639|EF2_HUMAN	EEF2	0.487509	-0.0615289	0
sp|P13667|PDIA4_HUMAN	PDIA4	0.0308747	0.176094	0
sp|P13674|P4HA1_HUMAN	P4HA1	0.151191	0.160764	0
sp|P13693|TCTP_HUMAN	TPT1	0.112192	0.166265	0
sp|P13716|HEM2_HUMAN	ALAD	0.388539	-0.0648142	0
sp|P13796|PLSL_HUMAN	LCP1	0.850072	-0.0132992	0
sp|P13798|ACPH_HUMAN	APEH	0.789942	0.00742195	0
sp|P13804|ETFA_HUMAN	ETFA	0.0468764	0.0591179	0
sp|P13807|GYS1_HUMAN	GYS1	0.217292	-0.428433	0
sp|P13861|KAP2_HUMAN	PRKAR2A	0.00504194	-0.697819	1
sp|P13929|ENOB_HUMAN	ENO3	0.248634	-0.675524	0
sp|P13984|T2FB_HUMAN	GTF2F2	0.972014	0.00627111	0
sp|P13995|MTDC_HUMAN	MTHFD2	0.288475	0.209896	0
sp|P14174|MIF_HUMAN	MIF	0.307826	-0.238051	0
sp|P14314|GLU2B_HUMAN	PRKCSH	0.544769	0.0984064	0
sp|P14317|HCLS1_HUMAN	HCLS1	0.0231359	-0.456333	1
sp|P14324|FPPS_HUMAN	FDPS	0.0173209	0.564992	1
sp|P14406|CX7A2_HUMAN	COX7A2	0.167302	0.433752	0
sp|P14415|AT1B2_HUMAN	ATP1B2	0.292989	0.432467	0
sp|P14550|AK1A1_HUMAN	AKR1A1	0.927512	-0.00916113	0
sp|P14618|KPYM_HUMAN	PKM	0.947229	-0.00635863	0
sp|P14625|ENPL_HUMAN	HSP90B1	0.218831	0.105857	0
sp|P14635|CCNB1_HUMAN	CCNB1	0.0397638	-0.266105	0
sp|P14649|MYL6B_HUMAN	MYL6B	0.0628132	-0.325827	0
sp|P14678|RSMB_HUMAN	SNRPB	0.0766313	0.10346	0
sp|P14735|IDE_HUMAN	IDE	0.0496298	0.287628	0
sp|P14854|CX6B1_HUMAN	COX6B1	0.207191	-0.718497	0
sp|P14866|HNRPL_HUMAN	HNRNPL	0.879163	-0.136738	0
sp|P14868|SYDC_HUMAN	DARS1	0.00638101	0.169891	0
sp|P14923|PLAK_HUMAN	JUP	0.000614	-1.58663	1
sp|P14927|QCR7_HUMAN	UQCRB	0.0918443	0.170883	0
sp|P15056|BRAF_HUMAN	BRAF	0.0039835	-0.525973	1
sp|P15104|GLNA_HUMAN	GLUL	0.22926	-0.240289	0
sp|P15153|RAC2_HUMAN	RAC2	0.535364	0.143003	0
sp|P15170|ERF3A_HUMAN	GSPT1	0.421973	-0.0671389	0
sp|P15291|B4GT1_HUMAN	B4GALT1	0.658149	-0.0497196	0
sp|P15311|EZRI_HUMAN	EZR	0.497971	0.0298757	0
sp|P15374|UCHL3_HUMAN	UCHL3	0.00124304	-0.643494	1
sp|P15531|NDKA_HUMAN	NME1	0.514835	-0.0434967	0
sp|P15586|GNS_HUMAN	GNS	0.65402	-0.109116	0
sp|P15735|PHKG2_HUMAN	PHKG2	0.110038	0.515073	0
sp|P15848|ARSB_HUMAN	ARSB	0.381974	-0.149221	0
sp|P15880|RS2_HUMAN	RPS2	0.0100512	0.652261	1
sp|P15927|RFA2_HUMAN	RPA2	0.92756	0.0139627	0
sp|P15954|COX7C_HUMAN	COX7C	0.818358	0.103478	0
sp|P16150|LEUK_HUMAN	SPN	0.00678389	0.269168	0
sp|P16152|CBR1_HUMAN	CBR1	0.251529	-0.12233	0
sp|P16157|ANK1_HUMAN	ANK1	0.970184	-0.0160186	0
sp|P16219|ACADS_HUMAN	ACADS	0.136765	0.3531	0
sp|P16220|CREB1_HUMAN	CREB1	0.0450593	-0.215361	0
sp|P16278|BGAL_HUMAN	GLB1	0.00019	-0.598573	1
sp|P16298|PP2BB_HUMAN	PPP3CB	0.368611	-0.234809	0
sp|P16383|GCFC2_HUMAN	GCFC2	0.411778	0.287237	0
sp|P16401|H15_HUMAN	H1-5	0.000146	1.7444	1
sp|P16403|H12_HUMAN	H1-2	0.00041	2.17925	1
sp|P16422|EPCAM_HUMAN	EPCAM	0.125416	0.215618	0
sp|P16435|NCPR_HUMAN	POR	0.203921	0.170986	0
sp|P16615|AT2A2_HUMAN	ATP2A2	0.225038	0.107904	0
sp|P16930|FAAA_HUMAN	FAH	0.867969	-0.0151945	0
sp|P16949|STMN1_HUMAN	STMN1	0.545195	0.0613498	0
sp|P16989|YBOX3_HUMAN	YBX3	0.487184	0.209111	0
sp|P17050|NAGAB_HUMAN	NAGA	0.99636	-0.00188805	0
sp|P17152|TMM11_HUMAN	TMEM11	0.56683	-0.256198	0
sp|P17174|AATC_HUMAN	GOT1	0.156693	0.126141	0
sp|P17252|KPCA_HUMAN	PRKCA	0.00623777	-1.1939	1
sp|P17542|TAL1_HUMAN	TAL1	0.0888909	0.157677	0
sp|P17568|NDUB7_HUMAN	NDUFB7	0.488822	0.29169	0
sp|P17612|KAPCA_HUMAN	PRKACA	0.00127648	0.840111	1
sp|P17655|CAN2_HUMAN	CAPN2	0.102217	0.196863	0
sp|P17706|PTN2_HUMAN	PTPN2	0.777593	0.149108	0
sp|P17707|DCAM_HUMAN	AMD1	0.90301	-0.0395594	0
sp|P17812|PYRG1_HUMAN	CTPS1	0.02452	0.522891	1
sp|P17844|DDX5_HUMAN	DDX5	0.701509	-0.120574	0
sp|P17858|PFKAL_HUMAN	PFKL	0.650271	-0.0476268	0
sp|P17900|SAP3_HUMAN	GM2A	0.453315	-0.170032	0
sp|P17931|LEG3_HUMAN	LGALS3	0.0810072	0.58152	0
sp|P17980|PRS6A_HUMAN	PSMC3	0.202264	0.130775	0
sp|P17987|TCPA_HUMAN	TCP1	0.613671	-0.038292	0
sp|P18031|PTN1_HUMAN	PTPN1	0.132219	0.632751	0
sp|P18074|ERCC2_HUMAN	ERCC2	0.00870861	-0.44876	1
sp|P18077|RL35A_HUMAN	RPL35A	0.00022	1.22971	1
sp|P18085|ARF4_HUMAN	ARF4	0.368293	0.2302	0
sp|P18124|RL7_HUMAN	RPL7	0.00226262	1.07769	1
sp|P18206|VINC_HUMAN	VCL	0.790162	0.00891823	0
sp|P18440|ARY1_HUMAN	NAT1	0.181736	0.213003	0
sp|P18583|SON_HUMAN	SON	0.2876	-0.537742	0
sp|P18615|NELFE_HUMAN	NELFE	0.0311343	-0.503165	1
sp|P18621|RL17_HUMAN	RPL17	0.00224927	0.977705	1
sp|P18669|PGAM1_HUMAN	PGAM1	0.423622	-0.0460676	0
sp|P18754|RCC1_HUMAN	RCC1	0.362153	0.192028	0
sp|P18858|DNLI1_HUMAN	LIG1	0.0797695	-0.233803	0
sp|P18859|ATP5J_HUMAN	ATP5PF	0.489916	0.126559	0
sp|P18887|XRCC1_HUMAN	XRCC1	0.68126	0.179279	0
sp|P19174|PLCG1_HUMAN	PLCG1	0.0159361	0.614368	1
sp|P19256|LFA3_HUMAN	CD58	0.548933	0.0646904	0
sp|P19338|NUCL_HUMAN	NCL	0.0031618	-0.542453	1
sp|P19367|HXK1_HUMAN	HK1	0.00747564	-0.180796	0
sp|P19387|RPB3_HUMAN	POLR2C	0.000374	-0.850492	1
sp|P19388|RPAB1_HUMAN	POLR2E	0.0641792	-0.343402	0
sp|P19397|CD53_HUMAN	CD53	0.834067	-0.059249	0
sp|P19404|NDUV2_HUMAN	NDUFV2	0.277973	0.178818	0
sp|P19440|GGT1_HUMAN	GGT1	0.0223765	-0.821949	1
sp|P19474|RO52_HUMAN	TRIM21	0.803197	0.102931	0
sp|P19623|SPEE_HUMAN	SRM	0.15277	0.0928046	0
sp|P19784|CSK22_HUMAN	CSNK2A2	0.733193	-0.0239043	0
sp|P19838|NFKB1_HUMAN	NFKB1	0.103263	-0.623144	0
sp|P20020|AT2B1_HUMAN	ATP2B1	0.838368	-0.0169437	0
sp|P20042|IF2B_HUMAN	EIF2S2	0.354457	-0.127538	0
sp|P20073|ANXA7_HUMAN	ANXA7	0.0334962	-0.107894	0
sp|P20248|CCNA2_HUMAN	CCNA2	0.962983	-0.00870045	0
sp|P20290|BTF3_HUMAN	BTF3	0.765352	-0.0274678	0
sp|P20338|RAB4A_HUMAN	RAB4A	0.00164764	-0.587493	1
sp|P20339|RAB5A_HUMAN	RAB5A	0.60503	0.0342437	0
sp|P20340|RAB6A_HUMAN	RAB6A	0.169244	0.198759	0
sp|P20618|PSB1_HUMAN	PSMB1	0.339067	0.123411	0
sp|P20645|MPRD_HUMAN	M6PR	0.052538	0.232218	0
sp|P20674|COX5A_HUMAN	COX5A	0.242473	0.145224	0
sp|P20700|LMNB1_HUMAN	LMNB1	6.58e-05	0.732385	1
sp|P20810|ICAL_HUMAN	CAST	0.661343	-0.0469659	0
sp|P20839|IMDH1_HUMAN	IMPDH1	0.753514	0.0257737	0
sp|P20962|PTMS_HUMAN	PTMS	0.858937	-0.0756533	0
sp|P21127|CD11B_HUMAN	CDK11B	0.603572	0.168076	0
sp|P21281|VATB2_HUMAN	ATP6V1B2	0.151007	0.138431	0
sp|P21283|VATC1_HUMAN	ATP6V1C1	0.736483	0.0439849	0
sp|P21291|CSRP1_HUMAN	CSRP1	0.456529	-0.149663	0
sp|P21333|FLNA_HUMAN	FLNA	0.0392766	-0.186502	0
sp|P21399|ACOHC_HUMAN	ACO1	0.0927366	-0.136644	0
sp|P21796|VDAC1_HUMAN	VDAC1	0.13559	0.187382	0
sp|P21912|SDHB_HUMAN	SDHB	0.0693391	0.228948	0
sp|P21964|COMT_HUMAN	COMT	0.00132097	0.610966	1
sp|P21980|TGM2_HUMAN	TGM2	0.562546	-0.0633784	0
sp|P22033|MUTA_HUMAN	MMUT	0.0603213	-0.173145	0
sp|P22059|OSBP1_HUMAN	OSBP	0.75038	-0.0484304	0
sp|P22061|PIMT_HUMAN	PCMT1	0.201979	0.116199	0
sp|P22102|PUR2_HUMAN	GART	0.966742	-0.00147422	0
sp|P22234|PUR6_HUMAN	PAICS	0.851397	-0.0520681	0
sp|P22307|SCP2_HUMAN	SCP2	0.530187	0.0773587	0
sp|P22314|UBA1_HUMAN	UBA1	0.285882	-0.0792121	0
sp|P22392|NDKB_HUMAN	NME2	0.775798	-0.0272363	0
sp|P22570|ADRO_HUMAN	FDXR	0.00816239	0.593116	1
sp|P22626|ROA2_HUMAN	HNRNPA2B1	0.00375851	-1.11609	1
sp|P22670|RFX1_HUMAN	RFX1	0.303461	-0.482491	0
sp|P22681|CBL_HUMAN	CBL	0.363235	-0.17757	0
sp|P22695|QCR2_HUMAN	UQCRC2	0.0494132	0.180336	0
sp|P22830|HEMH_HUMAN	FECH	0.00017	0.788652	1
sp|P23193|TCEA1_HUMAN	TCEA1	0.166527	-0.265713	0
sp|P23246|SFPQ_HUMAN	SFPQ	0.213445	-0.625823	0
sp|P23258|TBG1_HUMAN	TUBG1	0.493892	0.104805	0
sp|P23276|KELL_HUMAN	KEL	0.708207	0.147	0
sp|P23284|PPIB_HUMAN	PPIB	0.137341	0.0421742	0
sp|P23297|S10A1_HUMAN	S100A1	0.504743	-0.14446	0
sp|P23327|SRCH_HUMAN	HRC	0.359665	0.288655	0
sp|P23368|MAOM_HUMAN	ME2	0.0245495	-0.187126	0
sp|P23381|SYWC_HUMAN	WARS1	0.190073	-0.114722	0
sp|P23396|RS3_HUMAN	RPS3	0.000592	0.451618	1
sp|P23434|GCSH_HUMAN	GCSH	0.379248	-0.190703	0
sp|P23443|KS6B1_HUMAN	RPS6KB1	0.0322743	0.581627	1
sp|P23497|SP100_HUMAN	SP100	0.59341	-0.269393	0
sp|P23511|NFYA_HUMAN	NFYA	0.341982	-0.114874	0
sp|P23526|SAHH_HUMAN	AHCY	0.389109	-0.0524373	0
sp|P23528|COF1_HUMAN	CFL1	0.238954	-0.20346	0
sp|P23588|IF4B_HUMAN	EIF4B	0.2301	0.0709769	0
sp|P23634|AT2B4_HUMAN	ATP2B4	0.634971	0.13905	0
sp|P23786|CPT2_HUMAN	CPT2	0.0389438	0.278901	0
sp|P23919|KTHY_HUMAN	DTYMK	0.154419	0.165126	0
sp|P23921|RIR1_HUMAN	RRM1	0.478241	0.0544826	0
sp|P24534|EF1B_HUMAN	EEF1B2	0.000149	-0.336347	1
sp|P24539|AT5F1_HUMAN	ATP5PB	0.0101804	0.278214	0
sp|P24666|PPAC_HUMAN	ACP1	0.090075	0.127135	0
sp|P24752|THIL_HUMAN	ACAT1	0.527714	-0.0338674	0
sp|P24928|RPB1_HUMAN	POLR2A	0.516182	-0.0866747	0
sp|P24941|CDK2_HUMAN	CDK2	0.00235362	0.4129	1
sp|P25098|ARBK1_HUMAN	GRK2	0.811286	-0.0932651	0
sp|P25205|MCM3_HUMAN	MCM3	0.279024	-0.0438656	0
sp|P25208|NFYB_HUMAN	NFYB	0.345403	0.40195	0
sp|P25325|THTM_HUMAN	MPST	0.20781	0.302284	0
sp|P25398|RS12_HUMAN	RPS12	0.280618	0.362901	0
sp|P25440|BRD2_HUMAN	BRD2	0.130039	-0.81793	0
sp|P25490|TYY1_HUMAN	YY1	0.00628788	-1.00681	1
sp|P25685|DNJB1_HUMAN	DNAJB1	0.00766551	0.211365	0
sp|P25705|ATPA_HUMAN	ATP5F1A	0.112468	0.182497	0
sp|P25786|PSA1_HUMAN	PSMA1	0.28256	0.127241	0
sp|P25787|PSA2_HUMAN	PSMA2	0.335146	0.203663	0
sp|P25788|PSA3_HUMAN	PSMA3	0.297158	0.101766	0
sp|P25789|PSA4_HUMAN	PSMA4	0.883548	0.0309501	0
sp|P25791|RBTN2_HUMAN	LMO2	0.558966	-0.152932	0
sp|P25815|S100P_HUMAN	S100P	0.776844	-0.198686	0
sp|P26038|MOES_HUMAN	MSN	0.855999	-0.0131602	0
sp|P26196|DDX6_HUMAN	DDX6	0.941409	0.00862851	0
sp|P26358|DNMT1_HUMAN	DNMT1	0.0556394	-0.237056	0
sp|P26368|U2AF2_HUMAN	U2AF2	0.608914	-0.0913775	0
sp|P26373|RL13_HUMAN	RPL13	0.000572	1.15921	1
sp|P26374|RAE2_HUMAN	CHML	0.205093	-0.129856	0
sp|P26583|HMGB2_HUMAN	HMGB2	0.0559364	0.197248	0
sp|P26599|PTBP1_HUMAN	PTBP1	0.0849881	-0.478708	0
sp|P26639|SYTC_HUMAN	TARS1	0.000583	0.449544	1
sp|P26640|SYVC_HUMAN	VARS1	0.115486	0.125706	0
sp|P26641|EF1G_HUMAN	EEF1G	0.00279635	-0.321822	1
sp|P26885|FKBP2_HUMAN	FKBP2	0.395833	0.163402	0
sp|P27105|STOM_HUMAN	STOM	0.0292409	0.53872	1
sp|P27144|KAD4_HUMAN	AK4	0.205332	0.13291	0
sp|P27348|1433T_HUMAN	YWHAQ	0.0015433	-0.330972	1
sp|P27361|MK03_HUMAN	MAPK3	0.622649	0.23827	0
sp|P27635|RL10_HUMAN	RPL10	0.00621586	0.557887	1
sp|P27694|RFA1_HUMAN	RPA1	0.00106604	-0.767947	1
sp|P27695|APEX1_HUMAN	APEX1	0.132109	0.110861	0
sp|P27707|DCK_HUMAN	DCK	0.199906	0.231987	0
sp|P27708|PYR1_HUMAN	CAD	0.0634899	0.241692	0
sp|P27797|CALR_HUMAN	CALR	0.255745	0.137739	0
sp|P27816|MAP4_HUMAN	MAP4	0.185297	-0.0841139	0
sp|P27824|CALX_HUMAN	CANX	0.297379	0.211114	0
sp|P27986|P85A_HUMAN	PIK3R1	0.60073	-0.0984188	0
sp|P28066|PSA5_HUMAN	PSMA5	0.24332	0.0865615	0
sp|P28070|PSB4_HUMAN	PSMB4	0.902708	0.0155303	0
sp|P28072|PSB6_HUMAN	PSMB6	0.0246056	0.33803	1
sp|P28074|PSB5_HUMAN	PSMB5	0.524598	0.0855273	0
sp|P28161|GSTM2_HUMAN	GSTM2	0.639265	-0.0807062	0
sp|P28288|ABCD3_HUMAN	ABCD3	0.16079	0.254425	0
sp|P28289|TMOD1_HUMAN	TMOD1	0.00664671	1.5179	1
sp|P28331|NDUS1_HUMAN	NDUFS1	0.000767	0.466239	1
sp|P28340|DPOD1_HUMAN	POLD1	0.307809	0.103871	0
sp|P28482|MK01_HUMAN	MAPK1	0.229858	0.0571351	0
sp|P28838|AMPL_HUMAN	LAP3	0.59634	-0.0494041	0
sp|P28908|TNR8_HUMAN	TNFRSF8	0.975246	-0.00660522	0
sp|P29083|T2EA_HUMAN	GTF2E1	0.396838	-0.221087	0
sp|P29084|T2EB_HUMAN	GTF2E2	0.0118738	-0.635652	1
sp|P29144|TPP2_HUMAN	TPP2	0.0038602	0.257028	0
sp|P29218|IMPA1_HUMAN	IMPA1	0.779037	0.0380389	0
sp|P29353|SHC1_HUMAN	SHC1	0.0187566	-0.120346	0
sp|P29401|TKT_HUMAN	TKT	0.808533	-0.0285651	0
sp|P29590|PML_HUMAN	PML	0.227887	0.302902	0
sp|P29692|EF1D_HUMAN	EEF1D	0.00180991	-0.434111	1
sp|P30038|AL4A1_HUMAN	ALDH4A1	0.319388	0.269311	0
sp|P30040|ERP29_HUMAN	ERP29	0.140321	0.140921	0
sp|P30041|PRDX6_HUMAN	PRDX6	0.0840976	-0.0814385	0
sp|P30043|BLVRB_HUMAN	BLVRB	0.113106	0.167253	0
sp|P30044|PRDX5_HUMAN	PRDX5	0.700969	0.0325403	0
sp|P30046|DOPD_HUMAN	DDT	0.0262596	-0.357888	1
sp|P30047|GFRP_HUMAN	GCHFR	0.989159	-0.00315944	0
sp|P30048|PRDX3_HUMAN	PRDX3	0.320754	0.113864	0
sp|P30049|ATPD_HUMAN	ATP5F1D	0.789969	0.0836654	0
sp|P30050|RL12_HUMAN	RPL12	0.863579	0.0208594	0
sp|P30084|ECHM_HUMAN	ECHS1	0.108556	0.18246	0
sp|P30085|KCY_HUMAN	CMPK1	0.859396	-0.0444703	0
sp|P30086|PEBP1_HUMAN	PEBP1	0.663561	-0.0342195	0
sp|P30101|PDIA3_HUMAN	PDIA3	0.223525	0.0755197	0
sp|P30153|2AAA_HUMAN	PPP2R1A	0.0759463	-0.141635	0
sp|P30154|2AAB_HUMAN	PPP2R1B	0.0237735	-0.336459	1
sp|P30260|CDC27_HUMAN	CDC27	0.0857346	-0.225709	0
sp|P30405|PPIF_HUMAN	PPIF	0.802974	0.0673053	0
sp|P30419|NMT1_HUMAN	NMT1	0.12322	0.236714	0
sp|P30519|HMOX2_HUMAN	HMOX2	0.019322	0.203929	0
sp|P30520|PURA2_HUMAN	ADSS2	0.332058	0.130315	0
sp|P30533|AMRP_HUMAN	LRPAP1	0.471968	0.0457583	0
sp|P30536|TSPO_HUMAN	TSPO	0.261007	0.0592618	0
sp|P30566|PUR8_HUMAN	ADSL	0.738999	0.0511424	0
sp|P30613|KPYR_HUMAN	PKLR	0.923147	-0.00778873	0
sp|P30622|CLIP1_HUMAN	CLIP1	0.304611	-0.0742592	0
sp|P30626|SORCN_HUMAN	SRI	0.269093	-0.130119	0
sp|P30711|GSTT1_HUMAN	GSTT1	0.122503	-0.659366	0
sp|P30740|ILEU_HUMAN	SERPINB1	0.794224	-0.0275326	0
sp|P30825|SL7A1_HUMAN	SLC7A1	0.819171	0.0940179	0
sp|P30837|AL1B1_HUMAN	ALDH1B1	0.611332	0.113671	0
sp|P30876|RPB2_HUMAN	POLR2B	0.00431889	-0.432037	1
sp|P31040|SDHA_HUMAN	SDHA	0.51706	0.0845645	0
sp|P31146|COR1A_HUMAN	CORO1A	0.93714	0.0199347	0
sp|P31150|GDIA_HUMAN	GDI1	0.550769	0.189297	0
sp|P31153|METK2_HUMAN	MAT2A	0.862733	-0.0152292	0
sp|P31321|KAP1_HUMAN	PRKAR1B	0.603217	-0.239657	0
sp|P31323|KAP3_HUMAN	PRKAR2B	0.0358572	-1.302	1
sp|P31350|RIR2_HUMAN	RRM2	0.366686	0.0898667	0
sp|P31483|TIA1_HUMAN	TIA1	0.941897	0.0214446	0
sp|P31689|DNJA1_HUMAN	DNAJA1	0.264648	0.111974	0
sp|P31749|AKT1_HUMAN	AKT1	0.465038	0.474965	0
sp|P31751|AKT2_HUMAN	AKT2	0.0293761	0.381754	1
sp|P31930|QCR1_HUMAN	UQCRC1	0.289392	0.112925	0
sp|P31937|3HIDH_HUMAN	HIBADH	0.241385	0.102168	0
sp|P31939|PUR9_HUMAN	ATIC	0.0257025	-0.314538	1
sp|P31943|HNRH1_HUMAN	HNRNPH1	0.116016	-0.50108	0
sp|P31946|1433B_HUMAN	YWHAB	0.281014	-0.296395	0
sp|P31947|1433S_HUMAN	SFN	0.0579924	-0.39381	0
sp|P31948|STIP1_HUMAN	STIP1	0.0450431	-0.117724	0
sp|P31949|S10AB_HUMAN	S100A11	0.783224	-0.146831	0
sp|P32019|I5P2_HUMAN	INPP5B	0.475058	0.11254	0
sp|P32119|PRDX2_HUMAN	PRDX2	0.715022	-0.0581982	0
sp|P32189|GLPK_HUMAN	GK	0.174761	0.178948	0
sp|P32321|DCTD_HUMAN	DCTD	0.440094	0.133162	0
sp|P32322|P5CR1_HUMAN	PYCR1	0.403185	0.0953187	0
sp|P32856|STX2_HUMAN	STX2	0.69891	-0.10068	0
sp|P32929|CGL_HUMAN	CTH	0.490084	0.0431581	0
sp|P32969|RL9_HUMAN	RPL9	0.00349038	1.11061	1
sp|P33121|ACSL1_HUMAN	ACSL1	0.0275464	-0.518921	1
sp|P33176|KINH_HUMAN	KIF5B	0.158976	0.0962482	0
sp|P33240|CSTF2_HUMAN	CSTF2	0.82907	-0.00848931	0
sp|P33316|DUT_HUMAN	DUT	0.504783	0.107821	0
sp|P33527|MRP1_HUMAN	ABCC1	0.701741	0.0670646	0
sp|P33552|CKS2_HUMAN	CKS2	0.895877	0.0109122	0
sp|P33908|MA1A1_HUMAN	MAN1A1	0.569088	0.227629	0
sp|P33981|TTK_HUMAN	TTK	0.854832	-0.0348673	0
sp|P33991|MCM4_HUMAN	MCM4	0.997828	0.000358	0
sp|P33992|MCM5_HUMAN	MCM5	0.121491	-0.188789	0
sp|P33993|MCM7_HUMAN	MCM7	0.0174143	-0.201555	0
sp|P34896|GLYC_HUMAN	SHMT1	0.00701222	-0.330261	1
sp|P34897|GLYM_HUMAN	SHMT2	0.209174	0.0622377	0
sp|P34913|HYES_HUMAN	EPHX2	0.0266441	0.391347	1
sp|P34932|HSP74_HUMAN	HSPA4	0.782224	-0.020075	0
sp|P34949|MPI_HUMAN	MPI	0.812255	0.0452715	0
sp|P35219|CAH8_HUMAN	CA8	0.398141	-0.120463	0
sp|P35221|CTNA1_HUMAN	CTNNA1	0.0497848	-0.251082	0
sp|P35226|BMI1_HUMAN	BMI1	0.285546	0.556133	0
sp|P35232|PHB_HUMAN	PHB	0.110008	0.227683	0
sp|P35237|SPB6_HUMAN	SERPINB6	0.0245612	-0.104655	0
sp|P35241|RADI_HUMAN	RDX	0.51224	0.0638152	0
sp|P35244|RFA3_HUMAN	RPA3	0.351807	-0.146522	0
sp|P35249|RFC4_HUMAN	RFC4	0.237946	0.144883	0
sp|P35250|RFC2_HUMAN	RFC2	0.506726	0.0577033	0
sp|P35268|RL22_HUMAN	RPL22	0.250262	0.46955	0
sp|P35269|T2FA_HUMAN	GTF2F1	0.495793	-0.109511	0
sp|P35270|SPRE_HUMAN	SPR	0.00765379	0.597408	1
sp|P35520|CBS_HUMAN	CBS	0.231015	0.107454	0
sp|P35573|GDE_HUMAN	AGL	0.0350392	0.235367	0
sp|P35579|MYH9_HUMAN	MYH9	0.214138	0.0595511	0
sp|P35580|MYH10_HUMAN	MYH10	0.981885	0.00210829	0
sp|P35606|COPB2_HUMAN	COPB2	0.974482	0.0014084	0
sp|P35610|SOAT1_HUMAN	SOAT1	0.00337886	0.309314	1
sp|P35611|ADDA_HUMAN	ADD1	0.896096	-0.0162478	0
sp|P35612|ADDB_HUMAN	ADD2	0.97963	-0.00248184	0
sp|P35613|BASI_HUMAN	BSG	0.0354676	0.183415	0
sp|P35637|FUS_HUMAN	FUS	0.840238	-0.0154268	0
sp|P35658|NU214_HUMAN	NUP214	0.433293	0.0760834	0
sp|P35659|DEK_HUMAN	DEK	0.0871251	-0.812766	0
sp|P35754|GLRX1_HUMAN	GLRX	0.718948	0.080129	0
sp|P35790|CHKA_HUMAN	CHKA	0.210834	0.443807	0
sp|P35914|HMGCL_HUMAN	HMGCL	0.00295105	0.22229	0
sp|P35998|PRS7_HUMAN	PSMC2	0.435312	0.0597734	0
sp|P36404|ARL2_HUMAN	ARL2	0.385768	0.124054	0
sp|P36405|ARL3_HUMAN	ARL3	0.142388	-0.163593	0
sp|P36507|MP2K2_HUMAN	MAP2K2	0.00309343	-0.867167	1
sp|P36542|ATPG_HUMAN	ATP5F1C	0.341113	0.161498	0
sp|P36543|VATE1_HUMAN	ATP6V1E1	0.0425897	0.284497	0
sp|P36551|HEM6_HUMAN	CPOX	0.0464074	0.371343	1
sp|P36578|RL4_HUMAN	RPL4	0.000542	1.22971	1
sp|P36639|8ODP_HUMAN	NUDT1	3.04e-05	1.24983	1
sp|P36776|LONM_HUMAN	LONP1	0.681635	0.0363003	0
sp|P36873|PP1G_HUMAN	PPP1CC	0.886061	0.0322177	0
sp|P36915|GNL1_HUMAN	GNL1	0.000331	-0.789242	1
sp|P36954|RPB9_HUMAN	POLR2I	0.00299	-0.512597	1
sp|P36957|ODO2_HUMAN	DLST	0.0223267	-0.184758	0
sp|P36959|GMPR1_HUMAN	GMPR	0.306747	0.0889933	0
sp|P36969|GPX4_HUMAN	GPX4	0.427418	-0.158564	0
sp|P37108|SRP14_HUMAN	SRP14	0.373108	0.141281	0
sp|P37198|NUP62_HUMAN	NUP62	0.000423	0.314056	1
sp|P37268|FDFT_HUMAN	FDFT1	0.526588	0.134345	0
sp|P37802|TAGL2_HUMAN	TAGLN2	0.592672	-0.156221	0
sp|P37837|TALDO_HUMAN	TALDO1	0.0260165	0.333091	1
sp|P38117|ETFB_HUMAN	ETFB	0.778222	0.0367767	0
sp|P38159|RBMX_HUMAN	RBMX	0.212195	-0.684714	0
sp|P38606|VATA_HUMAN	ATP6V1A	0.0198637	0.138216	0
sp|P38646|GRP75_HUMAN	HSPA9	0.694331	0.0244042	0
sp|P38919|IF4A3_HUMAN	EIF4A3	0.0397193	-0.416873	1
sp|P39019|RS19_HUMAN	RPS19	0.059586	0.536389	0
sp|P39023|RL3_HUMAN	RPL3	0.000269	1.00879	1
sp|P39210|MPV17_HUMAN	MPV17	0.178589	0.567042	0
sp|P39656|OST48_HUMAN	DDOST	0.031026	0.257674	0
sp|P39687|AN32A_HUMAN	ANP32A	0.893388	-0.0619308	0
sp|P39748|FEN1_HUMAN	FEN1	0.000246	0.933319	1
sp|P39880|CUX1_HUMAN	CUX1	0.839869	0.0630879	0
sp|P40121|CAPG_HUMAN	CAPG	0.817865	-0.0466571	0
sp|P40222|TXLNA_HUMAN	TXLNA	0.73188	0.0461081	0
sp|P40227|TCPZ_HUMAN	CCT6A	0.992702	0.000707	0
sp|P40337|VHL_HUMAN	VHL	0.582332	0.0952597	0
sp|P40429|RL13A_HUMAN	RPL13A	0.000492	0.997582	1
sp|P40616|ARL1_HUMAN	ARL1	0.0293783	0.33956	1
sp|P40692|MLH1_HUMAN	MLH1	0.523189	-0.269658	0
sp|P40763|STAT3_HUMAN	STAT3	0.080686	-0.68377	0
sp|P40855|PEX19_HUMAN	PEX19	0.00511088	-0.40487	1
sp|P40925|MDHC_HUMAN	MDH1	0.12792	0.146578	0
sp|P40926|MDHM_HUMAN	MDH2	0.599057	0.066464	0
sp|P40937|RFC5_HUMAN	RFC5	0.92447	0.0168364	0
sp|P40938|RFC3_HUMAN	RFC3	0.054794	-0.248835	0
sp|P40939|ECHA_HUMAN	HADHA	0.00477535	0.403969	1
sp|P41091|IF2G_HUMAN	EIF2S3	0.791978	0.0245257	0
sp|P41208|CETN2_HUMAN	CETN2	0.0685311	0.336529	0
sp|P41214|EIF2D_HUMAN	EIF2D	0.118639	0.916835	0
sp|P41223|BUD31_HUMAN	BUD31	0.441703	-0.176801	0
sp|P41227|NAA10_HUMAN	NAA10	0.500372	-0.0886925	0
sp|P41229|KDM5C_HUMAN	KDM5C	0.0962759	-1.06645	0
sp|P41236|IPP2_HUMAN	PPP1R2	0.370269	-0.042165	0
sp|P41240|CSK_HUMAN	CSK	0.715833	0.0630407	0
sp|P41250|GARS_HUMAN	GARS1	0.2089	-0.0653435	0
sp|P41252|SYIC_HUMAN	IARS1	0.00347583	0.427413	1
sp|P41440|S19A1_HUMAN	SLC19A1	0.0818928	0.277378	0
sp|P41567|EIF1_HUMAN	EIF1	0.198474	-0.13939	0
sp|P41743|KPCI_HUMAN	PRKCI	0.973674	0.00656724	0
sp|P42025|ACTY_HUMAN	ACTR1B	0.247585	0.271053	0
sp|P42126|ECI1_HUMAN	ECI1	0.0571386	0.126037	0
sp|P42166|LAP2A_HUMAN	TMPO	0.708225	0.221704	0
sp|P42167|LAP2B_HUMAN	TMPO	0.0380497	0.190863	0
sp|P42224|STAT1_HUMAN	STAT1	0.22485	-0.274986	0
sp|P42229|STA5A_HUMAN	STAT5A	0.0266387	-0.255859	0
sp|P42285|MTREX_HUMAN	MTREX	0.0303042	0.494879	1
sp|P42338|PK3CB_HUMAN	PIK3CB	0.709834	0.231423	0
sp|P42345|MTOR_HUMAN	MTOR	0.461801	0.179194	0
sp|P42356|PI4KA_HUMAN	PI4KA	0.118561	0.442634	0
sp|P42566|EPS15_HUMAN	EPS15	0.283097	0.148369	0
sp|P42574|CASP3_HUMAN	CASP3	0.731938	0.0649889	0
sp|P42677|RS27_HUMAN	RPS27	0.133193	0.221671	0
sp|P42704|LPPRC_HUMAN	LRPPRC	0.561043	-0.279177	0
sp|P42765|THIM_HUMAN	ACAA2	0.106466	0.177853	0
sp|P42766|RL35_HUMAN	RPL35	0.0287923	1.02335	1
sp|P42773|CDN2C_HUMAN	CDKN2C	0.0155735	-0.910077	1
sp|P42785|PCP_HUMAN	PRCP	0.29113	-0.191324	0
sp|P42898|MTHR_HUMAN	MTHFR	0.960687	-0.00293351	0
sp|P43003|EAA1_HUMAN	SLC1A3	0.336643	0.724065	0
sp|P43007|SATT_HUMAN	SLC1A4	0.93497	0.0439138	0
sp|P43034|LIS1_HUMAN	PAFAH1B1	0.956814	0.00357707	0
sp|P43121|MUC18_HUMAN	MCAM	0.0579611	0.131523	0
sp|P43243|MATR3_HUMAN	MATR3	0.716508	-0.136918	0
sp|P43246|MSH2_HUMAN	MSH2	0.596987	0.0417112	0
sp|P43304|GPDM_HUMAN	GPD2	0.0989196	0.253453	0
sp|P43307|SSRA_HUMAN	SSR1	0.262153	0.15184	0
sp|P43355|MAGA1_HUMAN	MAGEA1	0.157564	0.505372	0
sp|P43362|MAGA9_HUMAN	MAGEA9	0.71213	0.327026	0
sp|P43366|MAGB1_HUMAN	MAGEB1	0.00882017	-1.19529	1
sp|P43487|RANG_HUMAN	RANBP1	0.598567	-0.137408	0
sp|P43490|NAMPT_HUMAN	NAMPT	0.349845	0.051799	0
sp|P43686|PRS6B_HUMAN	PSMC4	0.110204	0.113707	0
sp|P43897|EFTS_HUMAN	TSFM	0.0554282	0.354218	0
sp|P45880|VDAC2_HUMAN	VDAC2	0.0230108	0.220218	0
sp|P45954|ACDSB_HUMAN	ACADSB	0.148647	0.198822	0
sp|P45973|CBX5_HUMAN	CBX5	0.264354	-0.10183	0
sp|P45974|UBP5_HUMAN	USP5	0.0263959	-0.211541	0
sp|P45983|MK08_HUMAN	MAPK8	0.00345938	0.835157	1
sp|P45984|MK09_HUMAN	MAPK9	0.124389	0.396563	0
sp|P45985|MP2K4_HUMAN	MAP2K4	0.00500682	-0.630069	1
sp|P46013|KI67_HUMAN	MKI67	0.00928849	-0.471301	1
sp|P46060|RAGP1_HUMAN	RANGAP1	0.207075	-0.197938	0
sp|P46063|RECQ1_HUMAN	RECQL	0.901263	0.00843307	0
sp|P46087|NOP2_HUMAN	NOP2	0.962334	0.00619481	0
sp|P46108|CRK_HUMAN	CRK	0.214952	-0.364019	0
sp|P46109|CRKL_HUMAN	CRKL	0.00530242	-0.419995	1
sp|P46199|IF2M_HUMAN	MTIF2	0.833788	-0.102698	0
sp|P46379|BAG6_HUMAN	BAG6	0.01295	-0.334705	1
sp|P46459|NSF_HUMAN	NSF	0.628293	0.0258921	0
sp|P46734|MP2K3_HUMAN	MAP2K3	0.857055	0.0983528	0
sp|P46736|BRCC3_HUMAN	BRCC3	0.395907	0.137216	0
sp|P46776|RL27A_HUMAN	RPL27A	0.000731	1.01124	1
sp|P46777|RL5_HUMAN	RPL5	0.0790872	0.247424	0
sp|P46778|RL21_HUMAN	RPL21	0.0013544	1.11219	1
sp|P46779|RL28_HUMAN	RPL28	0.00306644	1.18332	1
sp|P46781|RS9_HUMAN	RPS9	0.00165773	0.804821	1
sp|P46782|RS5_HUMAN	RPS5	7.22e-05	0.502902	1
sp|P46783|RS10_HUMAN	RPS10	0.0193636	0.492134	1
sp|P46821|MAP1B_HUMAN	MAP1B	0.667861	0.02732	0
sp|P46926|GNPI1_HUMAN	GNPDA1	0.34996	0.105474	0
sp|P46934|NEDD4_HUMAN	NEDD4	0.427882	0.167497	0
sp|P46940|IQGA1_HUMAN	IQGAP1	0.000547	0.171168	0
sp|P46976|GLYG_HUMAN	GYG1	0.00984179	-0.430124	1
sp|P46977|STT3A_HUMAN	STT3A	0.00507732	0.196597	0
sp|P47224|MSS4_HUMAN	RABIF	0.714679	-0.10573	0
sp|P47755|CAZA2_HUMAN	CAPZA2	0.0341516	-0.157958	0
sp|P47756|CAPZB_HUMAN	CAPZB	0.405363	-0.172388	0
sp|P47813|IF1AX_HUMAN	EIF1AX	0.71554	0.0504634	0
sp|P47897|SYQ_HUMAN	QARS1	0.01558	0.47514	1
sp|P47914|RL29_HUMAN	RPL29	0.00275048	1.17944	1
sp|P47985|UCRI_HUMAN	UQCRFS1	0.16213	0.14816	0
sp|P48047|ATPO_HUMAN	ATP5PO	0.551561	0.0882089	0
sp|P48059|LIMS1_HUMAN	LIMS1	0.0107023	-0.238658	0
sp|P48147|PPCE_HUMAN	PREP	0.0894477	-0.192285	0
sp|P48163|MAOX_HUMAN	ME1	0.628818	-0.0713449	0
sp|P48200|IREB2_HUMAN	IREB2	0.669354	0.134152	0
sp|P48357|LEPR_HUMAN	LEPR	0.229051	0.519082	0
sp|P48426|PI42A_HUMAN	PIP4K2A	0.342925	-0.230089	0
sp|P48444|COPD_HUMAN	ARCN1	0.0293567	-0.25511	0
sp|P48449|LSS_HUMAN	LSS	0.21008	0.763359	0
sp|P48454|PP2BC_HUMAN	PPP3CC	0.0201311	-0.0771591	0
sp|P48506|GSH1_HUMAN	GCLC	0.617462	0.139411	0
sp|P48507|GSH0_HUMAN	GCLM	0.334605	-0.186359	0
sp|P48509|CD151_HUMAN	CD151	0.18827	0.298441	0
sp|P48556|PSMD8_HUMAN	PSMD8	0.249966	0.111257	0
sp|P48634|PRC2A_HUMAN	PRRC2A	0.446708	0.111182	0
sp|P48637|GSHB_HUMAN	GSS	0.811657	0.0366217	0
sp|P48643|TCPE_HUMAN	CCT5	0.882965	0.0146762	0
sp|P48651|PTSS1_HUMAN	PTDSS1	0.521476	-0.185494	0
sp|P48681|NEST_HUMAN	NES	0.341416	0.133054	0
sp|P48723|HSP13_HUMAN	HSPA13	0.896485	-0.0169865	0
sp|P48729|KC1A_HUMAN	CSNK1A1	0.890068	-0.00406708	0
sp|P48735|IDHP_HUMAN	IDH2	0.0640467	0.245979	0
sp|P48739|PIPNB_HUMAN	PITPNB	0.00082	0.262777	0
sp|P48960|AGRE5_HUMAN	ADGRE5	0.448437	0.202588	0
sp|P49005|DPOD2_HUMAN	POLD2	0.219241	-0.397236	0
sp|P49006|MRP_HUMAN	MARCKSL1	0.0335267	0.243768	0
sp|P49023|PAXI_HUMAN	PXN	0.0547472	-0.176827	0
sp|P49069|CAMLG_HUMAN	CAMLG	0.0531053	0.530373	0
sp|P49137|MAPK2_HUMAN	MAPKAPK2	0.483566	0.0835515	0
sp|P49189|AL9A1_HUMAN	ALDH9A1	0.42794	0.10736	0
sp|P49207|RL34_HUMAN	RPL34	0.0156119	0.99355	1
sp|P49247|RPIA_HUMAN	RPIA	0.187794	-0.181301	0
sp|P49257|LMAN1_HUMAN	LMAN1	0.266196	0.133366	0
sp|P49321|NASP_HUMAN	NASP	0.00722845	-0.341679	1
sp|P49327|FAS_HUMAN	FASN	0.536327	0.0365965	0
sp|P49354|FNTA_HUMAN	FNTA	0.488928	-0.076585	0
sp|P49356|FNTB_HUMAN	FNTB	0.00341577	0.484264	1
sp|P49366|DHYS_HUMAN	DHPS	0.974596	-0.00506515	0
sp|P49368|TCPG_HUMAN	CCT3	0.386108	0.0692779	0
sp|P49406|RM19_HUMAN	MRPL19	0.849849	-0.0554595	0
sp|P49407|ARRB1_HUMAN	ARRB1	0.441548	-0.15118	0
sp|P49411|EFTU_HUMAN	TUFM	0.00586407	0.327502	1
sp|P49427|UB2R1_HUMAN	CDC34	0.0841514	-0.334293	0
sp|P49448|DHE4_HUMAN	GLUD2	0.0674516	0.373996	0
sp|P49454|CENPF_HUMAN	CENPF	0.000467	-0.687742	1
sp|P49458|SRP09_HUMAN	SRP9	0.408232	0.0393879	0
sp|P49459|UBE2A_HUMAN	UBE2A	0.701461	-0.123805	0
sp|P49585|PCY1A_HUMAN	PCYT1A	0.0251427	-0.640754	1
sp|P49588|SYAC_HUMAN	AARS1	0.0597738	0.0815772	0
sp|P49589|SYCC_HUMAN	CARS1	0.278427	0.172354	0
sp|P49590|SYHM_HUMAN	HARS2	0.27614	0.17542	0
sp|P49591|SYSC_HUMAN	SARS1	0.4891	-0.0362054	0
sp|P49593|PPM1F_HUMAN	PPM1F	0.295289	0.344859	0
sp|P49642|PRI1_HUMAN	PRIM1	0.0765488	-0.243101	0
sp|P49643|PRI2_HUMAN	PRIM2	0.310879	0.252736	0
sp|P49711|CTCF_HUMAN	CTCF	0.148462	-0.32019	0
sp|P49720|PSB3_HUMAN	PSMB3	0.417012	0.103336	0
sp|P49721|PSB2_HUMAN	PSMB2	0.107338	0.0815174	0
sp|P49736|MCM2_HUMAN	MCM2	0.0123775	-0.185337	0
sp|P49748|ACADV_HUMAN	ACADVL	0.60792	-0.0416913	0
sp|P49750|YLPM1_HUMAN	YLPM1	0.102105	-0.267623	0
sp|P49754|VPS41_HUMAN	VPS41	0.0942888	-0.558514	0
sp|P49755|TMEDA_HUMAN	TMED10	0.011659	0.401411	1
sp|P49756|RBM25_HUMAN	RBM25	0.0168838	-0.323213	1
sp|P49757|NUMB_HUMAN	NUMB	0.287815	0.123846	0
sp|P49770|EI2BB_HUMAN	EIF2B2	0.907267	-0.0130121	0
sp|P49773|HINT1_HUMAN	HINT1	0.581819	0.106435	0
sp|P49790|NU153_HUMAN	NUP153	0.819513	-0.0217156	0
sp|P49792|RBP2_HUMAN	RANBP2	0.20999	-0.191369	0
sp|P49821|NDUV1_HUMAN	NDUFV1	0.00382863	0.436313	1
sp|P49840|GSK3A_HUMAN	GSK3A	0.0116709	0.405466	1
sp|P49841|GSK3B_HUMAN	GSK3B	0.0165023	0.879643	1
sp|P49902|5NTC_HUMAN	NT5C2	0.722425	0.0718387	0
sp|P49903|SPS1_HUMAN	SEPHS1	0.385279	-0.156022	0
sp|P49914|MTHFS_HUMAN	MTHFS	0.0425875	0.184133	0
sp|P49915|GUAA_HUMAN	GMPS	0.000697	0.231764	0
sp|P49959|MRE11_HUMAN	MRE11	0.0947803	-0.364456	0
sp|P50053|KHK_HUMAN	KHK	0.641404	-0.246456	0
sp|P50135|HNMT_HUMAN	HNMT	0.0738967	0.524642	0
sp|P50148|GNAQ_HUMAN	GNAQ	0.497104	-0.0298359	0
sp|P50213|IDH3A_HUMAN	IDH3A	0.025042	0.268435	0
sp|P50225|ST1A1_HUMAN	SULT1A1	0.0372848	-0.742272	1
sp|P50336|PPOX_HUMAN	PPOX	0.0675286	0.252621	0
sp|P50395|GDIB_HUMAN	GDI2	0.245016	-0.0642383	0
sp|P50402|EMD_HUMAN	EMD	0.857274	-0.0341729	0
sp|P50416|CPT1A_HUMAN	CPT1A	0.807478	0.111684	0
sp|P50453|SPB9_HUMAN	SERPINB9	0.687946	-0.0720921	0
sp|P50454|SERPH_HUMAN	SERPINH1	0.171735	0.0968178	0
sp|P50479|PDLI4_HUMAN	PDLIM4	0.0461441	-0.386985	1
sp|P50502|F10A1_HUMAN	ST13	0.941771	-0.00378527	0
sp|P50542|PEX5_HUMAN	PEX5	0.52969	0.429229	0
sp|P50552|VASP_HUMAN	VASP	0.255743	-0.105616	0
sp|P50570|DYN2_HUMAN	DNM2	0.0568563	0.213937	0
sp|P50579|MAP2_HUMAN	METAP2	0.78638	-0.0226333	0
sp|P50583|AP4A_HUMAN	NUDT2	0.105158	0.462448	0
sp|P50613|CDK7_HUMAN	CDK7	0.0992525	-0.435941	0
sp|P50747|BPL1_HUMAN	HLCS	0.0338631	-0.360523	1
sp|P50748|KNTC1_HUMAN	KNTC1	0.0202148	-1.10243	1
sp|P50750|CDK9_HUMAN	CDK9	0.586106	0.144711	0
sp|P50851|LRBA_HUMAN	LRBA	0.985377	0.00141208	0
sp|P50897|PPT1_HUMAN	PPT1	0.00324682	-0.944771	1
sp|P50914|RL14_HUMAN	RPL14	7.36e-05	0.722278	1
sp|P50990|TCPQ_HUMAN	CCT8	0.524709	0.0244571	0
sp|P50991|TCPD_HUMAN	CCT4	0.621967	0.0686928	0
sp|P50995|ANX11_HUMAN	ANXA11	0.00240731	0.303297	1
sp|P51003|PAPOA_HUMAN	PAPOLA	0.698798	-0.0818141	0
sp|P51114|FXR1_HUMAN	FXR1	0.0735377	-0.764082	0
sp|P51148|RAB5C_HUMAN	RAB5C	0.584792	0.0816661	0
sp|P51149|RAB7A_HUMAN	RAB7A	0.00705311	0.129563	0
sp|P51151|RAB9A_HUMAN	RAB9A	0.974334	0.00537104	0
sp|P51153|RAB13_HUMAN	RAB13	0.0739061	0.241275	0
sp|P51159|RB27A_HUMAN	RAB27A	0.0703899	0.120529	0
sp|P51178|PLCD1_HUMAN	PLCD1	0.72306	0.0853511	0
sp|P51398|RT29_HUMAN	DAP3	0.212652	0.213911	0
sp|P51452|DUS3_HUMAN	DUSP3	0.00615178	-0.444505	1
sp|P51530|DNA2_HUMAN	DNA2	0.339976	0.179828	0
sp|P51532|SMCA4_HUMAN	SMARCA4	0.360716	-0.2676	0
sp|P51553|IDH3G_HUMAN	IDH3G	0.0154372	0.249338	0
sp|P51570|GALK1_HUMAN	GALK1	0.393526	0.133535	0
sp|P51571|SSRD_HUMAN	SSR4	0.229857	0.118963	0
sp|P51572|BAP31_HUMAN	BCAP31	0.0830367	0.238347	0
sp|P51580|TPMT_HUMAN	TPMT	0.889405	-0.00806595	0
sp|P51606|RENBP_HUMAN	RENBP	0.527872	-0.108675	0
sp|P51610|HCFC1_HUMAN	HCFC1	0.0184107	0.328549	1
sp|P51649|SSDH_HUMAN	ALDH5A1	0.655079	0.0527421	0
sp|P51659|DHB4_HUMAN	HSD17B4	0.0148124	-0.263862	0
sp|P51665|PSMD7_HUMAN	PSMD7	0.255873	0.164061	0
sp|P51687|SUOX_HUMAN	SUOX	0.252318	0.301019	0
sp|P51692|STA5B_HUMAN	STAT5B	0.0337388	-0.321936	1
sp|P51784|UBP11_HUMAN	USP11	0.585888	-0.236158	0
sp|P51790|CLCN3_HUMAN	CLCN3	0.525953	0.0802733	0
sp|P51795|CLCN5_HUMAN	CLCN5	0.331822	-0.216093	0
sp|P51809|VAMP7_HUMAN	VAMP7	0.789465	0.06618	0
sp|P51812|KS6A3_HUMAN	RPS6KA3	0.0785082	-0.43546	0
sp|P51858|HDGF_HUMAN	HDGF	0.271499	-0.205451	0
sp|P51946|CCNH_HUMAN	CCNH	0.00415593	-0.409166	1
sp|P51948|MAT1_HUMAN	MNAT1	0.138015	-0.293905	0
sp|P51970|NDUA8_HUMAN	NDUFA8	0.680854	-0.039143	0
sp|P52209|6PGD_HUMAN	PGD	0.64877	-0.025838	0
sp|P52272|HNRPM_HUMAN	HNRNPM	0.0365223	-0.84504	1
sp|P52292|IMA1_HUMAN	KPNA2	0.773517	0.147218	0
sp|P52294|IMA5_HUMAN	KPNA1	0.399763	-0.273919	0
sp|P52298|NCBP2_HUMAN	NCBP2	0.106928	0.4763	0
sp|P52306|GDS1_HUMAN	RAP1GDS1	0.0670792	-0.197965	0
sp|P52434|RPAB3_HUMAN	POLR2H	0.400562	-0.224387	0
sp|P52565|GDIR1_HUMAN	ARHGDIA	0.217138	-0.102217	0
sp|P52566|GDIR2_HUMAN	ARHGDIB	0.788144	0.0451051	0
sp|P52594|AGFG1_HUMAN	AGFG1	0.0932727	-0.408904	0
sp|P52597|HNRPF_HUMAN	HNRNPF	0.970342	-0.00840735	0
sp|P52630|STAT2_HUMAN	STAT2	0.0229705	-1.23534	1
sp|P52655|TF2AA_HUMAN	GTF2A1	0.130658	-0.611314	0
sp|P52657|T2AG_HUMAN	GTF2A2	0.76173	0.129519	0
sp|P52701|MSH6_HUMAN	MSH6	0.526192	-0.27261	0
sp|P52732|KIF11_HUMAN	KIF11	0.458206	-0.340379	0
sp|P52756|RBM5_HUMAN	RBM5	0.18497	-0.587406	0
sp|P52758|RIDA_HUMAN	RIDA	0.598205	0.0996864	0
sp|P52788|SPSY_HUMAN	SMS	0.0412519	-0.281922	0
sp|P52789|HXK2_HUMAN	HK2	0.521838	-0.0786687	0
sp|P52815|RM12_HUMAN	MRPL12	0.79778	0.020954	0
sp|P52888|THOP1_HUMAN	THOP1	0.5586	0.0878954	0
sp|P52907|CAZA1_HUMAN	CAPZA1	0.289139	-0.0630378	0
sp|P52948|NUP98_HUMAN	NUP98	0.0187674	0.385559	1
sp|P53004|BIEA_HUMAN	BLVRA	0.755573	-0.0597162	0
sp|P53007|TXTP_HUMAN	SLC25A1	0.383245	0.159711	0
sp|P53041|PPP5_HUMAN	PPP5C	0.797839	-0.0396679	0
sp|P53350|PLK1_HUMAN	PLK1	0.0142869	-0.598551	1
sp|P53365|ARFP2_HUMAN	ARFIP2	0.091694	0.430999	0
sp|P53367|ARFP1_HUMAN	ARFIP1	0.0160453	0.449483	1
sp|P53384|NUBP1_HUMAN	NUBP1	0.96944	0.00692145	0
sp|P53396|ACLY_HUMAN	ACLY	0.000667	-0.17984	0
sp|P53582|MAP11_HUMAN	METAP1	0.0848363	-0.355652	0
sp|P53597|SUCA_HUMAN	SUCLG1	0.0144318	0.158564	0
sp|P53602|MVD1_HUMAN	MVD	0.197602	0.119575	0
sp|P53609|PGTB1_HUMAN	PGGT1B	0.760248	0.090412	0
sp|P53611|PGTB2_HUMAN	RABGGTB	0.364498	-0.0917352	0
sp|P53618|COPB_HUMAN	COPB1	0.603527	-0.0594046	0
sp|P53621|COPA_HUMAN	COPA	0.0894615	-0.0756193	0
sp|P53634|CATC_HUMAN	CTSC	0.294591	-0.271432	0
sp|P53680|AP2S1_HUMAN	AP2S1	0.569468	-0.0889305	0
sp|P53701|CCHL_HUMAN	HCCS	0.549861	0.116175	0
sp|P53814|SMTN_HUMAN	SMTN	0.608591	-0.219897	0
sp|P53985|MOT1_HUMAN	SLC16A1	0.641769	0.218618	0
sp|P53990|IST1_HUMAN	IST1	0.000122	0.921335	1
sp|P53992|SC24C_HUMAN	SEC24C	0.918885	0.0132284	0
sp|P53999|TCP4_HUMAN	SUB1	0.296202	-0.154605	0
sp|P54105|ICLN_HUMAN	CLNS1A	0.334644	0.155857	0
sp|P54136|SYRC_HUMAN	RARS1	0.0142784	0.207596	0
sp|P54577|SYYC_HUMAN	YARS1	0.130393	0.132214	0
sp|P54578|UBP14_HUMAN	USP14	0.262281	-0.121172	0
sp|P54619|AAKG1_HUMAN	PRKAG1	0.00775646	-0.527139	1
sp|P54687|BCAT1_HUMAN	BCAT1	0.307337	-0.172243	0
sp|P54709|AT1B3_HUMAN	ATP1B3	0.0584556	0.370866	0
sp|P54725|RD23A_HUMAN	RAD23A	0.0183143	-0.521047	1
sp|P54727|RD23B_HUMAN	RAD23B	0.738764	-0.11044	0
sp|P54802|ANAG_HUMAN	NAGLU	0.143931	-0.731779	0
sp|P54819|KAD2_HUMAN	AK2	0.784086	0.0240876	0
sp|P54886|P5CS_HUMAN	ALDH18A1	0.00942732	0.285832	0
sp|P54920|SNAA_HUMAN	NAPA	0.00814404	-0.344961	1
sp|P55008|AIF1_HUMAN	AIF1	0.538723	-0.0948177	0
sp|P55010|IF5_HUMAN	EIF5	0.135398	-0.197866	0
sp|P55011|S12A2_HUMAN	SLC12A2	0.535159	-0.167462	0
sp|P55036|PSMD4_HUMAN	PSMD4	0.647213	0.0628931	0
sp|P55039|DRG2_HUMAN	DRG2	0.189212	0.302116	0
sp|P55060|XPO2_HUMAN	CSE1L	0.0196109	-0.634039	1
sp|P55072|TERA_HUMAN	VCP	0.74302	0.027113	0
sp|P55081|MFAP1_HUMAN	MFAP1	0.000117	-0.474626	1
sp|P55084|ECHB_HUMAN	HADHB	0.341544	0.227603	0
sp|P55145|MANF_HUMAN	MANF	0.312367	0.139102	0
sp|P55196|AFAD_HUMAN	AFDN	0.0506858	-0.247144	0
sp|P55199|ELL_HUMAN	ELL	0.867349	0.0231654	0
sp|P55209|NP1L1_HUMAN	NAP1L1	8.66e-05	-0.466611	1
sp|P55212|CASP6_HUMAN	CASP6	0.0900334	0.170621	0
sp|P55263|ADK_HUMAN	ADK	0.857369	0.0143008	0
sp|P55265|DSRAD_HUMAN	ADAR	0.197163	-0.740737	0
sp|P55735|SEC13_HUMAN	SEC13	0.301273	0.0422521	0
sp|P55769|NH2L1_HUMAN	SNU13	0.384245	-0.227498	0
sp|P55786|PSA_HUMAN	NPEPPS	0.000239	0.448598	1
sp|P55789|ALR_HUMAN	GFER	0.220799	0.127929	0
sp|P55809|SCOT1_HUMAN	OXCT1	0.0315364	0.195731	0
sp|P55822|SH3BG_HUMAN	SH3BGR	0.00292369	-0.388452	1
sp|P55884|EIF3B_HUMAN	EIF3B	0.17089	-0.285203	0
sp|P56134|ATPK_HUMAN	ATP5MF	0.36082	0.163018	0
sp|P56182|RRP1_HUMAN	RRP1	0.764078	0.285491	0
sp|P56192|SYMC_HUMAN	2022-03-01	0.0546383	0.37796	0
sp|P56378|ATP68_HUMAN	ATP5MJ	0.135676	0.45183	0
sp|P56381|ATP5E_HUMAN	ATP5F1E	0.446907	0.164007	0
sp|P56385|ATP5I_HUMAN	ATP5ME	0.855952	0.0279645	0
sp|P56537|IF6_HUMAN	EIF6	0.459564	-0.0637013	0
sp|P56556|NDUA6_HUMAN	NDUFA6	0.00444159	0.499085	1
sp|P56589|PEX3_HUMAN	PEX3	0.0466357	1.43726	1
sp|P56645|PER3_HUMAN	PER3	0.141808	-0.425845	0
sp|P56962|STX17_HUMAN	STX17	0.0244683	-0.435615	1
sp|P57076|CF298_HUMAN	CFAP298	0.032167	0.880669	1
sp|P57081|WDR4_HUMAN	WDR4	0.330083	-0.229598	0
sp|P57088|TMM33_HUMAN	TMEM33	0.143956	0.318392	0
sp|P57678|GEMI4_HUMAN	GEMIN4	0.603274	0.358782	0
sp|P57721|PCBP3_HUMAN	PCBP3	0.215545	-0.48493	0
sp|P57737|CORO7_HUMAN	CORO7	0.229358	-0.32132	0
sp|P57740|NU107_HUMAN	NUP107	0.198079	0.230473	0
sp|P58107|EPIPL_HUMAN	EPPK1	0.113461	0.478168	0
sp|P58335|ANTR2_HUMAN	ANTXR2	0.324297	0.159431	0
sp|P58546|MTPN_HUMAN	MTPN	0.0134967	-0.448594	1
sp|P58876|H2B1D_HUMAN	H2BC5	0.309	0.319528	0
sp|P59998|ARPC4_HUMAN	ARPC4	0.0227619	-0.277009	0
sp|P60174|TPIS_HUMAN	TPI1	0.815532	0.0224004	0
sp|P60228|EIF3E_HUMAN	EIF3E	0.0450676	0.490105	1
sp|P60468|SC61B_HUMAN	SEC61B	0.437383	0.102077	0
sp|P60510|PP4C_HUMAN	PPP4C	0.387913	-0.0754294	0
sp|P60520|GBRL2_HUMAN	GABARAPL2	0.0445426	-0.347947	1
sp|P60602|ROMO1_HUMAN	ROMO1	0.229642	0.207731	0
sp|P60604|UB2G2_HUMAN	UBE2G2	0.180863	-0.428866	0
sp|P60660|MYL6_HUMAN	MYL6	0.239211	0.101406	0
sp|P60709|ACTB_HUMAN	ACTB	0.374965	-0.0765044	0
sp|P60763|RAC3_HUMAN	RAC3	0.914393	0.0318719	0
sp|P60842|IF4A1_HUMAN	EIF4A1	0.761618	0.0149722	0
sp|P60866|RS20_HUMAN	RPS20	0.309641	0.633038	0
sp|P60891|PRPS1_HUMAN	PRPS1	0.221945	0.170688	0
sp|P60900|PSA6_HUMAN	PSMA6	0.304375	0.153446	0
sp|P60953|CDC42_HUMAN	CDC42	0.219293	0.117867	0
sp|P60981|DEST_HUMAN	DSTN	0.902719	0.0206709	0
sp|P60983|GMFB_HUMAN	GMFB	0.378377	-0.114813	0
sp|P61006|RAB8A_HUMAN	RAB8A	0.359203	0.142554	0
sp|P61009|SPCS3_HUMAN	SPCS3	0.380926	0.112123	0
sp|P61011|SRP54_HUMAN	SRP54	0.482982	-0.0184948	0
sp|P61018|RAB4B_HUMAN	RAB4B	0.277152	-0.420195	0
sp|P61019|RAB2A_HUMAN	RAB2A	0.0072059	0.22009	0
sp|P61020|RAB5B_HUMAN	RAB5B	0.677365	0.0640494	0
sp|P61024|CKS1_HUMAN	CKS1B	0.11969	-0.352827	0
sp|P61026|RAB10_HUMAN	RAB10	0.116711	0.148533	0
sp|P61081|UBC12_HUMAN	UBE2M	0.000218	-0.20726	0
sp|P61086|UBE2K_HUMAN	UBE2K	0.783279	-0.035781	0
sp|P61088|UBE2N_HUMAN	UBE2N	0.551222	0.0656597	0
sp|P61106|RAB14_HUMAN	RAB14	0.10695	0.154347	0
sp|P61158|ARP3_HUMAN	ACTR3	0.679067	-0.0354956	0
sp|P61160|ARP2_HUMAN	ACTR2	0.193638	0.0803727	0
sp|P61163|ACTZ_HUMAN	ACTR1A	0.741579	0.0182712	0
sp|P61201|CSN2_HUMAN	COPS2	0.112236	-0.264315	0
sp|P61218|RPAB2_HUMAN	POLR2F	0.747338	0.107854	0
sp|P61221|ABCE1_HUMAN	ABCE1	0.452979	0.0580163	0
sp|P61224|RAP1B_HUMAN	RAP1B	0.130328	0.0730834	0
sp|P61225|RAP2B_HUMAN	RAP2B	0.0797182	0.244034	0
sp|P61244|MAX_HUMAN	MAX	0.00208574	-0.579396	1
sp|P61247|RS3A_HUMAN	RPS3A	0.00975307	0.992762	1
sp|P61254|RL26_HUMAN	RPL26	0.00161336	0.749545	1
sp|P61289|PSME3_HUMAN	PSME3	0.552785	0.0432065	0
sp|P61313|RL15_HUMAN	RPL15	0.0488785	0.631332	1
sp|P61326|MGN_HUMAN	MAGOH	0.0268636	-0.510723	1
sp|P61353|RL27_HUMAN	RPL27	0.241703	0.630652	0
sp|P61421|VA0D1_HUMAN	ATP6V0D1	0.161794	0.212272	0
sp|P61457|PHS_HUMAN	PCBD1	0.691427	0.0659763	0
sp|P61513|RL37A_HUMAN	RPL37A	0.0229528	1.21614	1
sp|P61586|RHOA_HUMAN	RHOA	0.394261	0.117483	0
sp|P61599|NAA20_HUMAN	NAA20	0.611477	-0.108774	0
sp|P61604|CH10_HUMAN	HSPE1	0.361111	0.126151	0
sp|P61619|S61A1_HUMAN	SEC61A1	0.2378	0.203306	0
sp|P61758|PFD3_HUMAN	VBP1	0.850097	-0.0168555	0
sp|P61764|STXB1_HUMAN	STXBP1	0.330099	-0.188546	0
sp|P61803|DAD1_HUMAN	DAD1	0.68346	0.135482	0
sp|P61923|COPZ1_HUMAN	COPZ1	0.139763	-0.107768	0
sp|P61956|SUMO2_HUMAN	SUMO2	0.322248	0.211182	0
sp|P61960|UFM1_HUMAN	UFM1	0.0751032	-0.282062	0
sp|P61962|DCAF7_HUMAN	DCAF7	0.00106214	0.279185	0
sp|P61964|WDR5_HUMAN	WDR5	0.949106	-0.00708866	0
sp|P61966|AP1S1_HUMAN	AP1S1	0.434116	-0.150242	0
sp|P61970|NTF2_HUMAN	NUTF2	0.290579	-0.130356	0
sp|P61978|HNRPK_HUMAN	HNRNPK	0.00151918	-0.642504	1
sp|P61981|1433G_HUMAN	YWHAG	0.0954896	-0.213559	0
sp|P62070|RRAS2_HUMAN	RRAS2	0.981097	0.00523987	0
sp|P62072|TIM10_HUMAN	TIMM10	0.708542	0.0620598	0
sp|P62081|RS7_HUMAN	RPS7	0.00400038	0.605046	1
sp|P62136|PP1A_HUMAN	PPP1CA	0.0583253	-0.243106	0
sp|P62140|PP1B_HUMAN	PPP1CB	0.0208929	-0.298645	0
sp|P62191|PRS4_HUMAN	PSMC1	0.00053	0.163284	0
sp|P62195|PRS8_HUMAN	PSMC5	0.457269	0.123299	0
sp|P62241|RS8_HUMAN	RPS8	0.00658937	0.871723	1
sp|P62244|RS15A_HUMAN	RPS15A	0.0348489	0.488116	1
sp|P62249|RS16_HUMAN	RPS16	0.0176801	0.708123	1
sp|P62253|UB2G1_HUMAN	UBE2G1	0.0413842	-0.362387	1
sp|P62258|1433E_HUMAN	YWHAE	0.0765128	-0.28265	0
sp|P62263|RS14_HUMAN	RPS14	0.0782665	0.652265	0
sp|P62266|RS23_HUMAN	RPS23	0.0183672	1.271	1
sp|P62269|RS18_HUMAN	RPS18	0.00220615	0.863636	1
sp|P62273|RS29_HUMAN	RPS29	0.0494493	1.11007	1
sp|P62277|RS13_HUMAN	RPS13	0.0106645	0.909305	1
sp|P62280|RS11_HUMAN	RPS11	0.00110047	0.872309	1
sp|P62304|RUXE_HUMAN	SNRPE	0.927088	0.0618281	0
sp|P62306|RUXF_HUMAN	SNRPF	0.284555	0.397052	0
sp|P62308|RUXG_HUMAN	SNRPG	0.379003	0.13794	0
sp|P62310|LSM3_HUMAN	LSM3	0.293222	-0.26102	0
sp|P62312|LSM6_HUMAN	LSM6	0.101274	0.128752	0
sp|P62314|SMD1_HUMAN	SNRPD1	0.436326	0.195916	0
sp|P62316|SMD2_HUMAN	SNRPD2	0.0125082	0.270085	0
sp|P62318|SMD3_HUMAN	SNRPD3	0.00894891	0.22856	0
sp|P62328|TYB4_HUMAN	TMSB4X	0.97326	-0.00965865	0
sp|P62330|ARF6_HUMAN	ARF6	0.63659	-0.16384	0
sp|P62333|PRS10_HUMAN	PSMC6	0.351106	0.0869022	0
sp|P62424|RL7A_HUMAN	RPL7A	0.00142567	1.9791	1
sp|P62487|RPB7_HUMAN	POLR2G	0.907643	-0.0118631	0
sp|P62495|ERF1_HUMAN	ETF1	0.380336	0.108006	0
sp|P62633|CNBP_HUMAN	CNBP	0.934687	0.0179308	0
sp|P62701|RS4X_HUMAN	RPS4X	0.000578	1.2528	1
sp|P62714|PP2AB_HUMAN	PPP2CB	0.687492	-0.0924608	0
sp|P62750|RL23A_HUMAN	RPL23A	0.0115402	0.555903	1
sp|P62753|RS6_HUMAN	RPS6	0.00905623	1.18725	1
sp|P62805|H4_HUMAN	H4C1	0.667402	-0.111125	0
sp|P62820|RAB1A_HUMAN	RAB1A	0.21407	0.119853	0
sp|P62826|RAN_HUMAN	RAN	0.972213	0.00841583	0
sp|P62829|RL23_HUMAN	RPL23	0.0543704	0.310476	0
sp|P62834|RAP1A_HUMAN	RAP1A	0.409452	0.204605	0
sp|P62837|UB2D2_HUMAN	UBE2D2	0.6134	0.0852896	0
sp|P62841|RS15_HUMAN	RPS15	0.0522653	0.746331	0
sp|P62847|RS24_HUMAN	RPS24	0.000268	1.02566	1
sp|P62851|RS25_HUMAN	RPS25	0.0127168	0.397762	1
sp|P62854|RS26_HUMAN	RPS26	0.00400968	1.16443	1
sp|P62857|RS28_HUMAN	RPS28	0.168174	0.14152	0
sp|P62861|RS30_HUMAN	FAU	0.0317893	0.434087	1
sp|P62873|GBB1_HUMAN	GNB1	0.608647	0.0705236	0
sp|P62877|RBX1_HUMAN	RBX1	0.592867	-0.175181	0
sp|P62879|GBB2_HUMAN	GNB2	0.102744	0.203242	0
sp|P62888|RL30_HUMAN	RPL30	0.0786515	0.851522	0
sp|P62899|RL31_HUMAN	RPL31	0.00231776	1.12744	1
sp|P62906|RL10A_HUMAN	RPL10A	0.0178521	0.788673	1
sp|P62910|RL32_HUMAN	RPL32	0.00476952	1.02152	1
sp|P62913|RL11_HUMAN	RPL11	0.00784584	0.357372	1
sp|P62917|RL8_HUMAN	RPL8	0.000326	2.05572	1
sp|P62942|FKB1A_HUMAN	FKBP1A	0.544274	-0.0708101	0
sp|P62993|GRB2_HUMAN	GRB2	0.675882	-0.0864001	0
sp|P63000|RAC1_HUMAN	RAC1	0.56954	0.102945	0
sp|P63010|AP2B1_HUMAN	AP2B1	0.0580501	0.163336	0
sp|P63098|CANB1_HUMAN	PPP3R1	0.312289	-0.205281	0
sp|P63104|1433Z_HUMAN	YWHAZ	0.0831115	-0.203652	0
sp|P63146|UBE2B_HUMAN	UBE2B	0.0563753	-0.286549	0
sp|P63151|2ABA_HUMAN	PPP2R2A	0.789601	0.0234485	0
sp|P63167|DYL1_HUMAN	DYNLL1	0.677391	-0.0687068	0
sp|P63172|DYLT1_HUMAN	DYNLT1	0.00588306	0.379635	1
sp|P63173|RL38_HUMAN	RPL38	0.139435	0.400857	0
sp|P63208|SKP1_HUMAN	SKP1	0.514249	-0.0610371	0
sp|P63218|GBG5_HUMAN	GNG5	0.654989	0.217643	0
sp|P63220|RS21_HUMAN	RPS21	0.423494	0.158235	0
sp|P63241|IF5A1_HUMAN	EIF5A	0.641332	0.056595	0
sp|P63244|RACK1_HUMAN	RACK1	0.0498031	0.386231	1
sp|P63272|SPT4H_HUMAN	SUPT4H1	0.0798355	-0.519998	0
sp|P67775|PP2AA_HUMAN	PPP2CA	0.263991	-0.130463	0
sp|P67809|YBOX1_HUMAN	YBX1	0.573862	0.189299	0
sp|P67812|SC11A_HUMAN	SEC11A	0.0322564	0.151919	0
sp|P67870|CSK2B_HUMAN	CSNK2B	0.793242	-0.0281918	0
sp|P67936|TPM4_HUMAN	TPM4	0.0113134	-0.431054	1
sp|P68032|ACTC_HUMAN	ACTC1	0.84923	0.0346806	0
sp|P68036|UB2L3_HUMAN	UBE2L3	0.742554	-0.0519117	0
sp|P68104|EF1A1_HUMAN	EEF1A1	0.019592	0.18346	0
sp|P68363|TBA1B_HUMAN	TUBA1B	0.00338757	0.125766	0
sp|P68366|TBA4A_HUMAN	TUBA4A	0.369491	-0.101558	0
sp|P68371|TBB4B_HUMAN	TUBB4B	0.559622	-0.0736596	0
sp|P68400|CSK21_HUMAN	CSNK2A1	0.473938	-0.151912	0
sp|P68402|PA1B2_HUMAN	PAFAH1B2	0.155219	0.214824	0
sp|P69891|HBG1_HUMAN	HBG1	0.909429	-0.037148	0
sp|P69892|HBG2_HUMAN	HBG2	0.873279	0.0108191	0
sp|P78318|IGBP1_HUMAN	IGBP1	0.103552	-0.223948	0
sp|P78330|SERB_HUMAN	PSPH	0.723323	-0.0372954	0
sp|P78344|IF4G2_HUMAN	EIF4G2	0.341151	0.382621	0
sp|P78345|RPP38_HUMAN	RPP38	0.442049	-0.24469	0
sp|P78346|RPP30_HUMAN	RPP30	0.396965	0.0463747	0
sp|P78347|GTF2I_HUMAN	GTF2I	0.517049	-0.278847	0
sp|P78356|PI42B_HUMAN	PIP4K2B	0.594749	-0.0616182	0
sp|P78362|SRPK2_HUMAN	SRPK2	0.109862	0.396456	0
sp|P78371|TCPB_HUMAN	CCT2	0.820356	0.0172339	0
sp|P78406|RAE1L_HUMAN	RAE1	0.918969	0.0181292	0
sp|P78417|GSTO1_HUMAN	GSTO1	0.416081	0.148084	0
sp|P78509|RELN_HUMAN	RELN	0.404467	0.0639603	0
sp|P78527|PRKDC_HUMAN	PRKDC	0.00388901	-0.222599	0
sp|P78536|ADA17_HUMAN	ADAM17	0.306003	0.186351	0
sp|P78537|BL1S1_HUMAN	BLOC1S1	0.974578	0.00691301	0
sp|P78559|MAP1A_HUMAN	MAP1A	0.518511	0.0700835	0
sp|P80217|IN35_HUMAN	IFI35	0.0547807	0.127434	0
sp|P80303|NUCB2_HUMAN	NUCB2	0.281527	0.280492	0
sp|P82094|TMF1_HUMAN	TMF1	0.0435964	-0.591078	1
sp|P82650|RT22_HUMAN	MRPS22	0.22668	0.438213	0
sp|P82664|RT10_HUMAN	MRPS10	0.572478	0.030367	0
sp|P82673|RT35_HUMAN	MRPS35	0.00314998	0.468335	1
sp|P82909|RT36_HUMAN	MRPS36	0.29269	0.105804	0
sp|P82930|RT34_HUMAN	MRPS34	0.262329	0.393676	0
sp|P82932|RT06_HUMAN	MRPS6	0.14644	0.423075	0
sp|P82933|RT09_HUMAN	MRPS9	0.662346	0.172487	0
sp|P82970|HMGN5_HUMAN	HMGN5	0.24999	0.325739	0
sp|P82979|SARNP_HUMAN	SARNP	0.417143	0.071436	0
sp|P83731|RL24_HUMAN	RPL24	0.00201562	0.790885	1
sp|P83876|TXN4A_HUMAN	TXNL4A	0.136207	0.143449	0
sp|P83881|RL36A_HUMAN	RPL36A	0.0140738	0.830851	1
sp|P83916|CBX1_HUMAN	CBX1	0.224672	-0.279583	0
sp|P84074|HPCA_HUMAN	HPCA	0.756606	-0.121429	0
sp|P84077|ARF1_HUMAN	ARF1	0.857579	0.0591383	0
sp|P84085|ARF5_HUMAN	ARF5	0.266888	0.264771	0
sp|P84090|ERH_HUMAN	ERH	0.594841	-0.147901	0
sp|P84095|RHOG_HUMAN	RHOG	0.173379	0.0978386	0
sp|P84098|RL19_HUMAN	RPL19	0.0126384	0.686085	1
sp|P84103|SRSF3_HUMAN	SRSF3	0.437397	0.155769	0
sp|P84243|H33_HUMAN	H3-3A	0.059834	-0.82421	0
sp|P85037|FOXK1_HUMAN	FOXK1	0.0673042	-0.686673	0
sp|P86790|CCZ1B_HUMAN	CCZ1B	0.465438	-0.199945	0
sp|P98170|XIAP_HUMAN	XIAP	0.682166	-0.165738	0
sp|P98173|FAM3A_HUMAN	FAM3A	0.500916	0.124599	0
sp|P98175|RBM10_HUMAN	RBM10	0.00163439	-0.998647	1
sp|P98179|RBM3_HUMAN	RBM3	0.0384419	-0.343384	1
sp|P98194|AT2C1_HUMAN	ATP2C1	0.212244	-0.337064	0
sp|Q00013|EM55_HUMAN	MPP1	0.0372981	0.237189	0
sp|Q00059|TFAM_HUMAN	TFAM	0.0100925	-0.949116	1
sp|Q00169|PIPNA_HUMAN	PITPNA	0.804825	0.0340692	0
sp|Q00325|MPCP_HUMAN	SLC25A3	0.1535	0.150328	0
sp|Q00341|VIGLN_HUMAN	HDLBP	0.477882	-0.536112	0
sp|Q00403|TF2B_HUMAN	GTF2B	0.110933	-0.242875	0
sp|Q00534|CDK6_HUMAN	CDK6	0.640284	-0.179826	0
sp|Q00535|CDK5_HUMAN	CDK5	0.11962	0.306652	0
sp|Q00577|PURA_HUMAN	PURA	0.433906	-0.153434	0
sp|Q00610|CLH1_HUMAN	CLTC	0.126519	0.0895319	0
sp|Q00688|FKBP3_HUMAN	FKBP3	0.370205	0.0814573	0
sp|Q00765|REEP5_HUMAN	REEP5	0.975952	-0.00615879	0
sp|Q00796|DHSO_HUMAN	SORD	0.952226	-0.0192464	0
sp|Q00839|HNRPU_HUMAN	HNRNPU	0.00540248	-0.430256	1
sp|Q01082|SPTB2_HUMAN	SPTBN1	0.0361949	0.175079	0
sp|Q01085|TIAR_HUMAN	TIAL1	0.24947	-0.124996	0
sp|Q01105|SET_HUMAN	SET	0.60476	-0.0542251	0
sp|Q01130|SRSF2_HUMAN	SRSF2	0.362923	0.164021	0
sp|Q01415|GALK2_HUMAN	GALK2	0.79596	-0.077904	0
sp|Q01432|AMPD3_HUMAN	AMPD3	0.949105	0.0226435	0
sp|Q01433|AMPD2_HUMAN	AMPD2	0.808721	-0.02494	0
sp|Q01469|FABP5_HUMAN	FABP5	0.468184	-0.15663	0
sp|Q01518|CAP1_HUMAN	CAP1	0.420762	-0.0220704	0
sp|Q01581|HMCS1_HUMAN	HMGCS1	0.269593	0.090336	0
sp|Q01650|LAT1_HUMAN	SLC7A5	0.734211	-0.088903	0
sp|Q01658|NC2B_HUMAN	DR1	0.828655	-0.0186579	0
sp|Q01780|EXOSX_HUMAN	EXOSC10	0.222123	-1.61803	0
sp|Q01804|OTUD4_HUMAN	OTUD4	0.851565	0.0586991	0
sp|Q01813|PFKAP_HUMAN	PFKP	0.790009	-0.0353139	0
sp|Q01844|EWS_HUMAN	EWSR1	0.484378	-0.186801	0
sp|Q01970|PLCB3_HUMAN	PLCB3	0.0979505	0.265955	0
sp|Q02094|RHAG_HUMAN	RHAG	0.230501	0.89766	0
sp|Q02127|PYRD_HUMAN	DHODH	0.158121	0.0917522	0
sp|Q02218|ODO1_HUMAN	OGDH	0.00150097	0.554297	1
sp|Q02543|RL18A_HUMAN	RPL18A	0.00028	1.20742	1
sp|Q02750|MP2K1_HUMAN	MAP2K1	0.00244922	-0.546548	1
sp|Q02790|FKBP4_HUMAN	FKBP4	0.769151	0.0363876	0
sp|Q02809|PLOD1_HUMAN	PLOD1	0.0376481	0.155587	0
sp|Q02818|NUCB1_HUMAN	NUCB1	0.653972	0.0358204	0
sp|Q02878|RL6_HUMAN	RPL6	0.00207118	1.28957	1
sp|Q02978|M2OM_HUMAN	SLC25A11	0.207955	0.259129	0
sp|Q03013|GSTM4_HUMAN	GSTM4	0.0678628	0.394807	0
sp|Q03154|ACY1_HUMAN	ACY1	0.705599	0.0514895	0
sp|Q03167|TGBR3_HUMAN	TGFBR3	0.789076	0.0607117	0
sp|Q03188|CENPC_HUMAN	CENPC	0.419582	0.535034	0
sp|Q03252|LMNB2_HUMAN	LMNB2	0.0125985	0.760836	1
sp|Q03426|KIME_HUMAN	MVK	0.306422	0.196885	0
sp|Q04206|TF65_HUMAN	RELA	0.0108874	-0.758812	1
sp|Q04323|UBXN1_HUMAN	UBXN1	0.986208	-0.00240633	0
sp|Q04446|GLGB_HUMAN	GBE1	0.0282656	-0.364521	1
sp|Q04637|IF4G1_HUMAN	EIF4G1	0.498291	-0.0604964	0
sp|Q04726|TLE3_HUMAN	TLE3	0.396513	-0.115697	0
sp|Q04760|LGUL_HUMAN	GLO1	0.766187	-0.0458567	0
sp|Q04828|AK1C1_HUMAN	AKR1C1	0.0182152	-0.281922	0
sp|Q04837|SSBP_HUMAN	SSBP1	0.0810214	0.228845	0
sp|Q04864|REL_HUMAN	REL	0.480064	0.288507	0
sp|Q04917|1433F_HUMAN	YWHAH	0.00438031	-0.291703	0
sp|Q05048|CSTF1_HUMAN	CSTF1	0.0895288	0.175805	0
sp|Q05086|UBE3A_HUMAN	UBE3A	0.697241	0.0740962	0
sp|Q05209|PTN12_HUMAN	PTPN12	0.0850688	-0.367483	0
sp|Q05397|FAK1_HUMAN	PTK2	0.00227876	0.292017	0
sp|Q05519|SRS11_HUMAN	SRSF11	0.375646	0.695563	0
sp|Q05639|EF1A2_HUMAN	EEF1A2	0.642842	0.0923848	0
sp|Q05655|KPCD_HUMAN	PRKCD	0.0187109	-0.700921	1
sp|Q06124|PTN11_HUMAN	PTPN11	0.118085	-0.201219	0
sp|Q06136|KDSR_HUMAN	KDSR	0.901936	0.0213563	0
sp|Q06187|BTK_HUMAN	BTK	0.288566	-0.458868	0
sp|Q06203|PUR1_HUMAN	PPAT	0.94575	-0.00802937	0
sp|Q06210|GFPT1_HUMAN	GFPT1	0.81243	0.0319337	0
sp|Q06265|EXOS9_HUMAN	EXOSC9	0.3474	-0.109718	0
sp|Q06323|PSME1_HUMAN	PSME1	0.690881	0.0666068	0
sp|Q06481|APLP2_HUMAN	APLP2	0.023425	0.11301	0
sp|Q06546|GABPA_HUMAN	GABPA	0.105083	0.930674	0
sp|Q06547|GABP1_HUMAN	GABPB1	0.0348012	0.174992	0
sp|Q06587|RING1_HUMAN	RING1	0.14114	0.674795	0
sp|Q06609|RAD51_HUMAN	RAD51	0.0802488	0.236983	0
sp|Q07020|RL18_HUMAN	RPL18	0.0120162	1.0523	1
sp|Q07021|C1QBP_HUMAN	C1QBP	0.96408	-0.00797365	0
sp|Q07157|ZO1_HUMAN	TJP1	0.281186	-0.123782	0
sp|Q07666|KHDR1_HUMAN	KHDRBS1	0.598821	-0.114712	0
sp|Q07812|BAX_HUMAN	BAX	0.858733	0.0285431	0
sp|Q07817|B2CL1_HUMAN	BCL2L1	0.474216	0.121239	0
sp|Q07820|MCL1_HUMAN	MCL1	0.744896	0.158125	0
sp|Q07866|KLC1_HUMAN	KLC1	0.0099526	-0.336464	1
sp|Q07955|SRSF1_HUMAN	SRSF1	0.152048	-0.214303	0
sp|Q07960|RHG01_HUMAN	ARHGAP1	0.0610195	-0.574415	0
sp|Q08117|TLE5_HUMAN	TLE5	0.801598	0.0474412	0
sp|Q08170|SRSF4_HUMAN	SRSF4	0.360103	0.245843	0
sp|Q08211|DHX9_HUMAN	DHX9	0.125878	-0.305618	0
sp|Q08257|QOR_HUMAN	CRYZ	0.188999	-0.0735537	0
sp|Q08378|GOGA3_HUMAN	GOLGA3	0.0311811	-0.214894	0
sp|Q08379|GOGA2_HUMAN	GOLGA2	0.77266	0.118754	0
sp|Q08431|MFGM_HUMAN	MFGE8	0.218026	0.198335	0
sp|Q08623|HDHD1_HUMAN	PUDP	0.24168	-0.26445	0
sp|Q08752|PPID_HUMAN	PPID	0.683423	0.12241	0
sp|Q08945|SSRP1_HUMAN	SSRP1	0.000168	0.546567	1
sp|Q08AM6|VAC14_HUMAN	VAC14	0.758988	0.0329349	0
sp|Q08J23|NSUN2_HUMAN	NSUN2	0.016332	-0.49092	1
sp|Q09028|RBBP4_HUMAN	RBBP4	0.232476	-0.208538	0
sp|Q09161|NCBP1_HUMAN	NCBP1	0.344763	-0.101304	0
sp|Q09472|EP300_HUMAN	EP300	0.489309	-0.178721	0
sp|Q09666|AHNK_HUMAN	AHNAK	0.0181577	-0.315125	1
sp|Q0PNE2|ELP6_HUMAN	ELP6	0.0716269	0.310969	0
sp|Q0VD83|APOBR_HUMAN	APOBR	0.565532	-0.0868037	0
sp|Q0VDF9|HSP7E_HUMAN	HSPA14	0.0377476	-0.459657	1
sp|Q10469|MGAT2_HUMAN	MGAT2	0.0645728	0.236084	0
sp|Q10471|GALT2_HUMAN	GALNT2	0.828924	0.0269469	0
sp|Q10567|AP1B1_HUMAN	AP1B1	0.87033	0.00977953	0
sp|Q10570|CPSF1_HUMAN	CPSF1	0.127656	-0.275234	0
sp|Q10589|BST2_HUMAN	BST2	0.0128169	0.246445	0
sp|Q10713|MPPA_HUMAN	PMPCA	5.6e-05	0.898249	1
sp|Q12768|WASC5_HUMAN	WASHC5	0.836528	-0.100116	0
sp|Q12769|NU160_HUMAN	NUP160	0.322786	0.106763	0
sp|Q12770|SCAP_HUMAN	SCAP	0.143537	-0.372536	0
sp|Q12788|TBL3_HUMAN	TBL3	0.0339848	-0.434316	1
sp|Q12792|TWF1_HUMAN	TWF1	0.492555	0.111504	0
sp|Q12797|ASPH_HUMAN	ASPH	0.00236774	0.2536	0
sp|Q12800|TFCP2_HUMAN	TFCP2	0.611277	-0.171076	0
sp|Q12824|SNF5_HUMAN	SMARCB1	0.530788	0.178119	0
sp|Q12834|CDC20_HUMAN	CDC20	0.159972	-0.3888	0
sp|Q12840|KIF5A_HUMAN	KIF5A	0.0947563	0.36739	0
sp|Q12846|STX4_HUMAN	STX4	0.444636	-0.186648	0
sp|Q12849|GRSF1_HUMAN	GRSF1	0.0289286	0.838425	1
sp|Q12872|SFSWA_HUMAN	SFSWAP	0.458232	-0.345491	0
sp|Q12874|SF3A3_HUMAN	SF3A3	0.00612034	0.741756	1
sp|Q12888|TP53B_HUMAN	TP53BP1	0.0107839	-0.344683	1
sp|Q12893|TM115_HUMAN	TMEM115	0.619806	0.0757208	0
sp|Q12904|AIMP1_HUMAN	AIMP1	0.0547499	0.383881	0
sp|Q12905|ILF2_HUMAN	ILF2	0.372957	-0.17139	0
sp|Q12906|ILF3_HUMAN	ILF3	0.0764338	-0.217385	0
sp|Q12907|LMAN2_HUMAN	LMAN2	0.0986895	0.160886	0
sp|Q12931|TRAP1_HUMAN	TRAP1	0.306874	-0.0821631	0
sp|Q12933|TRAF2_HUMAN	TRAF2	0.0239236	-0.275715	0
sp|Q12955|ANK3_HUMAN	ANK3	0.939035	0.0284493	0
sp|Q12959|DLG1_HUMAN	DLG1	0.0280902	-0.170602	0
sp|Q12962|TAF10_HUMAN	TAF10	0.0202323	-0.197831	0
sp|Q12972|PP1R8_HUMAN	PPP1R8	0.00200811	-0.5573	1
sp|Q12974|TP4A2_HUMAN	PTP4A2	0.645738	-0.531348	0
sp|Q12981|SEC20_HUMAN	BNIP1	0.260804	-0.427563	0
sp|Q12982|BNIP2_HUMAN	BNIP2	0.12426	-0.520044	0
sp|Q12996|CSTF3_HUMAN	CSTF3	0.377388	0.0991936	0
sp|Q12999|TSN31_HUMAN	TSPAN31	0.695964	-0.0922515	0
sp|Q13011|ECH1_HUMAN	ECH1	0.636694	0.0772451	0
sp|Q13015|AF1Q_HUMAN	MLLT11	0.869125	0.0447528	0
sp|Q13033|STRN3_HUMAN	STRN3	0.965622	0.0134187	0
sp|Q13042|CDC16_HUMAN	CDC16	0.0851274	-0.161913	0
sp|Q13043|STK4_HUMAN	STK4	0.0019955	0.669373	1
sp|Q13045|FLII_HUMAN	FLII	0.455915	-0.107361	0
sp|Q13057|COASY_HUMAN	COASY	0.11919	-0.196272	0
sp|Q13084|RM28_HUMAN	MRPL28	0.0670677	0.481347	0
sp|Q13085|ACACA_HUMAN	ACACA	0.29319	-0.164031	0
sp|Q13098|CSN1_HUMAN	GPS1	0.926102	0.0145973	0
sp|Q13107|UBP4_HUMAN	USP4	0.816571	-0.154478	0
sp|Q13112|CAF1B_HUMAN	CHAF1B	0.0198248	-0.362251	1
sp|Q13123|RED_HUMAN	IK	0.0243663	-0.646366	1
sp|Q13131|AAPK1_HUMAN	PRKAA1	0.00184451	-0.643986	1
sp|Q13136|LIPA1_HUMAN	PPFIA1	0.0545005	-1.03943	0
sp|Q13137|CACO2_HUMAN	CALCOCO2	0.26623	0.113224	0
sp|Q13144|EI2BE_HUMAN	EIF2B5	0.68424	-0.0713747	0
sp|Q13155|AIMP2_HUMAN	AIMP2	0.141915	0.492693	0
sp|Q13158|FADD_HUMAN	FADD	0.874716	0.0444445	0
sp|Q13162|PRDX4_HUMAN	PRDX4	0.223939	0.0332122	0
sp|Q13177|PAK2_HUMAN	PAK2	0.693995	0.0342662	0
sp|Q13185|CBX3_HUMAN	CBX3	0.0338046	-0.329608	1
sp|Q13190|STX5_HUMAN	STX5	0.0510395	0.712075	0
sp|Q13200|PSMD2_HUMAN	PSMD2	0.00141001	0.187604	0
sp|Q13217|DNJC3_HUMAN	DNAJC3	0.45339	0.0681222	0
sp|Q13228|SBP1_HUMAN	SELENBP1	0.279496	0.100685	0
sp|Q13242|SRSF9_HUMAN	SRSF9	0.198833	-0.457568	0
sp|Q13243|SRSF5_HUMAN	SRSF5	0.0674272	0.270515	0
sp|Q13247|SRSF6_HUMAN	SRSF6	0.989917	-0.0061005	0
sp|Q13257|MD2L1_HUMAN	MAD2L1	0.00755858	-0.324824	1
sp|Q13263|TIF1B_HUMAN	TRIM28	0.000158	-0.510597	1
sp|Q13268|DHRS2_HUMAN	DHRS2	0.540509	0.0930097	0
sp|Q13277|STX3_HUMAN	STX3	0.179538	-0.236324	0
sp|Q13283|G3BP1_HUMAN	G3BP1	0.0531772	-0.290036	0
sp|Q13286|CLN3_HUMAN	CLN3	0.607204	0.10708	0
sp|Q13287|NMI_HUMAN	NMI	0.0623099	0.190745	0
sp|Q13310|PABP4_HUMAN	PABPC4	0.0043322	-0.910262	1
sp|Q13330|MTA1_HUMAN	MTA1	0.678675	0.116339	0
sp|Q13347|EIF3I_HUMAN	EIF3I	0.76048	-0.0302712	0
sp|Q13356|PPIL2_HUMAN	PPIL2	0.0246746	-0.840218	1
sp|Q13362|2A5G_HUMAN	PPP2R5C	0.193781	-0.49819	0
sp|Q13363|CTBP1_HUMAN	CTBP1	0.658946	0.0939546	0
sp|Q13371|PHLP_HUMAN	PDCL	0.0889923	-0.282107	0
sp|Q13404|UB2V1_HUMAN	UBE2V1	0.0675319	0.141136	0
sp|Q13405|RM49_HUMAN	MRPL49	0.00108626	0.28096	0
sp|Q13409|DC1I2_HUMAN	DYNC1I2	0.611057	-0.0508697	0
sp|Q13416|ORC2_HUMAN	ORC2	0.641595	0.141096	0
sp|Q13418|ILK_HUMAN	ILK	0.0977497	0.312162	0
sp|Q13423|NNTM_HUMAN	NNT	0.0159036	-0.221399	0
sp|Q13425|SNTB2_HUMAN	SNTB2	0.390503	-0.202413	0
sp|Q13426|XRCC4_HUMAN	XRCC4	0.660167	-0.125365	0
sp|Q13428|TCOF_HUMAN	TCOF1	0.0275566	-0.315173	1
sp|Q13435|SF3B2_HUMAN	SF3B2	0.00700925	-0.394177	1
sp|Q13438|OS9_HUMAN	OS9	0.0450288	0.236698	0
sp|Q13439|GOGA4_HUMAN	GOLGA4	0.135133	-0.510942	0
sp|Q13442|HAP28_HUMAN	PDAP1	0.705083	0.0289358	0
sp|Q13451|FKBP5_HUMAN	FKBP5	0.00546547	-0.13446	0
sp|Q13464|ROCK1_HUMAN	ROCK1	0.0307518	0.594702	1
sp|Q13485|SMAD4_HUMAN	SMAD4	0.207215	0.219485	0
sp|Q13488|VPP3_HUMAN	TCIRG1	0.097773	-1.31871	0
sp|Q13492|PICAL_HUMAN	PICALM	0.88437	0.0202874	0
sp|Q13496|MTM1_HUMAN	MTM1	0.0617863	0.314366	0
sp|Q13501|SQSTM_HUMAN	SQSTM1	0.00434084	0.361034	1
sp|Q13503|MED21_HUMAN	MED21	0.297685	0.383388	0
sp|Q13505|MTX1_HUMAN	MTX1	0.868437	0.0335891	0
sp|Q13509|TBB3_HUMAN	TUBB3	0.451374	0.0429049	0
sp|Q13510|ASAH1_HUMAN	ASAH1	0.176153	-0.28883	0
sp|Q13523|PRP4B_HUMAN	PRPF4B	0.213193	0.189975	0
sp|Q13526|PIN1_HUMAN	PIN1	0.0611735	-0.3301	0
sp|Q13541|4EBP1_HUMAN	EIF4EBP1	0.620761	-0.039727	0
sp|Q13542|4EBP2_HUMAN	EIF4EBP2	0.0227612	0.619625	1
sp|Q13546|RIPK1_HUMAN	RIPK1	0.73351	-0.059018	0
sp|Q13547|HDAC1_HUMAN	HDAC1	0.000869	-0.360939	1
sp|Q13555|KCC2G_HUMAN	CAMK2G	3.46e-05	2.26996	1
sp|Q13561|DCTN2_HUMAN	DCTN2	0.118982	0.0849739	0
sp|Q13564|ULA1_HUMAN	NAE1	0.0714332	0.125	0
sp|Q13572|ITPK1_HUMAN	ITPK1	0.683419	0.0769288	0
sp|Q13573|SNW1_HUMAN	SNW1	0.974705	0.00415242	0
sp|Q13576|IQGA2_HUMAN	IQGAP2	0.0851322	-0.382284	0
sp|Q13586|STIM1_HUMAN	STIM1	0.0557293	-0.126824	0
sp|Q13596|SNX1_HUMAN	SNX1	0.76154	0.0507903	0
sp|Q13608|PEX6_HUMAN	PEX6	0.772613	0.0920803	0
sp|Q13610|PWP1_HUMAN	PWP1	0.00351725	0.869034	1
sp|Q13613|MTMR1_HUMAN	MTMR1	0.41409	-0.371055	0
sp|Q13614|MTMR2_HUMAN	MTMR2	0.965704	-0.0157618	0
sp|Q13616|CUL1_HUMAN	CUL1	0.262084	-0.113164	0
sp|Q13617|CUL2_HUMAN	CUL2	0.507382	-0.0390035	0
sp|Q13618|CUL3_HUMAN	CUL3	0.0364047	-0.1132	0
sp|Q13619|CUL4A_HUMAN	CUL4A	0.793061	-0.0589499	0
sp|Q13620|CUL4B_HUMAN	CUL4B	0.0768459	-0.301461	0
sp|Q13625|ASPP2_HUMAN	TP53BP2	0.261445	-0.284384	0
sp|Q13630|FCL_HUMAN	GFUS	0.0418808	-0.164292	0
sp|Q13636|RAB31_HUMAN	RAB31	0.00944891	0.207633	0
sp|Q13637|RAB32_HUMAN	RAB32	0.00231466	0.324319	1
sp|Q13643|FHL3_HUMAN	FHL3	0.182479	-0.102475	0
sp|Q13685|AAMP_HUMAN	AAMP	0.0810636	-0.290804	0
sp|Q13686|ALKB1_HUMAN	ALKBH1	0.104226	-0.238468	0
sp|Q13724|MOGS_HUMAN	MOGS	0.0605906	0.272746	0
sp|Q13769|THOC5_HUMAN	THOC5	0.0421463	0.201976	0
sp|Q13795|ARFRP_HUMAN	ARFRP1	0.451584	0.255444	0
sp|Q13813|SPTN1_HUMAN	SPTAN1	0.642218	0.0535521	0
sp|Q13838|DX39B_HUMAN	DDX39B	0.0803804	-0.195102	0
sp|Q13867|BLMH_HUMAN	BLMH	0.791134	0.0158622	0
sp|Q13868|EXOS2_HUMAN	EXOSC2	0.575411	-0.0677615	0
sp|Q13885|TBB2A_HUMAN	TUBB2A	0.485669	0.0293749	0
sp|Q13888|TF2H2_HUMAN	GTF2H2	0.778439	-0.117729	0
sp|Q13895|BYST_HUMAN	BYSL	0.140014	-0.469759	0
sp|Q13907|IDI1_HUMAN	IDI1	0.932056	0.0108054	0
sp|Q13951|PEBB_HUMAN	CBFB	0.28499	-0.330234	0
sp|Q13952|NFYC_HUMAN	NFYC	0.656364	0.097523	0
sp|Q14008|CKAP5_HUMAN	CKAP5	0.305165	0.234067	0
sp|Q14011|CIRBP_HUMAN	CIRBP	0.0189599	-0.261034	0
sp|Q14019|COTL1_HUMAN	COTL1	0.104278	-0.277076	0
sp|Q14103|HNRPD_HUMAN	HNRNPD	0.492543	-0.191069	0
sp|Q14108|SCRB2_HUMAN	SCARB2	0.559793	-0.0611001	0
sp|Q14118|DAG1_HUMAN	DAG1	0.0805875	0.453796	0
sp|Q14126|DSG2_HUMAN	DSG2	0.60747	-0.067025	0
sp|Q14137|BOP1_HUMAN	BOP1	0.0736426	-1.17982	0
sp|Q14139|UBE4A_HUMAN	UBE4A	0.91721	0.0411016	0
sp|Q14141|SEPT6_HUMAN	SEPTIN6	0.879713	0.0111442	0
sp|Q14145|KEAP1_HUMAN	KEAP1	0.0947568	0.316767	0
sp|Q14146|URB2_HUMAN	URB2	0.89458	0.0271868	0
sp|Q14149|MORC3_HUMAN	MORC3	0.0672735	0.477012	0
sp|Q14151|SAFB2_HUMAN	SAFB2	0.699287	0.0567866	0
sp|Q14152|EIF3A_HUMAN	EIF3A	0.53296	-0.0772544	0
sp|Q14155|ARHG7_HUMAN	ARHGEF7	0.858404	0.0785929	0
sp|Q14157|UBP2L_HUMAN	UBAP2L	0.00752406	-0.31201	1
sp|Q14160|SCRIB_HUMAN	SCRIB	0.00820264	0.694917	1
sp|Q14165|MLEC_HUMAN	MLEC	0.434243	0.131801	0
sp|Q14166|TTL12_HUMAN	TTLL12	0.37427	0.346998	0
sp|Q14186|TFDP1_HUMAN	TFDP1	0.34928	-0.354847	0
sp|Q14192|FHL2_HUMAN	FHL2	0.00506193	-0.766263	1
sp|Q14197|ICT1_HUMAN	MRPL58	0.00228615	0.528683	1
sp|Q14202|ZMYM3_HUMAN	ZMYM3	0.256156	-0.225725	0
sp|Q14203|DCTN1_HUMAN	DCTN1	0.45649	-0.269373	0
sp|Q14204|DYHC1_HUMAN	DYNC1H1	0.00152051	0.273696	0
sp|Q14232|EI2BA_HUMAN	EIF2B1	0.132922	0.0525952	0
sp|Q14240|IF4A2_HUMAN	EIF4A2	0.344575	0.252687	0
sp|Q14244|MAP7_HUMAN	MAP7	0.195143	-0.304029	0
sp|Q14247|SRC8_HUMAN	CTTN	0.0276189	-0.211321	0
sp|Q14249|NUCG_HUMAN	ENDOG	0.310023	0.379198	0
sp|Q14254|FLOT2_HUMAN	FLOT2	0.0175171	0.285953	0
sp|Q14257|RCN2_HUMAN	RCN2	0.00157158	0.202215	0
sp|Q14258|TRI25_HUMAN	TRIM25	0.04453	-0.472835	1
sp|Q14315|FLNC_HUMAN	FLNC	0.0253681	-0.21782	0
sp|Q14318|FKBP8_HUMAN	FKBP8	0.0867296	-0.724136	0
sp|Q14320|FA50A_HUMAN	FAM50A	0.000105	-0.561383	1
sp|Q14331|FRG1_HUMAN	FRG1	0.172446	0.25321	0
sp|Q14344|GNA13_HUMAN	GNA13	0.915075	0.025132	0
sp|Q14353|GAMT_HUMAN	GAMT	0.413891	-0.1271	0
sp|Q14376|GALE_HUMAN	GALE	0.0581611	-0.247395	0
sp|Q14444|CAPR1_HUMAN	CAPRIN1	0.00740553	-0.223976	0
sp|Q14457|BECN1_HUMAN	BECN1	0.619271	-0.115506	0
sp|Q14493|SLBP_HUMAN	SLBP	0.48475	-0.428251	0
sp|Q14498|RBM39_HUMAN	RBM39	0.286838	-0.221508	0
sp|Q14534|ERG1_HUMAN	SQLE	0.0181245	0.183787	0
sp|Q14554|PDIA5_HUMAN	PDIA5	0.196638	0.23803	0
sp|Q14558|KPRA_HUMAN	PRPSAP1	0.142268	0.285297	0
sp|Q14566|MCM6_HUMAN	MCM6	0.0631014	-0.094805	0
sp|Q14651|PLSI_HUMAN	PLS1	0.838694	0.0232241	0
sp|Q14653|IRF3_HUMAN	IRF3	0.160492	0.313869	0
sp|Q14657|LAGE3_HUMAN	LAGE3	0.63108	0.0402575	0
sp|Q14671|PUM1_HUMAN	PUM1	0.587948	0.0471519	0
sp|Q14676|MDC1_HUMAN	MDC1	0.011975	-0.349118	1
sp|Q14677|EPN4_HUMAN	CLINT1	0.0317673	-0.12287	0
sp|Q14681|KCTD2_HUMAN	KCTD2	0.754158	0.0933501	0
sp|Q14683|SMC1A_HUMAN	SMC1A	0.00213874	-0.549954	1
sp|Q14684|RRP1B_HUMAN	RRP1B	0.351628	0.836461	0
sp|Q14687|GSE1_HUMAN	GSE1	0.13739	0.692537	0
sp|Q14691|PSF1_HUMAN	GINS1	0.967069	0.00369112	0
sp|Q14692|BMS1_HUMAN	BMS1	0.658592	-0.21279	0
sp|Q14694|UBP10_HUMAN	USP10	0.0377325	-0.143592	0
sp|Q14696|MESD_HUMAN	MESD	0.317328	0.119095	0
sp|Q14697|GANAB_HUMAN	GANAB	0.000923	0.230299	0
sp|Q14738|2A5D_HUMAN	PPP2R5D	0.3106	-0.193658	0
sp|Q14739|LBR_HUMAN	LBR	0.0664789	0.410532	0
sp|Q14789|GOGB1_HUMAN	GOLGB1	0.872096	-0.11188	0
sp|Q147X3|NAA30_HUMAN	NAA30	0.16634	0.997803	0
sp|Q14839|CHD4_HUMAN	CHD4	0.387746	-0.266666	0
sp|Q14847|LASP1_HUMAN	LASP1	0.26269	-0.0592607	0
sp|Q14919|NC2A_HUMAN	DRAP1	0.190378	-0.155779	0
sp|Q14966|ZN638_HUMAN	ZNF638	0.312621	-0.337952	0
sp|Q14974|IMB1_HUMAN	KPNB1	0.102205	0.466594	0
sp|Q14978|NOLC1_HUMAN	NOLC1	0.725795	-0.0378409	0
sp|Q14980|NUMA1_HUMAN	NUMA1	0.20627	-0.292762	0
sp|Q14997|PSME4_HUMAN	PSME4	0.000268	0.44783	1
sp|Q14BN4|SLMAP_HUMAN	SLMAP	0.133968	-0.254629	0
sp|Q14C86|GAPD1_HUMAN	GAPVD1	0.0777264	-0.334513	0
sp|Q14CX7|NAA25_HUMAN	NAA25	0.409502	0.11913	0
sp|Q15003|CND2_HUMAN	NCAPH	0.724233	-0.140095	0
[truncated: 2,222 more rows]
